# Supplementary material for: Generalizable brain network markers of major depressive disorder across multiple imaging sites
Source: PLoS Biol. 2020 Dec 7;18(12):e3000966. doi: 10.1371/journal.pbio.3000966 (PMC7721148; doi:10.1371/journal.pbio.3000966)
Supplement: S1 Data — (XLSX) [file pbio.3000966.s001.xlsx]

## Sheet: Figure1
No. FC	t-value (discovery)	t-value (independent)
1	2.6078	0.67668
2	3.2297	0.54569
3	2.7818	-0.54809
4	1.3119	-1.0573
5	1.4052	0.32975
6	1.0499	0.39261
7	2.8358	-0.25591
8	2.4853	-0.59105
9	1.8123	0.14071
10	2.1856	1.7446
11	1.8884	-0.061331
12	3.0028	0.42198
13	-1.3475	1.7529
14	-0.63192	2.3248
15	1.7612	0.78968
16	0.79151	-0.41519
17	0.65171	0.32712
18	1.2068	0.33545
19	1.1961	1.0007
20	1.9007	0.64705
21	-0.11397	0.46361
22	2.0697	1.9884
23	0.82864	0.20341
24	2.0146	-0.71794
25	0.81634	0.23802
26	-2.5689	-0.76716
27	1.1573	-0.61843
28	-1.7442	0.75193
29	-0.76504	2.1103
30	-2.0766	1.2288
31	-0.10019	2.2201
32	-1.0374	2.0951
33	-1.2754	2.1148
34	-0.69861	2.6586
35	1.0769	-1.099
36	1.0152	-2.3746
37	1.745	-0.99997
38	1.2922	-2.4294
39	3.3599	-1.5147
40	2.5613	0.94717
41	0.48811	-1.4452
42	3.6293	0.32372
43	1.5506	0.39343
44	-0.45276	-1.7555
45	-1.3436	-0.81773
46	1.9757	0.6489
47	0.54369	-0.182
48	1.3998	-0.71477
49	0.58929	-0.90768
50	2.5572	-0.87011
51	2.5801	-0.47431
52	3.706	-0.37733
53	2.2233	-0.25494
54	2.526	-1.1022
55	3.6069	0.61162
56	1.0794	-0.5963
57	0.26984	1.2633
58	2.1194	1.5738
59	2.9233	0.91549
60	0.64182	4.4202
61	-0.20706	2.6075
62	0.03107	1.6267
63	-0.33433	3.7702
64	0.35077	4.153
65	-0.69965	1.2219
66	-0.44903	1.8871
67	-0.2407	1.5526
68	-1.1839	2.0229
69	0.63977	1.0282
70	-0.54378	2.4638
71	0.63582	2.4297
72	-1.366	1.7841
73	1.3447	1.629
74	0.92942	-0.61224
75	-0.10716	-0.55581
76	0.12868	-0.44013
77	2.4475	1.7568
78	0.59331	-0.41666
79	0.19454	1.4462
80	-0.68214	0.98865
81	0.91282	0.36885
82	-0.029065	0.95984
83	1.6845	0.91786
84	1.2647	0.8457
85	0.93386	2.5838
86	-0.62869	1.566
87	-0.7773	1.4424
88	0.0095768	1.2801
89	-0.21474	1.1195
90	0.22289	2.0869
91	-1.1458	1.8761
92	0.13291	-0.13633
93	-0.41722	1.018
94	0.84979	-0.41914
95	1.6029	0.75214
96	-0.26146	0.029178
97	0.34496	1.6693
98	3.5002	3.3554
99	2.8268	0.35761
100	2.2693	-0.01623
101	2.2596	1.5728
102	1.8757	0.57939
103	3.0533	0.93734
104	3.4643	1.084
105	3.8937	1.6568
106	3.1602	1.1388
107	2.6391	2.406
108	2.5918	2.7537
109	0.83214	2.1923
110	-0.76011	2.6862
111	0.54111	3.1769
112	2.5729	2.32
113	2.4154	2.1086
114	3.097	0.78604
115	1.8206	1.0362
116	0.96976	0.54781
117	-2.0858	0.4926
118	-0.43499	0.57238
119	0.87382	2.2079
120	0.5616	-1.4775
121	0.28057	-1.2488
122	1.6307	0.23998
123	3.7118	0.059719
124	0.89773	0.56023
125	-0.71424	0.3154
126	-0.53525	0.65758
127	-0.12276	1.6763
128	0.58048	0.34979
129	-1.1195	0.71071
130	0.61005	0.11223
131	-0.18832	0.48754
132	0.46582	0.71859
133	1.0171	-0.42405
134	0.81943	-0.4962
135	1.0426	-0.49933
136	2.023	0.093391
137	0.47194	0.9461
138	0.3853	0.078667
139	1.0886	0.333
140	0.87047	-0.071639
141	-1.3719	0.11944
142	-0.0011563	0.97515
143	0.74021	0.40503
144	-0.31734	1.2319
145	0.34549	-0.27217
146	3.1142	0.99902
147	1.2571	1.4918
148	-0.47417	0.54376
149	-0.63995	1.7178
150	-1.7279	1.914
151	1.7461	-0.98225
152	0.99897	-2.0016
153	1.2286	-0.56939
154	-0.82733	0.71945
155	2.1465	1.0985
156	2.2792	0.24292
157	0.42985	0.5114
158	1.8912	1.1717
159	-0.031633	-1.6813
160	-1.7441	2.4743
161	-0.85277	3.0095
162	0.63866	-0.43788
163	0.16563	2.1561
164	-0.65819	2.6838
165	1.4223	2.5693
166	2.1149	2.3933
167	3.1485	-1.0261
168	-0.073287	2.2362
169	0.36387	2.6672
170	0.31799	1.5476
171	1.6521	0.08831
172	3.3362	2.1734
173	2.114	1.5354
174	3.4817	0.65012
175	-0.2499	1.9516
176	0.83125	0.9241
177	1.5814	1.0462
178	-0.14876	2.1182
179	1.0407	3.1287
180	-0.99244	-2.617
181	2.4245	0.71154
182	3.7751	-0.63448
183	2.5471	0.4862
184	1.5268	0.85011
185	1.6875	0.9436
186	1.6624	0.50795
187	2.4271	-0.82466
188	2.2628	-0.60905
189	2.5934	0.93622
190	1.2686	2.6476
191	1.784	0.91814
192	3.1304	1.2069
193	-1.1713	1.735
194	-0.63122	3.366
195	1.6018	0.92388
196	0.52407	0.4031
197	2.959	2.9147
198	1.101	0.2239
199	1.2247	0.13917
200	-0.34144	0.88875
201	0.79774	1.0693
202	2.2037	1.1386
203	0.46028	-0.27606
204	0.48581	-0.42097
205	1.2855	1.412
206	-1.8073	-0.007632
207	-0.95855	-0.047425
208	-1.769	1.1853
209	-0.70209	2.6636
210	-1.4289	1.4711
211	-1.2713	3.0232
212	-1.4199	2.1991
213	-1.4453	3.0344
214	-1.6856	2.4339
215	1.8017	-1.9803
216	1.1559	-1.8323
217	1.3158	-0.042481
218	-0.090634	-3.2679
219	3.4973	-0.25536
220	2.5357	0.63569
221	1.0551	-2.2457
222	3.6928	1.2536
223	3.214	0.91271
224	-0.92855	-1.4958
225	-0.60648	0.02134
226	1.1399	-1.3011
227	1.7029	-0.2559
228	0.92577	-1.5441
229	-0.23523	-0.629
230	2.6242	-1.6363
231	2.1879	-1.4285
232	2.972	-0.86518
233	1.745	-0.098432
234	2.7922	0.44414
235	3.2059	1.7706
236	1.498	0.4176
237	0.52704	2.0071
238	2.1079	1.5765
239	3.3565	1.2307
240	0.50014	3.6412
241	-1.1657	3.6359
242	0.69843	3.1297
243	-0.72318	4.2379
244	-0.77739	3.6537
245	-0.033347	2.753
246	-1.1578	3.4169
247	-0.39526	2.7343
248	-1.8022	3.3158
249	-0.72114	2.0229
250	-1.552	2.4084
251	0.56483	2.0838
252	-2.718	2.8504
253	0.12774	2.0659
254	-0.25048	2.0894
255	-0.7486	2.3428
256	-0.35281	1.7352
257	2.2403	1.9408
258	0.76397	1.7212
259	0.38419	1.789
260	-0.98211	1.7775
261	0.66259	1.4462
262	-0.22909	2.216
263	1.2007	2.4821
264	0.78072	1.6335
265	0.21426	2.9259
266	0.23165	1.9209
267	-0.85379	1.4585
268	0.16279	1.5861
269	-0.25016	0.17348
270	-1.2765	1.7849
271	-0.13284	1.9472
272	-0.23432	0.62585
273	0.15576	1.7004
274	0.86322	0.78913
275	1.0853	1.5686
276	-0.44099	2.1195
277	-0.78262	2.2118
278	2.8777	2.2976
279	2.679	1.4058
280	2.2112	0.8825
281	1.7693	1.3068
282	2.3779	1.5932
283	2.197	1.4288
284	2.4503	1.1375
285	1.86	-0.065244
286	2.0971	0.6108
287	2.2074	1.6966
288	2.7174	1.9285
289	1.5563	2.0893
290	0.38987	4.2295
291	0.6533	2.2948
292	2.5598	1.0701
293	2.3055	1.714
294	2.6186	0.52894
295	1.6818	0.51748
296	1.4971	0.65901
297	-0.91252	1.6085
298	-0.46895	0.084071
299	0.77911	2.2437
300	0.30765	-2.4015
301	-0.6211	0.76672
302	-0.12551	2.4965
303	1.2993	0.66182
304	0.46875	1.9197
305	-0.33428	0.7538
306	0.42717	0.31566
307	0.18409	3.1421
308	-2.1421	1.0549
309	-2.0029	1.5482
310	0.7388	0.57042
311	-0.70219	1.3874
312	0.3066	3.2122
313	0.43967	0.57242
314	-0.16865	1.8272
315	2.1899	1.1378
316	0.56005	2.1192
317	1.5232	0.98533
318	-1.0093	0.40391
319	2.7458	1.3825
320	1.1722	2.22
321	0.36581	0.38387
322	0.35461	3.2126
323	0.17055	2.3911
324	-1.8393	1.8818
325	0.13513	0.24177
326	2.5586	-0.12678
327	1.8509	1.1552
328	-2.0891	2.0168
329	-2.058	3.4629
330	-1.8794	3.5428
331	1.0663	-0.91827
332	1.293	-0.9297
333	0.71697	1.2003
334	-2.2729	1.5275
335	1.4368	2.6559
336	1.1249	1.2232
337	0.81851	0.90451
338	2.0858	0.94236
339	1.0867	-0.20871
340	-1.7027	2.9941
341	-2.2248	2.4671
342	1.6061	1.3047
343	0.34102	2.1402
344	-0.92268	2.2034
345	1.338	2.9945
346	1.4994	2.0425
347	2.2436	0.030054
348	0.63064	2.4341
349	-0.29067	4.3849
350	0.19521	1.3833
351	0.45982	-0.10478
352	1.8424	1.3796
353	0.22364	0.2629
354	4.0421	0.72196
355	-1.0562	1.3545
356	0.46405	0.50204
357	2.6023	2.5206
358	0.17762	2.9687
359	0.22815	3.2292
360	-1.3257	1.421
361	-0.85622	2.1088
362	0.60499	1.7402
363	1.8397	3.1577
364	0.65977	1.3193
365	-1.5328	2.1374
366	0.40071	2.3638
367	1.0775	2.8895
368	1.6597	2.4975
369	-1.2643	3.9431
370	-1.3949	1.862
371	-1.0146	2.197
372	0.34007	2.5737
373	2.1805	3.9927
374	-0.30681	2.4046
375	0.93935	3.0285
376	1.6372	2.8186
377	1.2765	3.0737
378	-0.91232	3.3948
379	-1.1888	-2.6098
380	-1.226	-1.5121
381	-2.3072	-0.90536
382	-1.5181	-0.56299
383	-1.6291	-0.29309
384	-1.5925	-1.0625
385	-2.4171	-0.5517
386	-0.18873	-0.31339
387	0.68973	0.15022
388	-0.1758	-0.040252
389	-2.4291	-1.2706
390	2.8351	2.9905
391	2.2933	2.4664
392	-2.0777	-2.5829
393	-0.92081	-2.2019
394	-2.1735	-0.28452
395	-2.1578	-2.5655
396	-2.3876	-2.5191
397	-1.8606	-1.7125
398	-1.397	-0.3808
399	-4.9997	-5.1361
400	0.063221	2.3046
401	0.27671	-0.71715
402	-0.33211	0.51809
403	0.27461	-1.7631
404	-0.93549	-4.1633
405	0.99458	0.55775
406	0.52765	1.0659
407	0.37686	-0.086982
408	1.6033	4.0574
409	1.2769	1.4555
410	1.3939	1.9957
411	0.52981	2.1134
412	-2.0503	-0.94876
413	-0.71598	-1.2294
414	0.12829	-0.70633
415	-2.2695	-1.6651
416	-2.4933	-0.79739
417	-0.77941	-0.84217
418	-1.2629	-2.7263
419	-0.9051	0.63871
420	-0.05953	-0.17408
421	-0.347	-1.5223
422	-0.59567	-2.5186
423	-2.1087	-2.256
424	-2.6705	-1.3177
425	-2.561	-1.8176
426	-0.78817	-1.6633
427	-3.2894	-2.4237
428	-2.5357	-1.932
429	-1.4961	-1.2015
430	-3.2714	-0.95749
431	-2.1162	-1.0698
432	-0.48577	-1.6969
433	0.48626	1.4673
434	-0.046057	1.2943
435	-0.1553	1.7587
436	-0.90843	1.3209
437	-0.86475	0.83958
438	0.70024	2.9103
439	2.2231	1.9511
440	0.56313	2.6937
441	-1.0127	1.7902
442	0.18002	0.99789
443	1.049	0.13211
444	1.9934	-0.84597
445	0.37098	2.0936
446	0.34368	0.35453
447	0.53743	1.5683
448	0.55865	2.2374
449	1.4821	0.099393
450	1.0135	-0.36683
451	0.23495	1.1436
452	-0.67316	1.3403
453	-0.39342	-0.35433
454	0.75559	-1.2092
455	0.22424	-1.1281
456	1.1501	-1.1606
457	0.26084	1.1964
458	0.7936	0.14949
459	2.2173	-0.29645
460	1.4528	0.22137
461	1.7426	0.50468
462	0.30366	3.9107
463	0.55273	2.7082
464	-0.82199	0.53783
465	1.7773	0.604
466	-0.5122	0.89787
467	-0.23767	1.9723
468	-1.5283	2.0173
469	-0.81321	0.7688
470	-2.1528	1.7842
471	0.12656	-1.5251
472	-0.63697	-2.7382
473	0.66604	-0.63822
474	3.0019	-0.27604
475	0.32096	0.35214
476	-1.5151	-0.76365
477	-1.0596	-0.68279
478	-0.34172	1.2189
479	0.1623	0.87238
480	0.10297	0.33602
481	0.065049	-1.3826
482	0.0048499	-0.51867
483	-0.84404	-1.6098
484	0.37767	2.2995
485	0.72923	2.5082
486	1.9843	0.95978
487	0.20952	1.2917
488	1.6726	1.4638
489	1.3692	1.8156
490	0.18036	1.4751
491	-1.3296	-0.28666
492	-0.32571	-2.4216
493	-0.91942	-2.4623
494	-0.42487	2.6965
495	0.95663	1.7552
496	-0.7057	0.60405
497	0.21162	-1.4188
498	0.30179	0.3874
499	-1.2384	-0.2883
500	-2.196	-0.25442
501	-1.8075	-0.78989
502	0.37927	-1.2622
503	0.53991	-0.23814
504	-0.24106	-0.48415
505	-0.89146	-0.9802
506	-1.08	-0.017829
507	-0.33078	0.99513
508	-1.1382	0.17319
509	0.3604	-0.26075
510	-0.077779	-0.62845
511	-1.1611	0.80035
512	-1.8481	-2.3572
513	-0.11218	-1.4771
514	-0.87146	-0.30266
515	-1.3553	-3.1083
516	-0.86909	-2.5119
517	-1.4719	-2.768
518	-0.34589	-1.3098
519	-0.093869	-0.71335
520	1.0777	-1.0441
521	0.46631	0.55249
522	0.051976	-1.3299
523	-0.49564	-1.6525
524	0.4288	-1.107
525	1.4942	0.25503
526	0.22791	-0.69912
527	0.84294	-0.050812
528	-1.4976	-3.0911
529	-1.3518	-0.82314
530	-1.2325	0.67862
531	0.77095	0.23981
532	-4.232	-3.2048
533	-4.3164	-2.7531
534	-1.3597	-1.4963
535	-2.5959	-3.7247
536	-0.24906	-1.7982
537	0.44345	2.2209
538	2.9496	1.6038
539	-1.2221	-0.085893
540	-2.2145	0.67647
541	-0.32356	0.6299
542	-1.5374	1.3045
543	0.72789	0.46522
544	-1.1685	-0.41358
545	-0.26516	2.3593
546	2.3306	1.2667
547	1.1988	0.52341
548	-0.19948	0.5992
549	0.37005	0.66575
550	-0.6235	1.3345
551	-1.3636	-1.5741
552	-1.6579	-0.37888
553	-0.28456	0.53673
554	-0.11976	0.05554
555	0.70297	4.0921
556	1.2421	3.7025
557	2.1247	0.84606
558	-4.5773	-5.3486
559	-1.3164	-2.6496
560	-1.2329	-0.29745
561	-2.3713	-0.45511
562	-2.8183	-0.79295
563	-2.8111	0.12231
564	-2.3168	-0.74113
565	-1.5847	-0.67301
566	-0.6194	-0.40538
567	0.65796	0.10858
568	0.8097	0.17133
569	-2.1459	-1.8588
570	3.7433	3.5565
571	3.1065	3.129
572	-1.3403	-0.95811
573	-0.42632	-1.7355
574	-1.5468	-1.0956
575	-1.6447	-2.3228
576	-2.2042	-2.9819
577	-1.7859	-1.8405
578	-0.40881	-0.55508
579	-3.0021	-4.42
580	0.58683	2.78
581	0.7206	0.48808
582	1.2868	1.7209
583	0.69655	0.092084
584	-0.93045	-1.4574
585	0.18494	-0.10793
586	0.52739	-0.0030254
587	-0.34203	0.1381
588	1.8115	3.9025
589	0.27499	1.6676
590	2.0336	2.8832
591	1.4271	0.54447
592	-1.7785	-1.2645
593	-0.57639	-0.48968
594	1.0908	1.1203
595	-2.1726	-1.3354
596	-1.4068	0.13812
597	-1.4987	-0.32867
598	-1.3969	-3.2998
599	0.031889	1.4582
600	0.84249	0.44803
601	0.0021894	-2.0521
602	-0.085918	-0.70762
603	-0.85394	-1.5411
604	-2.4301	-1.004
605	-1.9386	-2.7885
606	-0.2724	-1.0862
607	-2.9771	-2.0212
608	-2.6403	-1.3385
609	-1.4745	-1.9206
610	-1.9656	-0.98211
611	-0.90771	-0.66086
612	-0.81035	-0.30265
613	0.29812	2.6066
614	0.52196	0.85207
615	1.0145	2.6402
616	0.1721	1.0088
617	1.1306	0.23171
618	2.6176	3.6463
619	1.8352	2.618
620	-0.40352	1.5929
621	0.47657	1.4
622	0.34448	1.7846
623	1.276	0.67555
624	2.7671	1.3828
625	0.039817	1.7471
626	1.7649	0.86998
627	2.237	2.3194
628	0.58347	1.8248
629	1.7849	0.73583
630	0.80811	1.4721
631	0.87487	1.3686
632	-0.2045	0.93871
633	1.565	1.1161
634	1.4283	0.50759
635	1.974	-0.029381
636	1.1581	0.19722
637	1.6549	0.43716
638	0.92593	1.0158
639	2.3627	1.5607
640	1.4998	2.9919
641	2.0789	2.4132
642	1.1296	3.9456
643	1.606	2.2524
644	-1.2594	0.46284
645	1.3282	2.4242
646	-0.75687	1.0207
647	-0.23935	2.2107
648	-1.1206	0.19654
649	-1.7138	0.67265
650	-2.2711	2.1035
651	-0.58522	-0.61609
652	-0.73519	-1.7837
653	1.944	-0.3564
654	2.249	1.1597
655	-0.38645	1.0285
656	-2.179	1.0313
657	-0.25495	0.14753
658	-0.84538	0.52651
659	0.99516	2.3143
660	0.061049	1.4759
661	-0.30564	0.34852
662	1.1124	-0.011919
663	-0.72417	0.91898
664	1.386	1.7174
665	1.2831	2.694
666	1.778	1.2899
667	0.30249	2.9972
668	2.1562	1.2417
669	0.73607	2.1095
670	1.0503	2.1221
671	-1.8782	0.53209
672	-0.19232	-0.30309
673	-0.84518	-0.17621
674	-0.33667	2.6267
675	0.75139	1.5023
676	-0.71821	1.4161
677	0.034763	-1.1332
678	-0.90385	1.3501
679	-1.8675	-1.0871
680	-0.11767	0.87788
681	-1.291	-0.96185
682	-0.56283	-0.64994
683	0.68925	-1.6198
684	-0.74535	-2.8128
685	-1.9146	0.94507
686	-0.45819	0.61029
687	-0.020708	0.78598
688	-1.5079	-0.42928
689	2.1697	1.5168
690	0.29541	-0.010728
691	-0.23647	0.045495
692	-0.23316	-2.5394
693	0.40349	0.5412
694	-1.0489	-2.568
695	-1.3635	-2.6731
696	-1.4048	-2.0316
697	-0.27876	-1.9392
698	0.71017	-1.2071
699	1.9489	-0.84472
700	2.5411	1.5449
701	1.2923	0.70902
702	0.57832	-1.9611
703	-0.76918	-0.2319
704	1.2583	1.3178
705	2.4404	1.9843
706	0.34367	-0.10491
707	1.9141	1.5148
708	-0.4802	-0.56259
709	-1.9792	-1.2145
710	-1.6077	-1.1159
711	0.17005	-0.46521
712	-4.2004	-3.3779
713	-4.494	-2.9412
714	-2.696	-1.978
715	-1.9928	-3.4647
716	-1.3757	-1.9969
717	1.2714	1.2818
718	2.7281	1.8841
719	-0.36159	-0.4991
720	-2.113	0.90033
721	-2.023	0.65897
722	-0.86082	1.523
723	0.98337	1.5685
724	-2.1011	0.75761
725	1.1539	1.6223
726	2.4017	1.6731
727	1.4717	0.88045
728	-1.0741	1.2115
729	1.003	1.9418
730	0.89828	3.0047
731	-0.66741	0.11078
732	-1.0256	-0.58919
733	0.15435	-0.0014455
734	0.77495	-0.069165
735	0.61695	3.1529
736	1.9442	3.4087
737	1.7808	4.3782
738	3.3106	4.2741
739	1.3208	1.8476
740	1.1134	3.9625
741	1.6266	0.14161
742	2.6932	2.3346
743	-0.28357	0.10407
744	-0.61016	0.78797
745	-0.64959	-0.073309
746	2.675	4.3721
747	1.1202	3.8146
748	3.3404	5.2884
749	0.92179	1.5608
750	1.5674	3.8196
751	2.5627	-0.36334
752	-1.3865	0.12647
753	0.23521	0.58709
754	0.37203	0.50344
755	3.0374	2.8444
756	-0.097912	-0.32695
757	0.30551	0.30583
758	1.0065	1.145
759	0.61728	1.244
760	-2.5067	-2.8482
761	-2.5354	-3.0879
762	2.0909	-0.021604
763	2.1843	0.20986
764	2.0035	-0.64782
765	0.3389	-0.4735
766	1.2726	1.6827
767	1.4361	2.5452
768	0.4165	0.69469
769	-1.0011	0.37413
770	-0.4762	0.82401
771	0.26584	0.26003
772	-1.2405	-0.95618
773	0.28946	-0.8104
774	-0.8666	1.2105
775	-1.5653	-3.1632
776	0.50781	0.69157
777	1.484	-0.21953
778	1.3513	0.81891
779	-1.4966	-2.3968
780	0.10878	-1.0098
781	-2.7585	0.66557
782	-1.4217	0.17725
783	-3.0365	-0.11318
784	1.6209	1.7793
785	-1.6853	0.9955
786	-0.83375	1.3243
787	0.29939	0.69231
788	-2.7498	-1.3737
789	-0.77371	-2.8904
790	0.75515	-0.64501
791	-2.4822	-3.3931
792	-0.8181	-3.035
793	-0.16181	0.20209
794	-1.079	-1.3807
795	3.2352	-0.38779
796	0.38211	1.1037
797	-1.0696	0.039253
798	-0.80187	0.66662
799	-0.65261	-0.47696
800	-0.91059	-0.38908
801	0.22578	0.10791
802	0.76684	0.042041
803	-2.9752	-2.4792
804	-1.3859	-2.0685
805	-2.2753	-2.6507
806	-2.2633	-2.1257
807	-1.3197	-1.9816
808	0.37668	-0.7492
809	0.31981	0.56194
810	0.96083	1.7667
811	1.6499	1.4677
812	2.2164	0.71922
813	-0.23345	0.9749
814	0.73962	1.8295
815	2.1478	0.97781
816	-0.89667	2.7574
817	-1.0818	1.3866
818	-0.68221	1.1919
819	0.4748	1.4022
820	-1.7824	1.4624
821	-1.6581	2.4156
822	0.46851	1.5058
823	-1.7822	2.2056
824	-0.7834	2.2345
825	-0.19806	1.3594
826	1.3479	2.0385
827	0.87557	2.4332
828	-0.10296	0.43728
829	0.43867	0.67407
830	2.0296	1.7263
831	0.5217	0.995
832	0.6967	0.8631
833	-1.0358	1.9309
834	1.2583	2.1373
835	0.8821	1.3276
836	1.4513	2.5322
837	1.8966	2.2778
838	1.4296	2.3206
839	-0.32219	1.7645
840	-1.3616	0.71927
841	2.272	2.4435
842	-0.061177	1.0239
843	1.0962	2.463
844	0.066612	0.66288
845	-1.6908	-0.89352
846	-0.49205	1.0883
847	1.0243	-0.24062
848	0.39232	0.66829
849	-0.036129	1.0039
850	-0.22767	0.33105
851	0.35359	1.8094
852	-0.038764	-0.23571
853	-1.5718	-2.3514
854	-0.73982	-1.2225
855	1.0449	0.22312
856	0.20958	-1.8716
857	1.2986	-1.4769
858	0.99332	1.2648
859	0.82267	-0.17098
860	2.9018	2.4542
861	2.5688	2.1539
862	0.20727	0.80396
863	0.12078	1.6433
864	-0.34671	2.8402
865	0.82828	1.7566
866	2.3228	1.5391
867	0.30978	0.36059
868	1.7998	1.7228
869	1.4266	1.0155
870	-1.8104	0.77962
871	-0.94536	-0.79851
872	-2.0301	-0.028921
873	-1.6637	-2.5974
874	0.12143	-0.90475
875	0.60045	-1.2884
876	-0.1585	-0.35322
877	-1.4601	-0.99638
878	-0.51376	0.018365
879	-1.6091	0.67675
880	-1.4831	0.0021958
881	-0.050454	-1.1456
882	0.18063	-0.99083
883	-0.90388	0.16131
884	-2.0913	-1.2929
885	0.10679	-0.48063
886	-0.78237	-0.1447
887	-0.42754	0.43387
888	-0.080628	-1.1618
889	0.68583	0.27101
890	-0.047752	1.0265
891	-0.38168	-1.9343
892	0.11449	-1.7346
893	-0.073097	-0.91088
894	-1.5127	-2.0232
895	-0.44343	1.8931
896	1.9176	0.80156
897	-0.17853	0.63567
898	-0.59998	0.426
899	2.1637	2.0857
900	3.4849	1.7912
901	0.76283	1.6316
902	-0.75561	2.1063
903	-1.5383	0.94234
904	-0.14824	-1.0756
905	-1.3703	-2.8655
906	-0.72309	0.18018
907	-2.1507	-0.32954
908	-2.2189	-1.4753
909	-0.58823	-0.060638
910	0.048156	0.29048
911	-1.6869	-1.9496
912	-1.2104	-1.4285
913	-0.37678	0.69436
914	-0.13333	0.87907
915	0.13169	1.108
916	-1.4804	-0.36467
917	-1.5033	0.021823
918	0.28348	-0.035649
919	2.637	2.3132
920	-0.76103	-1.7656
921	0.035326	2.2076
922	1.3933	1.9557
923	1.6126	2.198
924	1.2607	0.6811
925	0.98867	0.47631
926	0.72469	-0.26829
927	-0.92308	-1.3514
928	-2.5635	-0.88391
929	-0.63192	0.45716
930	1.037	-0.74242
931	1.3145	2.885
932	1.7361	2.03
933	2.4826	0.75565
934	-1.6531	-1.3712
935	-1.7666	-3.1667
936	-0.96757	0.19854
937	0.57881	1.3117
938	0.85557	1.085
939	-0.15895	0.0996
940	-2.4699	-2.5145
941	-2.4409	-3.0471
942	1.8323	0.50833
943	3.733	0.41339
944	4.404	-0.1785
945	-0.091859	-1.0626
946	1.6374	2.3424
947	2.2963	2.1774
948	1.5022	0.045834
949	0.21328	0.62381
950	0.8211	0.28132
951	0.078406	-0.26073
952	-0.20143	-0.37409
953	-0.30671	-0.75116
954	0.30513	0.96565
955	-1.9254	-1.7795
956	0.95313	1.7426
957	2.4479	0.81109
958	3.33	1.0996
959	-0.60866	-0.89643
960	0.16916	-0.0028545
961	-1.7808	1.1683
962	-0.63204	1.0567
963	-2.8135	-0.43086
964	2.1025	1.3356
965	-1.461	1.0338
966	-0.4135	0.2881
967	-0.83583	1.2716
968	-3.1967	-2.2974
969	0.36309	-2.5856
970	3.0298	0.31356
971	-3.9655	-2.8654
972	-0.60061	-3.1076
973	-0.33335	-1.8644
974	-0.90473	-1.8908
975	2.9779	-0.22313
976	2.7776	0.87866
977	0.028299	0.93411
978	-0.25474	0.39225
979	-2.0575	-1.5217
980	0.097145	0.16843
981	-0.54057	-0.74614
982	0.38327	0.86619
983	-2.7663	-2.18
984	-1.1966	-2.06
985	-2.1319	-1.8654
986	-1.3105	-1.7205
987	-0.46701	-1.6868
988	1.9283	-0.052091
989	-0.14823	0.0090576
990	-0.021581	0.85187
991	1.7561	1.6552
992	3.303	0.38914
993	0.38968	0.32498
994	1.3432	2.4763
995	3.0527	1.4055
996	-0.81859	1.7599
997	-0.25869	1.1602
998	0.055415	1.1711
999	0.37474	2.6343
1000	-0.80996	1.2562
1001	-1.6678	1.8861
1002	0.62388	2.2887
1003	0.15549	1.8069
1004	0.30785	2.1555
1005	2.856	1.1375
1006	3.1787	1.7769
1007	1.4364	1.8097
1008	0.49744	1.2887
1009	0.038649	1.0833
1010	2.5744	0.62142
1011	1.837	-0.48386
1012	1.2209	0.8594
1013	0.83343	0.4842
1014	1.7326	2.0901
1015	2.5392	1.5694
1016	3.4143	2.0556
1017	3.0936	2.9407
1018	2.133	2.678
1019	0.21406	1.4254
1020	-2.275	1.1225
1021	1.5585	0.91674
1022	-1.2308	2.1825
1023	0.97836	1.4478
1024	-0.77159	-0.17556
1025	-1.4873	-1.5008
1026	-0.70111	0.38452
1027	0.87212	0.38419
1028	0.19245	1.7479
1029	0.14437	2.0549
1030	1.3307	0.8799
1031	1.7784	0.72383
1032	-0.097276	0.24385
1033	-1.3248	-1.2805
1034	-1.4218	-0.66634
1035	1.0074	1.8396
1036	-0.56946	-0.068685
1037	0.57743	-0.99328
1038	0.95882	0.51659
1039	1.2069	-0.69312
1040	3.6757	1.1347
1041	2.5722	1.5533
1042	-0.34678	1.2332
1043	0.87647	2.2387
1044	0.58819	1.5574
1045	3.1625	0.88985
1046	2.1305	0.66243
1047	0.012433	-0.64801
1048	0.63256	0.58796
1049	1.733	1.8524
1050	-1.6112	1.1974
1051	-1.1764	-1.3068
1052	-1.4885	1.3775
1053	-1.6992	-3.5557
1054	-0.72037	0.79027
1055	0.89299	-1.1902
1056	0.39581	0.81264
1057	0.35351	0.49498
1058	-1.5637	0.90207
1059	-1.0207	0.22785
1060	-0.56387	0.63148
1061	0.17681	1.0337
1062	0.87114	1.3849
1063	-0.34369	-0.61034
1064	-1.218	0.073088
1065	1.6156	1.1576
1066	0.033988	1.4773
1067	-0.22716	0.49334
1068	1.4262	-1.8362
1069	1.2383	0.21077
1070	0.40589	-0.18452
1071	0.044497	-0.36396
1072	1.3493	-0.9914
1073	0.19644	-0.41015
1074	-0.25985	-2.211
1075	0.6936	2.7556
1076	1.816	1.7325
1077	0.085405	0.11879
1078	0.57516	0.30775
1079	2.5965	0.953
1080	3.908	2.0341
1081	1.6647	2.7408
1082	-1.005	1.8768
1083	-0.86809	2.0822
1084	-0.59925	-1.1102
1085	-1.233	-2.3234
1086	-0.43289	0.55002
1087	-2.6576	1.3514
1088	-3.0254	-1.1873
1089	-2.5576	0.21564
1090	0.31664	0.88082
1091	-0.23941	-2.7374
1092	-0.80214	-0.6287
1093	0.05775	1.9277
1094	0.1422	0.97128
1095	1.1104	0.6785
1096	-0.1879	-0.74891
1097	-2.5332	-0.48777
1098	1.5414	0.67593
1099	3.2395	2.13
1100	-1.1456	-0.88812
1101	2.252	1.5365
1102	0.94679	2.1848
1103	1.9429	1.8003
1104	0.77491	0.39858
1105	1.2051	2.2125
1106	0.68058	1.4435
1107	1.3966	-0.34089
1108	-0.58236	-1.3385
1109	0.79479	1.4388
1110	2.5535	0.41936
1111	0.7647	2.0888
1112	1.2817	2.4245
1113	-0.079999	2.2327
1114	1.9785	4.5243
1115	0.44659	3.612
1116	2.7664	3.5357
1117	2.2977	2.5295
1118	1.1009	0.4252
1119	-2.0153	0.048388
1120	0.09012	-0.34269
1121	0.62327	1.1113
1122	-1.043	3.648
1123	-0.72657	2.6429
1124	2.22	4.736
1125	1.0443	2.2507
1126	2.9709	4.1028
1127	2.231	0.78208
1128	-1.7358	0.81971
1129	-0.18849	0.4708
1130	0.098638	2.8556
1131	-0.96101	3.9517
1132	-3.3517	-3.7574
1133	-1.2384	-1.3623
1134	-2.2537	-1.1975
1135	-1.7254	-1.8737
1136	-1.5673	-1.6285
1137	1.4522	-0.50958
1138	2.105	1.2422
1139	2.3523	-0.5708
1140	-1.8814	-1.9217
1141	2.0396	4.6347
1142	2.7752	3.8563
1143	-1.0824	-0.88945
1144	-0.5408	-1.801
1145	-2.2697	-0.086203
1146	-1.5493	-0.868
1147	-2.3291	-1.7351
1148	-1.3135	-1.5867
1149	-2.3382	-0.73601
1150	-1.7754	-0.13006
1151	1.5689	2.3623
1152	2.657	-0.11797
1153	1.327	1.6491
1154	-1.5406	-0.45092
1155	0.73141	-0.26606
1156	-1.6027	0.21993
1157	-0.040928	3.3158
1158	-1.6728	2.8196
1159	2.1909	4.1018
1160	0.19703	3.9641
1161	0.86715	4.0758
1162	1.1175	4.2545
1163	-2.3266	-1.81
1164	0.26901	-1.7799
1165	1.4096	0.15759
1166	-2.0065	-2.4634
1167	-0.26666	-1.7992
1168	0.54662	0.54996
1169	-1.7093	-2.0904
1170	2.5631	-0.42991
1171	1.538	0.29584
1172	-1.2468	-1.954
1173	-1.707	-1.5975
1174	-0.83749	-0.94133
1175	-1.8413	-1.3649
1176	-0.79473	-2.1524
1177	0.11747	-1.9011
1178	-2.8608	-3.3756
1179	-1.4298	-2.8756
1180	-0.73044	-1.3245
1181	-1.1672	-1.8273
1182	-0.41801	-1.4694
1183	1.1072	-1.2961
1184	1.4951	-0.47986
1185	0.92147	2.428
1186	2.2319	1.8527
1187	2.4226	1.1067
1188	1.3169	4.3181
1189	1.9656	4.2197
1190	3.0947	2.7752
1191	1.1159	4.4665
1192	1.0618	4.3893
1193	1.2282	0.7259
1194	1.2313	2.5968
1195	0.73419	2.4401
1196	0.12064	4.2508
1197	1.7016	2.237
1198	0.13246	3.2691
1199	0.709	3.4303
1200	0.45629	2.8396
1201	2.7251	1.9232
1202	2.1222	0.61233
1203	1.4324	0.77595
1204	0.65906	-0.49211
1205	3.2961	0.82201
1206	1.3692	-0.37327
1207	1.6173	0.44709
1208	-0.54254	1.3529
1209	1.7811	0.42208
1210	0.91753	0.19523
1211	2.2634	0.69363
1212	2.3734	1.0886
1213	1.803	3.5588
1214	0.62815	3.5428
1215	-0.16857	2.1521
1216	1.5474	1.7113
1217	0.062418	2.1235
1218	1.382	1.4293
1219	0.24104	0.80727
1220	0.69506	-1.2128
1221	0.40528	1.0999
1222	0.90177	-0.42271
1223	0.69731	-0.76274
1224	0.37411	-0.063615
1225	2.0662	1.5026
1226	1.7881	2.4234
1227	0.51896	-0.93219
1228	-0.070355	-1.0506
1229	0.13635	1.5774
1230	1.9998	1.3432
1231	2.4291	0.65406
1232	1.881	0.62174
1233	2.4625	1.2743
1234	1.9727	0.42034
1235	3.4927	2.1089
1236	3.1192	2.7703
1237	1.4198	1.0292
1238	0.60603	2.4073
1239	1.1002	2.9946
1240	2.5348	1.6786
1241	2.6576	1.2321
1242	0.78286	-0.80869
1243	0.87139	-0.79305
1244	-0.018819	-1.1428
1245	-1.0306	1.6617
1246	0.35541	0.756
1247	-0.34768	1.9283
1248	-0.99516	-1.3045
1249	0.46102	-0.60319
1250	1.6737	0.4887
1251	1.327	0.40942
1252	-0.61824	-0.046947
1253	-0.92451	1.2555
1254	-0.64426	1.1073
1255	-0.23592	1.5847
1256	0.24533	1.0833
1257	-0.28417	1.6982
1258	0.055028	0.15371
1259	-1.0162	0.60849
1260	0.70267	0.465
1261	1.2216	1.285
1262	-0.14269	0.89667
1263	0.065982	-0.90594
1264	1.855	-0.097528
1265	-0.25459	0.1603
1266	0.047946	-0.17181
1267	-0.69326	-1.1065
1268	-0.91942	-0.17239
1269	-1.5481	-0.52572
1270	-0.28108	1.2854
1271	2.0873	0.39874
1272	0.84928	1.4283
1273	-0.22185	-0.79583
1274	1.9617	0.20113
1275	2.8008	1.1494
1276	1.7263	1.8031
1277	-0.42017	3.0691
1278	-0.039369	3.2376
1279	-0.34578	-2.6316
1280	-2.3432	-2.5861
1281	-1.694	-2.0088
1282	-0.32495	1.6765
1283	-2.0222	-1.3111
1284	-1.0309	-0.474
1285	-1.3958	-0.52717
1286	-1.5429	-0.44769
1287	-2.8115	-2.1195
1288	-0.19872	4.017
1289	1.2605	4.2417
1290	-1.1053	-0.10267
1291	0.11862	0.91951
1292	-0.24911	1.2839
1293	1.082	1.3468
1294	3.5476	2.4508
1295	0.45463	-1.3986
1296	1.8843	3.1575
1297	1.7116	2.7105
1298	1.3165	1.2005
1299	1.5986	0.47324
1300	2.4943	2.2586
1301	2.2955	1.7734
1302	0.85677	0.082091
1303	-0.91994	1.8294
1304	0.69514	2.0183
1305	2.1865	0.46975
1306	2.0638	3.7969
1307	2.8197	3.9964
1308	1.9356	-0.15081
1309	-1.4349	-1.2077
1310	0.25781	-1.5488
1311	-2.6845	-2.1099
1312	-1.7976	-1.2733
1313	-1.2004	-0.55454
1314	-1.9987	-0.81303
1315	-1.6697	-1.9659
1316	-1.2178	-1.5808
1317	1.7028	-0.12703
1318	2.1756	1.1948
1319	2.9434	0.47871
1320	-2.0541	-1.8068
1321	2.2694	4.8695
1322	2.7257	4.2629
1323	-1.0012	-1.1736
1324	-0.58456	-1.4513
1325	-0.19366	1.6424
1326	-1.6676	-1.2668
1327	-1.1601	-1.7298
1328	-2.1673	-0.27357
1329	-0.65401	-0.042166
1330	-1.2971	-0.12734
1331	0.75387	0.88853
1332	1.7696	0.30309
1333	2.9821	2.9596
1334	-0.50056	-0.36266
1335	-0.5189	-0.24985
1336	-1.8448	0.38337
1337	0.2598	3.7599
1338	-1.9246	2.9238
1339	2.0596	4.6611
1340	-0.17459	3.7143
1341	0.97081	4.3553
1342	0.93634	3.2304
1343	-2.4114	-3.5827
1344	0.3098	-2.2864
1345	2.3384	-0.14884
1346	-2.9862	-2.3832
1347	0.62255	-1.7376
1348	0.30563	0.1869
1349	-0.72141	-2.4455
1350	3.3288	-0.088653
1351	3.2318	-0.11984
1352	-1.0239	-1.7347
1353	-1.1292	-0.86396
1354	-1.0022	-2.5951
1355	-1.0426	-1.1643
1356	-1.9042	-2.1341
1357	-0.63664	-1.8149
1358	-2.0634	-2.7538
1359	-1.8826	-2.7902
1360	-0.93752	-2.033
1361	-0.79877	-1.6346
1362	0.22869	-0.66905
1363	1.5045	0.20222
1364	1.0306	0.85035
1365	1.0184	2.2289
1366	3.1495	2.5424
1367	3.1886	0.98386
1368	1.6315	3.1643
1369	2.0357	4.7451
1370	3.2629	2.9872
1371	0.45898	4.2436
1372	1.5433	3.8
1373	0.66169	3.2396
1374	0.70679	4.0105
1375	0.96061	3.3654
1376	-0.093767	4.799
1377	1.1819	3.5291
1378	0.82986	3.2801
1379	1.7838	3.4552
1380	0.74885	3.3671
1381	2.5385	2.4789
1382	1.5351	2.6239
1383	0.64873	2.8397
1384	0.94719	2.1078
1385	2.5375	0.73672
1386	1.7541	1.5117
1387	0.95109	0.77774
1388	0.35074	1.2428
1389	1.4515	0.94379
1390	0.95994	1.6127
1391	2.2346	1.953
1392	2.7915	2.6327
1393	1.7736	3.464
1394	1.6349	3.789
1395	0.008242	3.0196
1396	0.63771	2.5982
1397	-0.0076291	1.2888
1398	0.42491	1.9694
1399	-1.2416	0.339
1400	-0.3682	-0.85924
1401	-0.52667	2.3963
1402	-0.13776	-0.50616
1403	0.17154	-0.63927
1404	0.49473	1.0212
1405	1.7231	2.4392
1406	1.9522	1.0992
1407	0.42989	0.92638
1408	-0.44722	0.79097
1409	-0.89967	0.55844
1410	2.818	2.1019
1411	0.21727	1.8172
1412	0.75183	0.9155
1413	1.1778	-0.68728
1414	1.414	-0.33438
1415	3.2854	1.0357
1416	2.9449	1.7821
1417	2.6033	2.3986
1418	1.3916	3.1088
1419	2.926	1.8954
1420	2.9205	0.72852
1421	2.8583	1.4344
1422	-0.26559	-0.4086
1423	0.31507	-0.59168
1424	0.08179	-0.63316
1425	-0.94538	1.8741
1426	-0.44377	0.99537
1427	-0.83916	2.496
1428	-1.6514	-2.0122
1429	-0.68431	1.1848
1430	-0.26827	0.64131
1431	0.47545	1.1437
1432	-0.12249	1.0358
1433	-1.4515	1.4526
1434	-0.61115	0.58591
1435	0.21964	1.3942
1436	-1.0008	1.6077
1437	-0.44524	2.211
1438	0.65825	1.4935
1439	-1.0414	1.6359
1440	1.0754	3.0031
1441	0.57042	1.6642
1442	0.0034566	2.4857
1443	1.3351	0.26657
1444	1.5378	1.5675
1445	-0.14637	0.12909
1446	-1.5955	0.24123
1447	0.6504	-0.67233
1448	-0.64592	0.94576
1449	-0.72191	-0.13111
1450	0.41227	2.9315
1451	1.7233	0.95209
1452	-0.023903	1.6071
1453	0.1938	-1.3469
1454	1.4662	-0.70087
1455	3.3913	1.1722
1456	0.89612	2.7736
1457	-0.46577	3.7268
1458	0.37971	4.3831
1459	-1.2269	-2.7101
1460	-1.9045	-2.9552
1461	-2.6139	-0.61646
1462	-1.9003	1.9395
1463	-2.7797	0.92098
1464	-2.2953	0.025498
1465	-1.6188	-0.30035
1466	-0.85557	-0.46429
1467	-1.8444	-1.1849
1468	0.75808	3.6949
1469	0.093126	3.3444
1470	-0.93135	-0.5007
1471	0.33533	0.78153
1472	-1.3092	0.98008
1473	0.60947	2.5658
1474	2.544	1.9135
1475	-0.58453	-0.46302
1476	2.1415	2.4418
1477	1.084	4.4767
1478	1.0063	1.8261
1479	-0.041423	-0.10626
1480	2.9728	2.3036
1481	1.3193	1.7863
1482	2.2724	0.78073
1483	-1.0407	0.24798
1484	1.4467	2.0907
1485	2.7554	1.562
1486	1.6714	3.6276
1487	2.8715	4.2434
1488	-0.031885	2.1705
1489	2.8931	4.7514
1490	1.0205	2.9266
1491	2.9529	3.0708
1492	2.5683	2.0277
1493	1.4214	2.7056
1494	-0.64834	1.86
1495	0.55301	1.9844
1496	1.2617	2.2026
1497	1.0359	4.898
1498	0.22223	2.1303
1499	3.173	4.9497
1500	1.0366	2.5814
1501	3.2347	3.4419
1502	2.0166	2.4231
1503	-0.80947	3.1577
1504	0.45066	2.0231
1505	1.7578	2.5872
1506	1.0982	4.2888
1507	-2.4723	-2.2819
1508	-2.6301	-1.6949
1509	-1.9632	-0.45576
1510	-2.5368	-0.46097
1511	1.6136	-0.44597
1512	1.2857	1.5185
1513	2.0181	0.4075
1514	-2.0676	-1.3083
1515	0.70744	3.4147
1516	1.6724	2.4292
1517	-0.9528	-1.8437
1518	-0.34991	-2.5709
1519	-2.4757	-0.70724
1520	-1.9165	-2.0222
1521	-2.1632	-1.633
1522	-1.8082	-1.7727
1523	-2.6822	-1.165
1524	-2.6001	0.06927
1525	1.0159	1.6053
1526	3.5096	1.3887
1527	0.92666	2.35
1528	-1.6657	-0.87895
1529	0.26887	0.95905
1530	-1.3746	-0.66155
1531	-0.89862	2.2346
1532	-2.4693	1.2322
1533	0.8512	3.2575
1534	-0.94935	2.8648
1535	-0.47702	3.3956
1536	0.3059	3.5785
1537	-2.7081	-0.68951
1538	0.95103	0.11178
1539	1.1006	0.91784
1540	-2.1835	-0.9958
1541	-1.1511	-0.75227
1542	-0.1721	1.7953
1543	-1.4002	-0.17708
1544	1.9423	1.0798
1545	1.0322	1.4031
1546	-0.91718	-1.202
1547	-1.5694	-2.201
1548	-0.45103	-0.19416
1549	-1.5751	-0.49847
1550	-0.68192	-1.2422
1551	0.091119	-2.305
1552	-3.4617	-1.7693
1553	-1.7604	-1.0692
1554	-0.9519	-0.44501
1555	-1.6556	-0.68877
1556	-0.95707	-0.042508
1557	0.73976	-1.3066
1558	1.338	0.72979
1559	0.21327	1.9449
1560	1.9356	2.0534
1561	2.0332	1.8404
1562	0.23756	3.3547
1563	1.4363	3.4977
1564	2.416	2.743
1565	0.34529	2.7292
1566	-0.87512	3.5409
1567	0.47191	-0.21238
1568	0.7689	2.3336
1569	0.044362	1.1964
1570	-0.23565	3.8409
1571	1.316	1.8423
1572	-0.42004	2.2804
1573	0.14011	2.9524
1574	0.97571	2.115
1575	2.7776	1.218
1576	2.1872	0.9386
1577	0.85077	0.62609
1578	1.4467	-0.72874
1579	3.9693	1.5462
1580	0.79059	-0.20319
1581	1.7623	-0.014139
1582	-0.49595	1.1273
1583	1.9399	0.43595
1584	1.2274	-0.15118
1585	2.0029	1.3229
1586	2.0259	1.4922
1587	1.4174	3.4131
1588	0.57464	1.8874
1589	-1.0066	2.2569
1590	1.7286	1.4336
1591	0.35649	2.029
1592	1.2385	1.094
1593	-1.3578	1.2298
1594	-0.11936	-0.30118
1595	-0.16445	1.2722
1596	1.195	0.0086464
1597	0.54952	-0.68648
1598	-0.032545	0.13433
1599	2.1649	0.9874
1600	1.7589	3.2153
1601	0.51549	0.5947
1602	-0.50962	0.044714
1603	-0.52373	2.0443
1604	2.6213	2.3674
1605	2.5484	0.89516
1606	2.1231	2.3086
1607	2.2813	0.94162
1608	1.6071	0.70034
1609	3.4257	2.7932
1610	2.808	2.7377
1611	0.43724	0.26822
1612	1.9674	2.3546
1613	0.92	0.99412
1614	3.2259	2.5904
1615	2.4175	2.4387
1616	1.0191	0.72887
1617	0.83804	-0.092021
1618	0.3144	-0.0061263
1619	-1.4872	1.5624
1620	-0.45872	0.31987
1621	-1.5173	1.5746
1622	-1.7733	-0.76162
1623	-0.77262	-0.28777
1624	0.7434	0.38453
1625	1.4113	1.0362
1626	-1.5919	0.55319
1627	-1.2548	0.54756
1628	-1.2419	0.5016
1629	-0.99155	1.1445
1630	-0.15306	1.9082
1631	-0.4761	2.8113
1632	-0.43216	0.098978
1633	-0.53267	1.3321
1634	-0.19091	0.34572
1635	1.9642	1.2363
1636	-0.99383	1.1388
1637	-0.72359	-1.5427
1638	1.9708	0.35568
1639	-0.17494	-0.72289
1640	-0.026205	0.33955
1641	-0.70202	0.12267
1642	-0.96844	0.094189
1643	-1.4744	-1.0665
1644	-0.42126	0.85886
1645	2.447	0.80381
1646	0.28929	1.0653
1647	-0.76648	-1.8716
1648	2.3934	1.0145
1649	3.6453	1.8541
1650	1.704	2.5648
1651	-1.2464	3.2505
1652	-1.414	2.2245
1653	-0.24735	-2.6503
1654	-2.0215	-2.2012
1655	-1.2526	-1.3449
1656	-1.1198	1.5682
1657	-3.0291	-1.3998
1658	-1.4895	-0.66278
1659	-1.3496	-1.3119
1660	-1.2259	0.34532
1661	-1.8459	-1.5135
1662	-0.48412	3.0631
1663	-0.10861	2.7659
1664	-1.2858	-0.81991
1665	-0.29096	0.3734
1666	-0.62151	0.55715
1667	-0.92204	1.2838
1668	3.807	2.8432
1669	0.15097	-0.07539
1670	2.5149	3.5565
1671	1.6029	1.4293
1672	1.6604	0.63568
1673	0.56651	1.0799
1674	2.5892	1.8277
1675	2.3469	1.7877
1676	1.0946	1.158
1677	-1.3274	2.2587
1678	0.43148	2.9672
1679	1.6812	0.50735
1680	1.4267	3.7523
1681	2.6292	3.1861
1682	1.0191	-0.57431
1683	-2.3919	-1.7599
1684	0.38993	-0.96209
1685	-2.6151	-3.01
1686	-3.6639	-3.8469
1687	-2.689	-3.111
1688	-3.0901	-2.2677
1689	-1.7622	0.28995
1690	-1.4729	-0.032175
1691	1.8244	0.82912
1692	1.6252	0.82341
1693	2.4598	1.5754
1694	-1.1156	-1.8319
1695	0.84581	3.4074
1696	1.8565	3.5616
1697	-1.1166	-1.8775
1698	-0.31205	-2.4439
1699	-0.57813	0.071967
1700	-2.0638	-3.2328
1701	-2.4457	-3.1906
1702	-2.283	-1.0109
1703	-1.3133	-1.2551
1704	-1.8708	-0.44924
1705	1.3834	1.5005
1706	2.558	2.2513
1707	2.7902	3.2396
1708	-0.6384	0.32085
1709	-0.89309	0.98923
1710	-1.6727	-0.036882
1711	-0.68601	2.278
1712	-2.7129	1.5904
1713	1.3668	4.386
1714	-0.91331	2.9922
1715	-0.10028	3.1376
1716	-0.067006	2.2429
1717	-2.1798	-1.6133
1718	1.2187	0.11653
1719	2.2033	1.2044
1720	-2.7557	-0.89304
1721	0.13309	0.37723
1722	1.2435	1.6838
1723	-0.76927	-0.32922
1724	2.8857	1.3697
1725	2.4429	1.2927
1726	-0.30874	-0.91989
1727	-1.2339	-1.0253
1728	-0.38942	-0.87374
1729	-0.64422	-1.3067
1730	-1.3402	-2.3292
1731	-0.81368	-2.7421
1732	-2.4966	-1.9912
1733	-1.9084	-1.5712
1734	-0.99198	-0.81453
1735	-1.5992	0.022666
1736	0.14356	1.5194
1737	1.6436	0.11025
1738	2.2807	2.592
1739	0.65735	2.2712
1740	3.7076	4.1708
1741	2.6673	1.7832
1742	1.3063	2.3576
1743	1.7031	3.725
1744	3.3974	2.8281
1745	-0.13036	2.7354
1746	-0.29839	2.5829
1747	-0.55871	1.34
1748	0.76087	3.7145
1749	-0.32941	2.9971
1750	-0.99226	4.5638
1751	0.90228	2.6578
1752	0.6572	2.9818
1753	1.0605	3.5469
1754	0.66816	3.0314
1755	3.3247	2.4446
1756	1.9291	2.5915
1757	0.50701	3.0333
1758	1.5183	1.2293
1759	2.8225	0.91645
1760	1.7877	0.26327
1761	0.54324	0.060097
1762	1.03	0.50794
1763	1.3286	1.1257
1764	1.4801	1.5922
1765	2.2094	1.9848
1766	2.4155	2.8569
1767	1.6342	3.5538
1768	1.1707	2.5212
1769	-1.3459	2.644
1770	1.6433	1.4239
1771	0.074141	1.816
1772	0.31991	1.3173
1773	-1.0271	0.11832
1774	-1.1107	0.079965
1775	0.036782	2.3716
1776	0.11818	-1.4786
1777	-0.2521	-0.046084
1778	0.89063	1.2511
1779	1.1832	2.9683
1780	2.4371	2.5725
1781	0.45492	1.8255
1782	-0.85775	1.5438
1783	-1.2634	1.1294
1784	2.426	3.1772
1785	0.67466	3.4298
1786	1.2805	2.4621
1787	1.8265	-0.74873
1788	0.70202	0.23609
1789	3.762	2.0254
1790	3.4199	2.3238
1791	2.3396	1.7653
1792	2.3975	3.2482
1793	2.4654	1.1143
1794	3.1229	2.0146
1795	2.8241	2.6216
1796	0.24854	0.06051
1797	1.0812	-0.051429
1798	0.25707	0.38096
1799	-1.4586	2.3266
1800	-1.4558	0.39324
1801	-1.9728	1.5543
1802	-1.1825	-1.6041
1803	-2.0606	1.3805
1804	-0.72442	-0.0044878
1805	0.95716	1.8887
1806	-0.85707	1.4721
1807	-1.8019	0.13415
1808	-1.386	-0.14495
1809	-0.84535	0.77669
1810	-1.5622	1.8647
1811	-0.58991	2.719
1812	-0.91043	1.1717
1813	-1.7977	1.0183
1814	0.38173	1.8345
1815	-0.78763	2.1874
1816	-1.2721	2.178
1817	0.58054	-0.68511
1818	1.5837	1.5785
1819	0.32103	-1.6967
1820	-0.91936	0.52903
1821	0.35868	0.18249
1822	-0.25388	0.78322
1823	-0.23351	-0.13866
1824	0.31088	1.1276
1825	1.7365	0.76035
1826	-1.0086	0.27804
1827	-0.43674	-2.8134
1828	1.606	0.34128
1829	4.4001	2.844
1830	1.0332	3.1406
1831	-1.3656	3.095
1832	-0.94583	4.1023
1833	0.28495	-2.1789
1834	-2.2551	-2.0055
1835	-2.4727	-1.2993
1836	-2.7096	0.81536
1837	-3.6461	0.67377
1838	-1.8945	-1.1638
1839	-2.6425	-1.789
1840	-0.79108	-0.9623
1841	-1.2909	-1.7414
1842	-0.13402	3.1847
1843	-1.3299	1.4815
1844	-1.1878	-1.2364
1845	-0.84026	1.0942
1846	-1.5516	1.0839
1847	-0.17432	2.5429
1848	3.0219	2.1182
1849	-0.61533	0.2011
1850	3.2012	3.1788
1851	1.6183	2.6726
1852	1.8347	1.8512
1853	-1.1867	-0.35937
1854	2.1578	2.396
1855	2.204	2.4112
1856	2.0652	1.7157
1857	-2.1592	0.43959
1858	0.39697	2.1831
1859	2.0956	1.0052
1860	1.9563	4.1843
1861	2.3351	3.3373
1862	1.0496	1.9446
1863	2.0013	4.0246
1864	1.6695	1.8262
1865	2.7432	4.0766
1866	2.5561	1.6676
1867	0.82656	2.3118
1868	-2.4566	1.1115
1869	-1.1181	0.58638
1870	0.18332	1.1001
1871	0.45881	3.0086
1872	1.1971	1.3815
1873	1.8727	3.8029
1874	0.5975	1.5868
1875	3.0062	3.8267
1876	1.6539	1.1121
1877	-2.7887	1.6882
1878	-1.0504	0.70421
1879	0.91622	1.4771
1880	0.39359	1.8363
1881	-2.7625	-2.883
1882	-1.2349	0.37369
1883	-1.6252	0.78363
1884	0.50207	-0.84284
1885	0.80139	1.5516
1886	2.0948	1.2817
1887	-1.0803	-1.2597
1888	0.55355	3.0696
1889	0.95873	2.331
1890	-1.0473	-2.8187
1891	-0.042178	-3.282
1892	-2.7647	-1.1753
1893	-2.0146	-3.8006
1894	-1.9947	-1.8749
1895	-1.7096	-2.2161
1896	-2.6744	-2.247
1897	-2.0801	0.43392
1898	0.45004	1.9359
1899	3.0479	1.3453
1900	0.53699	2.0729
1901	-0.67665	-0.07928
1902	0.36552	0.99085
1903	-0.65062	-0.41048
1904	-0.054666	2.1296
1905	-0.50136	0.66596
1906	0.30611	3.4413
1907	0.5322	2.5097
1908	0.13136	2.6873
1909	0.36166	4.1058
1910	-2.02	0.037539
1911	1.3799	1.247
1912	0.58202	1.9354
1913	-1.1654	0.019682
1914	-0.65392	0.94695
1915	-0.34771	1.8318
1916	-0.53477	-0.24603
1917	1.1955	1.4408
1918	-0.5229	2.5747
1919	-0.31722	-1.0633
1920	-1.1629	-2.7279
1921	-0.12323	-1.0455
1922	-1.3595	-2.693
1923	-0.67884	-2.0134
1924	0.10781	-3.1595
1925	-2.4815	-1.4841
1926	-1.3715	-0.83718
1927	-0.623	0.15591
1928	-1.4519	-0.14236
1929	-1.5651	-0.023235
1930	1.0283	-0.6302
1931	1.0207	1.4928
1932	0.42436	1.2812
1933	2.0318	2.299
1934	1.8317	2.4558
1935	0.55549	2.5169
1936	1.7583	4.1793
1937	2.716	2.5305
1938	0.98767	1.7432
1939	-0.91191	2.608
1940	0.23055	-1.0691
1941	0.76352	1.9731
1942	1.3044	0.75109
1943	0.62343	3.0129
1944	0.6401	0.79679
1945	-0.19968	2.0463
1946	0.41675	2.9646
1947	1.1152	1.6173
1948	2.6849	0.31431
1949	2.3822	0.64686
1950	0.83429	0.81799
1951	0.71276	-0.45254
1952	3.1256	1.2915
1953	0.24103	-0.3081
1954	1.4168	-1.0336
1955	-0.19647	0.39134
1956	1.357	-0.2433
1957	0.5249	-0.31399
1958	1.3967	1.2042
1959	1.8185	1.6343
1960	0.54065	3.3244
1961	0.73837	1.6118
1962	-1.5233	1.0665
1963	1.1726	0.31437
1964	-0.7074	1.4998
1965	-0.026627	0.93067
1966	-1.5434	0.86297
1967	-0.24568	0.78943
1968	-0.9022	1.2441
1969	0.33436	-1.0631
1970	0.18861	-0.8882
1971	-0.040476	0.3604
1972	1.9865	1.7953
1973	1.5533	3.5369
1974	0.79396	0.51797
1975	0.089636	1.0185
1976	-0.15567	2.1504
1977	2.5193	2.1876
1978	2.5594	1.7192
1979	2.372	2.8366
1980	1.8985	1.1076
1981	1.8163	0.98319
1982	2.815	2.5813
1983	2.639	2.6719
1984	-0.10216	0.67354
1985	1.8629	1.6992
1986	0.7457	0.69454
1987	3.0923	3.0309
1988	2.2391	2.2664
1989	1.0079	0.9024
1990	0.29224	-0.87752
1991	-0.72808	-1.153
1992	-1.4161	0.47292
1993	0.38562	0.18703
1994	-1.3202	1.4631
1995	0.01541	-0.61225
1996	-1.4277	0.21391
1997	-0.17544	1.6208
1998	1.0735	0.82191
1999	-0.84827	1.0065
[truncated: 69,632 more rows]

## Sheet: Figure3ab
No. subject	diagnosis probability	diag	site
1	0.20496	0	3
2	0.31284	0	3
3	0.47002	0	3
4	0.23004	0	3
5	0.55593	0	3
6	0.33922	0	3
7	0.28891	0	3
8	0.66691	0	3
9	0.55986	0	3
10	0.44066	0	3
11	0.35177	0	3
12	0.53981	0	3
13	0.45794	0	3
14	0.34582	0	3
15	0.60878	0	3
16	0.29062	0	3
17	0.55179	0	3
18	0.57576	0	3
19	0.5109	0	3
20	0.67204	0	3
21	0.42632	0	3
22	0.55495	0	3
23	0.43964	0	3
24	0.49097	0	3
25	0.47054	0	3
26	0.50945	0	3
27	0.61864	0	3
28	0.34815	0	3
29	0.37022	0	3
30	0.36668	0	3
31	0.67525	0	3
32	0.30559	0	3
33	0.45408	0	3
34	0.34912	0	3
35	0.58697	0	3
36	0.50711	0	3
37	0.32386	0	3
38	0.48568	0	3
39	0.48503	0	3
40	0.56679	0	3
41	0.34348	0	3
42	0.38835	0	3
43	0.25753	0	3
44	0.37494	0	3
45	0.36479	0	3
46	0.41243	0	3
47	0.59658	0	3
48	0.58182	0	3
49	0.32583	0	3
50	0.49913	0	3
51	0.37849	0	3
52	0.49039	0	3
53	0.59441	0	3
54	0.7629	0	3
55	0.69727	0	3
56	0.42862	0	3
57	0.66105	0	3
58	0.47004	0	3
59	0.3594	0	3
60	0.71652	0	3
61	0.51475	0	3
62	0.31305	0	3
63	0.46453	0	3
64	0.46733	0	3
65	0.55727	0	3
66	0.59637	0	3
67	0.56007	0	3
68	0.39342	0	3
69	0.33443	0	3
70	0.54144	0	3
71	0.4558	0	3
72	0.54526	0	3
73	0.46104	0	3
74	0.35567	0	3
75	0.27847	0	3
76	0.45795	0	3
77	0.2133	0	3
78	0.49892	0	3
79	0.39602	0	3
80	0.44143	0	3
81	0.27683	0	3
82	0.48031	0	3
83	0.27939	0	3
84	0.22319	0	3
85	0.5745	0	3
86	0.3295	0	3
87	0.50629	0	3
88	0.46171	0	3
89	0.1492	0	3
90	0.34788	0	3
91	0.48417	0	3
92	0.3888	0	3
93	0.47488	0	3
94	0.26376	0	3
95	0.36157	0	3
96	0.53881	0	3
97	0.33828	0	3
98	0.58007	0	3
99	0.37901	0	3
100	0.62768	0	1
101	0.51625	1	1
102	0.50611	0	1
103	0.649	1	1
104	0.65235	1	1
105	0.36463	0	1
106	0.55375	1	1
107	0.47767	0	1
108	0.52207	1	1
109	0.39469	0	1
110	0.57275	1	1
111	0.36437	0	1
112	0.65267	1	1
113	0.15169	0	1
114	0.46672	1	1
115	0.51429	0	1
116	0.52745	1	1
117	0.40143	0	1
118	0.50801	1	1
119	0.56656	0	1
120	0.31764	1	1
121	0.47399	0	1
122	0.59239	1	1
123	0.3607	0	1
124	0.70477	1	1
125	0.25461	0	1
126	0.54078	1	1
127	0.61029	0	1
128	0.55521	1	1
129	0.60687	0	1
130	0.52095	1	1
131	0.5856	0	1
132	0.70027	1	1
133	0.61133	0	1
134	0.55775	1	1
135	0.35591	0	1
136	0.58373	1	1
137	0.58357	0	1
138	0.28628	0	1
139	0.64876	1	1
140	0.49466	0	1
141	0.49139	1	1
142	0.53674	0	1
143	0.28912	1	1
144	0.24457	0	1
145	0.4512	1	1
146	0.53904	0	1
147	0.28279	1	1
148	0.59495	0	1
149	0.62819	1	1
150	0.42719	0	1
151	0.57816	1	1
152	0.67528	0	1
153	0.3144	1	1
154	0.35241	0	1
155	0.6722	0	1
156	0.49657	0	1
157	0.67674	1	1
158	0.50854	0	1
159	0.42055	1	1
160	0.35308	0	1
161	0.58581	1	1
162	0.52131	0	1
163	0.64976	1	1
164	0.34603	0	1
165	0.46242	1	1
166	0.54676	0	1
167	0.50368	1	1
168	0.3965	0	1
169	0.5226	1	1
170	0.46484	1	1
171	0.54773	0	1
172	0.46643	1	1
173	0.42799	0	1
174	0.61968	1	1
175	0.21546	0	1
176	0.67046	1	1
177	0.53119	0	1
178	0.6221	1	1
179	0.5249	0	1
180	0.71949	0	1
181	0.70917	1	1
182	0.3757	0	1
183	0.52359	1	1
184	0.58591	0	1
185	0.60025	1	1
186	0.44832	0	1
187	0.60218	1	1
188	0.68855	0	1
189	0.49424	1	1
190	0.55202	0	1
191	0.51559	1	1
192	0.53635	0	1
193	0.58133	1	1
194	0.57625	0	1
195	0.67089	1	1
196	0.38815	0	1
197	0.64141	1	1
198	0.42021	0	1
199	0.34464	0	1
200	0.55969	0	1
201	0.23119	0	1
202	0.50818	1	1
203	0.52136	0	1
204	0.5451	1	1
205	0.47604	0	1
206	0.57263	1	1
207	0.52131	1	1
208	0.31857	0	1
209	0.59443	0	1
210	0.37781	0	1
211	0.17415	0	1
212	0.34336	0	1
213	0.47882	0	1
214	0.58018	0	1
215	0.28299	0	1
216	0.4959	0	1
217	0.51464	0	1
218	0.36075	0	1
219	0.56903	0	1
220	0.39963	0	1
221	0.38932	0	1
222	0.52082	0	1
223	0.48928	0	1
224	0.4465	0	1
225	0.40837	0	1
226	0.48852	0	1
227	0.34526	0	1
228	0.62369	0	1
229	0.46562	0	1
230	0.4374	0	1
231	0.6036	0	1
232	0.40812	0	1
233	0.50656	0	1
234	0.627	0	1
235	0.6179	0	1
236	0.67992	0	1
237	0.2612	0	1
238	0.49743	0	1
239	0.37372	0	1
240	0.56311	0	1
241	0.29073	0	1
242	0.52601	0	1
243	0.47626	0	1
244	0.53734	0	1
245	0.42733	0	1
246	0.53856	0	1
247	0.52118	0	1
248	0.38902	0	1
249	0.52545	0	1
250	0.56648	0	1
251	0.31349	0	1
252	0.46074	0	1
253	0.64806	0	1
254	0.53214	0	1
255	0.32687	0	1
256	0.2769	0	1
257	0.49994	0	1
258	0.35038	0	1
259	0.47002	0	1
260	0.24729	0	1
261	0.5501	0	1
262	0.39268	0	1
263	0.34382	0	1
264	0.2201	0	2
265	0.46919	0	2
266	0.46363	0	2
267	0.36328	0	2
268	0.47701	0	2
269	0.3141	0	2
270	0.37711	0	2
271	0.55141	0	2
272	0.67123	0	2
273	0.44971	0	2
274	0.4436	0	2
275	0.42579	0	2
276	0.28409	0	2
277	0.624	0	2
278	0.38994	0	2
279	0.52366	0	2
280	0.50569	0	2
281	0.50824	0	2
282	0.40403	0	2
283	0.26526	0	2
284	0.42309	0	2
285	0.46763	0	2
286	0.41924	0	2
287	0.29576	0	2
288	0.62934	0	2
289	0.32626	0	2
290	0.48383	0	2
291	0.48608	0	2
292	0.67291	0	2
293	0.32689	0	2
294	0.52296	0	2
295	0.29625	0	2
296	0.61564	0	2
297	0.43888	0	2
298	0.46367	0	2
299	0.42465	0	2
300	0.44405	0	2
301	0.49652	0	2
302	0.52353	0	2
303	0.48609	0	2
304	0.59118	0	2
305	0.30439	0	2
306	0.47027	0	2
307	0.3663	0	2
308	0.55739	0	2
309	0.43316	0	2
310	0.55173	0	2
311	0.47226	0	2
312	0.70775	0	2
313	0.38121	0	2
314	0.51677	0	2
315	0.29961	0	2
316	0.39005	0	2
317	0.4805	0	2
318	0.2509	0	2
319	0.57968	0	2
320	0.44586	0	2
321	0.55825	0	2
322	0.24042	0	2
323	0.52086	0	2
324	0.5752	0	2
325	0.37345	0	2
326	0.34743	0	2
327	0.2208	0	2
328	0.2115	0	2
329	0.55129	0	2
330	0.33606	0	2
331	0.32846	0	2
332	0.28677	0	2
333	0.49695	0	2
334	0.33713	0	2
335	0.52186	0	2
336	0.52996	0	2
337	0.6308	0	2
338	0.54209	0	2
339	0.37981	0	2
340	0.58963	0	2
341	0.39782	0	2
342	0.37652	0	2
343	0.48139	0	2
344	0.37683	0	2
345	0.33437	0	2
346	0.5819	0	2
347	0.42172	0	2
348	0.3905	0	2
349	0.36155	0	2
350	0.37399	0	2
351	0.55526	0	2
352	0.4811	0	2
353	0.49711	0	2
354	0.3237	0	2
355	0.13377	0	2
356	0.32067	0	2
357	0.25339	0	2
358	0.42397	0	2
359	0.45425	0	2
360	0.61416	0	2
361	0.43463	0	2
362	0.42396	0	2
363	0.66783	0	2
364	0.37151	0	2
365	0.55785	0	2
366	0.37117	0	2
367	0.47665	0	2
368	0.44999	0	2
369	0.54198	0	2
370	0.60468	0	2
371	0.30577	0	2
372	0.51609	0	2
373	0.5165	0	2
374	0.44861	0	2
375	0.40161	0	2
376	0.27991	0	2
377	0.40014	0	2
378	0.43573	0	2
379	0.35259	0	2
380	0.42646	0	2
381	0.38556	0	2
382	0.47588	0	2
383	0.23699	0	2
384	0.55121	0	2
385	0.61158	0	2
386	0.56399	0	2
387	0.38861	0	2
388	0.45746	0	2
389	0.3857	0	2
390	0.52943	0	2
391	0.29339	0	2
392	0.58375	0	2
393	0.61258	0	2
394	0.54746	0	2
395	0.42147	0	2
396	0.54348	0	2
397	0.43622	0	2
398	0.30937	0	2
399	0.40262	0	2
400	0.31541	0	2
401	0.4515	0	2
402	0.44223	0	2
403	0.37027	0	2
404	0.49492	0	2
405	0.27732	0	2
406	0.51943	0	2
407	0.48892	0	2
408	0.3394	0	2
409	0.30953	0	2
410	0.31528	0	2
411	0.45976	0	2
412	0.50436	0	2
413	0.36296	0	2
414	0.6459	0	2
415	0.61395	0	2
416	0.2873	0	2
417	0.42922	0	2
418	0.31232	0	2
419	0.42009	0	2
420	0.26062	0	2
421	0.39278	0	2
422	0.39676	0	2
423	0.60037	0	2
424	0.63214	1	2
425	0.59326	1	2
426	0.54654	1	2
427	0.756	1	2
428	0.542	1	2
429	0.6573	1	2
430	0.34213	1	2
431	0.58884	1	2
432	0.75604	1	2
433	0.39267	1	2
434	0.4008	1	2
435	0.62686	1	2
436	0.4128	1	2
437	0.4028	1	2
438	0.58695	1	2
439	0.48783	1	1
440	0.64175	1	1
441	0.7386	1	1
442	0.60061	1	1
443	0.56959	1	1
444	0.6163	1	1
445	0.60587	1	1
446	0.51749	1	1
447	0.63601	1	1
448	0.49064	1	1
449	0.41472	0	2
450	0.3525	0	2
451	0.41366	0	2
452	0.36894	0	2
453	0.32759	0	2
454	0.31183	0	2
455	0.67148	1	2
456	0.59265	1	2
457	0.34017	0	4
458	0.57648	0	4
459	0.32875	0	4
460	0.57066	0	4
461	0.52245	0	4
462	0.43422	0	4
463	0.60968	0	4
464	0.57011	0	4
465	0.66126	0	4
466	0.39081	0	4
467	0.58544	0	4
468	0.52688	0	4
469	0.48449	0	4
470	0.46787	0	4
471	0.59104	0	4
472	0.38219	0	4
473	0.58863	0	4
474	0.26279	0	4
475	0.38176	0	4
476	0.36703	0	4
477	0.55417	0	4
478	0.3869	0	4
479	0.44322	0	4
480	0.50692	0	4
481	0.33743	0	4
482	0.41493	0	4
483	0.52525	0	4
484	0.34946	0	4
485	0.28947	0	4
486	0.3139	0	4
487	0.4367	0	4
488	0.41813	0	4
489	0.51423	0	4
490	0.36002	0	4
491	0.5144	0	4
492	0.59248	0	4
493	0.31896	0	4
494	0.4563	0	4
495	0.40646	0	4
496	0.46958	0	4
497	0.44992	0	4
498	0.61859	0	4
499	0.45661	0	4
500	0.58767	0	4
501	0.33047	0	4
502	0.55987	0	4
503	0.53522	0	4
504	0.3588	0	4
505	0.53627	0	4
506	0.41542	0	4
507	0.53929	0	4
508	0.44429	0	4
509	0.34365	0	4
510	0.57382	0	4
511	0.43692	0	4
512	0.49183	0	4
513	0.41156	0	4
514	0.32681	0	4
515	0.4609	0	4
516	0.57258	0	4
517	0.43565	0	4
518	0.50199	0	4
519	0.3653	0	4
520	0.50458	0	4
521	0.44776	0	4
522	0.58693	0	4
523	0.25956	0	4
524	0.49899	0	4
525	0.51319	0	4
526	0.42323	0	4
527	0.35979	0	4
528	0.36537	0	4
529	0.38468	0	4
530	0.46841	0	4
531	0.50691	0	4
532	0.55854	0	4
533	0.30761	0	4
534	0.39304	0	4
535	0.45399	0	4
536	0.55102	0	4
537	0.51913	0	4
538	0.43064	0	4
539	0.47214	0	4
540	0.56535	0	4
541	0.26425	0	4
542	0.37696	0	4
543	0.50854	0	4
544	0.48451	0	4
545	0.36271	0	4
546	0.54719	0	4
547	0.35914	0	4
548	0.53111	0	4
549	0.49247	0	4
550	0.42738	0	4
551	0.48133	0	4
552	0.5749	0	4
553	0.58487	0	4
554	0.64631	0	4
555	0.44383	0	4
556	0.4911	0	4
557	0.54845	0	4
558	0.56541	0	4
559	0.6085	0	4
560	0.60474	0	4
561	0.31817	0	4
562	0.71562	0	4
563	0.62585	0	4
564	0.44852	0	4
565	0.2611	0	4
566	0.49799	0	4
567	0.53615	0	4
568	0.54962	0	4
569	0.5734	0	4
570	0.38462	0	4
571	0.44147	0	4
572	0.48455	0	4
573	0.32326	0	4
574	0.44594	0	4
575	0.47133	0	4
576	0.33499	0	4
577	0.5703	0	4
578	0.30022	0	4
579	0.39771	0	4
580	0.48476	0	4
581	0.32352	0	4
582	0.57333	0	4
583	0.61186	0	4
584	0.59981	0	4
585	0.40471	0	4
586	0.57224	0	4
587	0.53022	0	4
588	0.48981	0	4
589	0.39686	0	4
590	0.50474	0	4
591	0.32874	0	4
592	0.47729	0	4
593	0.34526	0	4
594	0.41286	0	4
595	0.45144	0	4
596	0.44579	0	4
597	0.31833	0	4
598	0.40496	0	4
599	0.59754	0	4
600	0.42602	0	4
601	0.396	0	4
602	0.25793	0	4
603	0.42887	0	4
604	0.36244	0	4
605	0.42265	0	4
606	0.35811	0	4
607	0.36724	0	4
608	0.52117	0	4
609	0.31615	0	4
610	0.44407	0	4
611	0.61298	0	4
612	0.38544	0	4
613	0.24985	0	4
614	0.61665	0	4
615	0.6115	0	4
616	0.49092	0	4
617	0.24882	0	4
618	0.43341	0	4
619	0.4513	0	4
620	0.3874	0	4
621	0.45554	0	4
622	0.48216	0	4
623	0.60792	0	4
624	0.37277	0	4
625	0.51562	1	4
626	0.5095	1	4
627	0.38665	1	4
628	0.53679	1	4
629	0.35485	1	4
630	0.57678	1	4
631	0.34726	1	4
632	0.62707	1	4
633	0.49397	1	4
634	0.43145	1	4
635	0.63489	1	4
636	0.50089	1	4
637	0.45872	1	4
638	0.64864	1	4
639	0.44477	1	4
640	0.54383	1	4
641	0.69899	1	4
642	0.68856	1	4
643	0.47403	1	4
644	0.64621	1	4
645	0.40724	1	4
646	0.66319	1	4
647	0.52766	1	4
648	0.55605	1	4
649	0.59421	1	4
650	0.48573	1	4
651	0.59401	1	4
652	0.68207	1	4
653	0.64211	1	4
654	0.57283	1	4
655	0.47914	1	4
656	0.49596	1	4
657	0.50825	1	4
658	0.60573	1	4
659	0.52691	1	4
660	0.43859	1	4
661	0.34708	1	4
662	0.57832	1	4
663	0.56032	1	4
664	0.56343	1	4
665	0.4046	1	4
666	0.4494	1	4
667	0.5728	1	4
668	0.47778	1	4
669	0.62558	1	4
670	0.64095	1	4
671	0.56622	1	4
672	0.61664	1	4
673	0.38161	1	4
674	0.63276	1	4
675	0.5597	1	4
676	0.56263	1	4
677	0.52355	1	4
678	0.61219	1	4
679	0.58758	1	4
680	0.48825	1	4
681	0.52389	1	4
682	0.67332	1	4
683	0.60153	1	4

## Sheet: Figure3cd
No. subject	diagnosis probability	diag	site
1	0.42238	0	3
2	0.55457	1	3
3	0.51708	0	3
4	0.18619	1	3
5	0.47787	0	3
6	0.51736	1	3
7	0.34515	0	3
8	0.58423	1	3
9	0.51957	0	3
10	0.37928	1	3
11	0.45811	0	3
12	0.34909	1	3
13	0.40883	0	3
14	0.52883	1	3
15	0.5277	0	3
16	0.46433	1	3
17	0.46583	0	3
18	0.59334	1	3
19	0.43977	0	3
20	0.48782	1	3
21	0.42698	0	3
22	0.53913	1	3
23	0.48622	0	3
24	0.5722	1	3
25	0.42875	0	3
26	0.47502	1	3
27	0.35234	0	3
28	0.57264	1	3
29	0.52262	0	3
30	0.421	1	3
31	0.35736	0	3
32	0.55496	1	3
33	0.54075	0	3
34	0.5994	1	3
35	0.57665	0	3
36	0.5797	1	3
37	0.69898	0	3
38	0.45196	1	3
39	0.48961	0	3
40	0.58894	1	3
41	0.51526	0	3
42	0.5277	1	3
43	0.52191	0	3
44	0.59559	1	3
45	0.42514	0	3
46	0.52364	1	3
47	0.42168	0	3
48	0.49759	1	3
49	0.60344	0	3
50	0.47841	1	3
51	0.29055	0	3
52	0.58593	1	3
53	0.46931	0	3
54	0.29424	1	3
55	0.61083	0	3
56	0.54645	1	3
57	0.55903	0	3
58	0.5295	1	3
59	0.50936	0	3
60	0.55279	1	3
61	0.43533	0	3
62	0.70677	1	3
63	0.51771	0	3
64	0.45775	1	3
65	0.52271	0	3
66	0.47643	1	3
67	0.55143	0	3
68	0.53348	1	3
69	0.48173	0	3
70	0.41618	1	3
71	0.60591	0	3
72	0.48044	1	3
73	0.30134	0	3
74	0.61064	1	3
75	0.50518	0	3
76	0.48352	1	3
77	0.39992	0	3
78	0.52185	1	3
79	0.50066	1	3
80	0.6053	0	3
81	0.52986	1	3
82	0.52941	0	3
83	0.53087	1	3
84	0.44419	0	3
85	0.6236	1	3
86	0.37772	0	3
87	0.41908	1	3
88	0.48269	0	3
89	0.41648	1	3
90	0.44341	0	3
91	0.55563	1	3
92	0.50617	0	3
93	0.61748	1	3
94	0.45552	0	3
95	0.64678	1	3
96	0.44663	0	3
97	0.55684	1	3
98	0.50182	0	3
99	0.60915	1	3
100	0.51927	0	3
101	0.54536	1	3
102	0.5428	0	3
103	0.60864	1	3
104	0.41252	0	3
105	0.50347	1	3
106	0.28769	0	3
107	0.51559	1	3
108	0.66934	0	3
109	0.57348	1	3
110	0.4779	0	3
111	0.4829	1	3
112	0.58304	0	3
113	0.48585	1	3
114	0.31975	0	3
115	0.5196	0	3
116	0.32126	0	3
117	0.50488	0	3
118	0.51644	0	3
119	0.55234	0	3
120	0.51138	0	3
121	0.31234	0	3
122	0.41295	0	3
123	0.47038	0	3
124	0.45349	0	2
125	0.54049	1	2
126	0.47777	0	2
127	0.65104	1	2
128	0.5269	0	2
129	0.57461	1	2
130	0.34345	0	2
131	0.52556	1	2
132	0.5795	0	2
133	0.50813	1	2
134	0.25143	0	2
135	0.49274	1	2
136	0.36186	0	2
137	0.44807	1	2
138	0.41955	0	2
139	0.60437	1	2
140	0.33913	0	2
141	0.66066	1	2
142	0.53859	0	2
143	0.48531	1	2
144	0.54417	0	2
145	0.61456	1	2
146	0.45439	0	2
147	0.68701	1	2
148	0.54401	0	2
149	0.61016	1	2
150	0.47603	0	2
151	0.65582	1	2
152	0.4942	0	2
153	0.61443	1	2
154	0.43779	0	2
155	0.62038	1	2
156	0.31315	0	2
157	0.60748	0	2
158	0.38154	0	2
159	0.4061	0	2
160	0.53789	0	2
161	0.41753	0	2
162	0.45246	0	2
163	0.44357	0	2
164	0.46165	0	2
165	0.52045	0	2
166	0.57069	0	2
167	0.41308	0	2
168	0.50391	0	2
169	0.48845	0	2
170	0.60608	0	2
171	0.58142	0	2
172	0.57984	0	2
173	0.49655	0	2
174	0.57167	0	2
175	0.49015	0	2
176	0.36298	0	2
177	0.17387	0	2
178	0.51587	0	2
179	0.26929	0	2
180	0.64624	0	2
181	0.27314	0	2
182	0.47489	0	2
183	0.37153	0	2
184	0.5104	0	2
185	0.35245	0	2
186	0.48107	0	2
187	0.61419	0	2
188	0.49645	0	2
189	0.51145	0	1
190	0.49448	0	1
191	0.60596	1	1
192	0.41298	0	1
193	0.65087	1	1
194	0.1946	0	1
195	0.46256	1	1
196	0.52368	0	1
197	0.50594	1	1
198	0.5423	0	1
199	0.53777	1	1
200	0.58237	0	1
201	0.56489	1	1
202	0.49016	0	1
203	0.41827	1	1
204	0.56724	0	1
205	0.61481	1	1
206	0.5109	0	1
207	0.43983	1	1
208	0.58613	0	1
209	0.60429	1	1
210	0.34237	0	1
211	0.6045	1	1
212	0.59463	0	1
213	0.58737	1	1
214	0.59658	0	1
215	0.6795	1	1
216	0.44121	0	1
217	0.29149	1	1
218	0.28901	0	1
219	0.49622	1	1
220	0.54871	0	1
221	0.61444	1	1
222	0.34765	0	1
223	0.53378	1	1
224	0.36375	0	1
225	0.34186	1	1
226	0.52718	0	1
227	0.59319	1	1
228	0.35154	0	1
229	0.36269	1	1
230	0.67753	0	1
231	0.43322	1	1
232	0.42623	0	1
233	0.44046	1	1
234	0.47888	0	1
235	0.6015	1	1
236	0.32054	0	1
237	0.47668	1	1
238	0.43286	1	1
239	0.57371	0	1
240	0.66878	1	1
241	0.5285	0	1
242	0.6313	1	1
243	0.38455	0	1
244	0.49974	1	1
245	0.66483	1	1
246	0.53414	1	1
247	0.62374	1	1
248	0.60679	1	1
249	0.41008	0	4
250	0.39797	0	4
251	0.2728	0	4
252	0.50761	0	4
253	0.40549	0	4
254	0.62371	0	4
255	0.36618	0	4
256	0.47519	0	4
257	0.64604	0	4
258	0.3857	0	4
259	0.58205	0	4
260	0.38091	0	4
261	0.66336	1	4
262	0.63736	1	4
263	0.60035	1	4
264	0.60308	0	4
265	0.46089	0	4
266	0.35145	0	4
267	0.46376	0	4
268	0.58079	0	4
269	0.43098	0	4
270	0.42282	0	4
271	0.66493	0	4
272	0.59496	1	4
273	0.5429	1	4
274	0.67796	1	4
275	0.66637	1	4
276	0.52037	0	4
277	0.53029	0	4
278	0.34337	0	4
279	0.30491	0	4
280	0.48836	0	4
281	0.43168	0	4
282	0.33375	0	4
283	0.43048	0	4
284	0.38734	0	4
285	0.48466	0	4
286	0.39643	0	4
287	0.46021	0	4
288	0.38162	0	4
289	0.45507	0	4
290	0.70515	1	4
291	0.54815	0	4
292	0.76522	1	4
293	0.52277	0	4
294	0.31361	0	4
295	0.66483	0	4
296	0.42231	0	4
297	0.57424	0	4
298	0.5521	0	4
299	0.37891	1	4
300	0.25133	0	4
301	0.69543	0	4
302	0.27741	0	4
303	0.57561	0	4
304	0.5233	0	4
305	0.25961	0	4
306	0.40846	0	4
307	0.5389	0	4
308	0.47822	1	4
309	0.59131	1	4
310	0.61503	1	4
311	0.68801	1	4
312	0.41702	1	4
313	0.67352	0	4
314	0.53728	1	4
315	0.54388	0	4
316	0.60792	1	4
317	0.49208	0	4
318	0.42315	0	4
319	0.44794	0	4
320	0.64085	1	4
321	0.69349	1	4
322	0.43557	0	4
323	0.60714	0	4
324	0.6628	0	4
325	0.35316	0	4
326	0.57869	0	4
327	0.45288	0	4
328	0.39851	0	4
329	0.52067	1	4
330	0.58525	1	4
331	0.57372	1	4
332	0.66619	1	4
333	0.6555	1	4
334	0.59213	1	4
335	0.55892	1	4
336	0.59134	1	4
337	0.50888	1	4
338	0.47906	1	4
339	0.62947	1	4
340	0.62316	1	4
341	0.65188	1	4
342	0.46766	1	4
343	0.33253	0	4
344	0.71404	0	4
345	0.30782	0	4
346	0.32166	0	4
347	0.33991	0	4
348	0.57577	0	4
349	0.60753	0	4
350	0.37584	0	4
351	0.53278	0	4
352	0.4387	0	4
353	0.41852	0	4
354	0.53266	0	4
355	0.31418	0	4
356	0.3717	0	4
357	0.40417	0	4
358	0.48949	0	4
359	0.34759	0	4
360	0.31228	0	4
361	0.30331	0	4
362	0.57432	1	4
363	0.27777	0	4
364	0.59345	0	4
365	0.41032	0	4
366	0.28486	0	4
367	0.50102	0	4
368	0.44795	0	4
369	0.45519	0	4
370	0.43937	0	4
371	0.57673	1	4
372	0.67787	1	4
373	0.61369	1	4
374	0.47085	1	4
375	0.62416	1	4
376	0.64908	1	4
377	0.66201	1	4
378	0.52018	1	4
379	0.63274	1	4
380	0.7404	1	4
381	0.37353	1	4
382	0.38849	1	4
383	0.7258	1	4
384	0.67074	1	4
385	0.66057	1	4
386	0.50682	1	4
387	0.68624	1	4
388	0.50721	0	4
389	0.43648	0	4
390	0.5628	1	4
391	0.71546	1	4
392	0.68338	1	4
393	0.708	1	4
394	0.34701	0	4
395	0.50416	1	4
396	0.78947	0	4
397	0.46621	0	4
398	0.40527	0	4
399	0.43339	0	4
400	0.48407	0	4
401	0.6349	1	4
402	0.42093	0	4
403	0.47765	0	4
404	0.69015	1	4
405	0.39094	0	4
406	0.37675	0	4
407	0.28068	0	4
408	0.58958	1	4
409	0.39271	1	4
410	0.34012	0	4
411	0.31212	0	4
412	0.40234	0	4
413	0.44315	0	4
414	0.45967	0	4
415	0.57718	0	4
416	0.48144	0	4
417	0.62667	1	4
418	0.63545	1	4
419	0.48284	1	4
420	0.37904	0	4
421	0.64684	1	4
422	0.62872	1	4
423	0.62412	0	4
424	0.46587	0	4
425	0.43989	1	4
426	0.62902	1	4
427	0.4924	0	4
428	0.41026	0	4
429	0.38087	0	4
430	0.58889	0	4
431	0.57887	1	4
432	0.34958	0	4
433	0.58746	1	4
434	0.66339	1	4
435	0.40712	1	4
436	0.29723	0	4
437	0.58446	0	4
438	0.53329	1	4
439	0.38627	1	4
440	0.28351	0	4
441	0.31069	1	4
442	0.60435	1	4
443	0.4343	0	4
444	0.41617	1	4
445	0.55138	1	5
446	0.53184	1	5
447	0.45682	1	5
448	0.54566	1	5
449	0.52498	1	5
450	0.38421	1	5
451	0.36081	1	5
452	0.33305	1	5
453	0.49095	1	5
454	0.47708	1	5
455	0.507	1	5
456	0.42428	1	5
457	0.39228	1	5
458	0.52526	1	5
459	0.44686	1	5
460	0.41811	1	5
461	0.59537	1	5
462	0.49346	1	5
463	0.48349	1	5
464	0.64873	1	5
465	0.66637	1	5
466	0.59819	1	5
467	0.68061	1	5
468	0.57267	1	5
469	0.58573	1	5
470	0.65992	1	5
471	0.5651	1	5
472	0.57492	1	5
473	0.6071	1	5
474	0.56398	1	5
475	0.63844	1	5
476	0.6379	1	5
477	0.63744	1	5
478	0.70498	1	5
479	0.60317	1	5
480	0.55276	1	5
481	0.65674	1	5
482	0.47374	1	5
483	0.33422	1	5
484	0.62635	1	5
485	0.62075	1	5
486	0.63509	1	5
487	0.60509	1	5
488	0.58364	1	5
489	0.69113	1	5
490	0.52926	1	5
491	0.61671	1	5
492	0.67881	1	5
493	0.48585	1	5
494	0.52381	0	5
495	0.58593	0	5
496	0.59973	0	5
497	0.36167	0	5
498	0.35167	0	5
499	0.50279	0	5
500	0.59991	0	5
501	0.47239	0	5
502	0.46156	0	5
503	0.51933	0	5
504	0.36681	0	5
505	0.29528	0	5
506	0.46896	0	5
507	0.58532	0	5
508	0.31722	0	5
509	0.44847	0	5
510	0.57443	0	5
511	0.4826	0	5
512	0.65432	0	5
513	0.54388	0	5
514	0.53365	0	5

## Sheet: Figure5a
No. subject	FC1	FC2	FC3	FC4	FC5	FC6	FC7	FC8	FC9	FC10	FC11	FC12	FC13	FC14	FC15	FC16	FC17	FC18	FC19	FC20	FC21	FC22	FC23	FC24	FC25	diag
1	0.44254	-0.49543	0.56424	0.21016	-0.078832	0.89924	0.52122	-0.28443	1.5453	0.17651	-0.44186	1.1464	0.20838	-0.25751	-0.46117	0.049497	0.88446	0.49702	0.029768	1.2848	0.61692	-0.29298	0.01101	0.34248	0.64911	0
2	0.95437	0.057896	0.39904	-0.099571	0.1617	0.48663	0.42476	-0.039031	0.7735	0.60465	-0.041669	0.54948	0.22229	-0.43808	-0.36583	-0.19998	0.59845	0.27067	0.21712	0.67835	0.58639	0.21675	0.2372	0.26875	0.49534	0
3	0.73485	0.035587	0.52563	0.016931	-0.039941	0.69076	0.10637	-0.12462	0.98347	0.29351	-0.1173	0.85296	-0.12065	0.078845	0.14591	0.23885	0.53179	0.04895	-0.074277	0.69711	0.8111	0.22781	-0.08296	0.32613	0.4739	0
4	0.75558	-0.22179	0.36302	0.41952	0.12238	0.14354	0.15449	-0.00076926	0.92972	0.42775	-0.056438	0.85154	-0.2102	-0.24812	-0.45234	-0.2716	0.63344	0.42705	0.17871	0.6567	0.40004	0.25919	0.41067	0.035104	0.81374	0
5	0.11642	-0.15176	0.56825	0.077888	0.088433	0.43814	0.007833	0.04393	1.1254	0.28618	0.12062	0.71308	0.3026	0.017911	0.28406	-0.093846	0.28383	-0.00012218	-0.0095948	0.55222	0.23242	-0.0037967	-0.037353	0.08209	0.24784	0
6	0.77126	-0.32636	0.66237	0.10621	0.54266	0.24734	0.24077	-0.0779	0.89393	0.64689	-0.072298	0.82117	0.050628	-0.18552	-0.36384	-0.18505	0.52016	0.70477	-0.0023148	0.57374	0.75639	0.49835	0.015406	0.50349	0.48399	0
7	0.7377	-0.13654	0.4382	-0.0079067	0.34172	0.75883	0.29181	0.016233	0.8456	0.33945	-0.2149	1.2585	0.1063	0.058351	0.17697	-0.12399	0.86031	0.29832	0.079079	0.82569	0.53842	0.54377	0.051021	0.35439	0.21683	0
8	0.37205	0.074438	0.21918	0.17467	0.047236	0.30545	0.05566	0.032196	1.0969	0.33246	-0.12964	0.51541	-0.035131	0.23348	0.29796	0.2589	0.15094	0.31368	-0.11304	0.35084	0.6163	0.066932	0.11167	0.047556	0.083433	0
9	0.11618	-0.032535	0.63152	0.10653	-0.076898	0.50002	0.28528	0.18597	0.81606	0.544	0.14419	0.79338	0.14248	-0.14998	0.43531	-0.01047	0.50919	0.0097794	-0.010579	1.0089	0.40101	0.1918	0.023173	0.11113	0.13903	0
10	0.49972	0.023704	-0.07259	0.37883	-0.025016	0.51659	0.27888	0.073356	0.99012	-0.030182	0.22372	0.83675	0.55463	-0.025067	0.19594	0.23808	0.26604	0.32358	0.39992	0.52468	0.52639	0.47399	0.21465	0.42592	0.8627	0
11	0.50285	-0.20232	0.68918	0.030905	-0.13557	0.48422	0.1363	0.24998	0.98429	0.27377	-0.06306	0.71561	0.18784	-0.056359	-0.15045	-0.31695	0.74398	0.090749	0.3459	0.87099	0.30741	-0.32338	-0.10221	0.44483	0.61383	0
12	0.98272	-0.0089401	0.16357	0.1244	0.13124	0.5983	0.037614	0.059378	1.2427	0.23092	0.106	0.63841	0.26325	-0.33718	-0.30452	-0.21674	0.24106	-0.33082	-0.086957	0.65202	0.51243	0.2586	-0.14404	0.33595	0.17506	0
13	1.0247	0.22227	0.49788	0.080117	0.024767	0.45508	0.33874	-0.062586	1.2078	0.49577	0.0034376	0.52936	0.11041	0.025252	0.16271	0.017776	0.56048	0.24404	0.27116	0.50103	0.19811	0.11865	0.21942	0.34513	0.50047	0
14	0.37619	-0.077612	0.66578	0.16214	0.087643	0.58662	-0.031861	-0.14938	1.0032	0.05017	0.16578	0.27032	0.10205	-0.58074	-0.27273	-0.46569	0.97212	0.33974	0.039496	1.0597	0.33714	-0.1673	0.37863	0.41535	0.68922	0
15	-0.059818	-0.29065	0.37978	0.02263	0.32075	0.36691	0.33705	-0.089168	0.7367	0.4452	0.00064054	0.50474	0.065414	-0.10889	0.10603	-0.064841	0.13389	-0.078166	-0.091645	0.38063	0.28259	0.12068	-0.066341	-0.064927	0.33044	0
16	0.44152	0.01124	0.45426	0.12352	-0.062805	0.56046	0.23302	0.053297	1.3662	-0.094861	0.0097009	0.84326	0.13476	-0.40135	0.068847	-0.42693	0.33713	-0.026367	-0.02876	0.67728	0.52634	-0.013332	0.091209	0.1816	0.32646	0
17	0.59473	0.063821	0.40884	0.0098804	0.26486	0.72236	0.2218	0.11651	1.3684	0.47075	-0.16037	1.0979	0.053724	-0.15149	0.36749	-0.078633	0.24344	0.054609	-0.20996	0.95594	0.43126	0.26647	0.22232	0.28397	0.090737	0
18	0.73319	-0.06973	0.60762	-0.069842	0.14745	0.47114	0.28667	-0.18431	0.77143	0.44074	-0.039124	0.41072	0.038614	0.22365	0.091113	0.009724	0.58717	0.17951	0.027978	0.56042	0.34535	-0.0091304	0.05472	0.27575	0.33154	0
19	0.39265	-0.32626	0.065901	0.20859	-0.10954	0.48199	-0.081636	0.089996	1.4086	0.34923	-0.39434	0.39555	0.19843	0.10616	-0.43742	-0.016073	0.055747	-0.048746	0.25458	0.31648	0.47352	0.024941	0.20955	0.38539	0.39287	0
20	0.39519	-0.20762	0.40558	0.11166	-0.23303	0.39417	0.16481	-0.14386	0.50839	0.25613	-0.17651	0.71756	0.0084369	0.32096	0.13957	0.2212	0.62153	-0.0064876	-0.099624	0.61324	0.63189	0.1111	-0.3631	0.090839	0.11877	0
21	-0.042031	-0.3562	0.018822	-0.03365	-0.21395	0.70053	-0.16328	0.14713	1.0398	0.57724	-0.23822	0.93724	0.44544	-0.4101	0.18105	-0.51769	0.57628	0.2898	-0.0027586	0.8425	0.19031	0.14999	0.031217	0.21393	0.21602	0
22	0.52167	-0.10601	0.15868	-0.079249	0.10878	0.35465	0.29683	-0.21401	0.87087	0.38799	-0.039497	0.84685	0.085248	-0.32596	0.16979	-0.0011919	0.49077	-0.13648	-0.098752	0.58941	0.65276	0.31303	-0.10911	0.31195	0.16828	0
23	1.1114	0.19659	0.070906	-0.085321	-0.32367	0.40993	0.14484	-0.080137	1.0131	0.088388	0.16053	0.60901	0.17049	0.019083	-0.17971	-0.29715	0.2687	0.013937	0.29671	0.48359	0.3778	0.20155	0.19962	0.13037	0.68076	0
24	0.40948	0.41614	0.24303	-0.037149	0.17073	0.60603	-0.34245	-0.45773	0.86374	0.61528	0.051157	0.58976	0.26529	-0.25322	-0.33789	-0.098758	0.3993	0.038136	0.0032718	0.88821	0.56145	-0.20388	0.089986	0.022202	0.17426	0
25	0.93669	-0.20246	0.7749	0.15829	-0.014882	0.54636	0.25286	-0.084163	1.2234	0.28117	0.11108	0.42619	0.084994	-0.038872	-0.56089	-0.086621	0.97338	-0.15628	0.068369	0.91711	0.50298	-0.27091	0.018094	-0.1054	0.55063	0
26	0.88974	-0.097015	0.077448	0.13295	-0.052411	0.1458	0.099241	0.10305	1.1526	-0.0064491	-0.098035	1.1574	0.19335	-0.15744	0.078398	-0.086745	0.42767	0.38276	0.34666	0.46232	0.23508	-0.060525	0.27894	0.22711	0.47358	0
27	0.75093	-0.074452	-0.34904	0.052743	0.074551	0.2999	0.26976	0.30742	0.82855	-0.35636	-0.34053	0.51207	-0.042162	0.31096	0.27312	0.078493	0.2536	0.50828	-0.118	0.61543	0.38427	0.10844	0.27037	0.14723	0.46869	0
28	1.14	-0.045612	0.82514	0.33694	0.24872	0.84657	-0.10787	0.35063	1.3431	0.53751	0.16904	1.1629	0.22808	-0.62781	-0.12276	-0.62041	0.96792	-0.090272	0.23263	1.1106	0.5751	-0.37882	-0.16733	0.014397	0.29486	0
29	0.48429	-0.13369	0.36569	-0.050639	0.18536	0.78581	0.33746	-0.22854	0.9816	0.38647	-0.12457	1.0081	0.14031	-0.1626	0.10807	-0.045877	0.36483	0.22681	0.054906	0.72414	0.55257	0.13239	0.23352	0.21643	0.38978	0
30	0.82344	-0.13072	0.69235	0.020891	0.41376	0.35941	0.079626	0.032703	1.1316	0.41751	-0.062634	0.88877	0.35097	-0.31267	-0.051319	-0.31485	0.98546	0.24864	0.027251	0.68014	0.68059	0.31019	0.1711	0.139	0.36085	0
31	0.74854	-0.2368	0.3586	-0.056167	0.032328	0.48975	0.1002	-0.070699	0.60455	0.29727	0.096496	0.98148	0.083916	0.16575	0.16571	0.16842	0.35542	0.13229	0.2037	0.77077	0.7301	0.024778	0.09999	0.083108	0.42482	0
32	1.2123	-0.20506	0.81846	0.53068	0.013475	0.8693	0.22773	-0.061556	1.0588	0.71861	-0.39628	0.659	0.31315	-0.060264	-0.30778	-0.217	0.60743	0.21634	0.25237	0.68301	0.59475	0.051301	0.055265	0.43014	0.97393	0
33	0.21011	0.22716	0.84011	-0.083957	0.17436	1.0054	0.32521	-0.11691	1.216	0.016506	-0.24754	1.0053	0.41436	-0.21623	-0.095923	0.018095	1.0474	0.2191	0.026482	0.71629	0.57725	0.040316	0.043599	0.22432	0.36632	0
34	1.1472	-0.10858	0.76705	0.11183	0.050929	0.91493	0.23504	-0.017127	0.66131	0.41135	-0.089418	0.90048	0.51869	-0.22883	-0.37619	-0.035457	0.80033	0.14822	0.17804	0.79553	0.3284	-0.028618	0.017447	-0.0028524	0.59838	0
35	0.62578	-0.026177	0.30117	-0.0024682	0.21173	0.28166	0.25118	0.16914	1.1517	0.29907	0.17476	0.21541	0.22855	-0.15954	0.31298	-0.52679	0.50358	0.21238	-0.11841	0.24677	0.31722	0.3206	-0.19654	0.024106	-0.10075	0
36	0.18946	0.14648	-0.10361	0.02091	0.14537	0.012092	0.3252	-0.10427	1.1933	-0.045493	-0.13634	1.024	0.45449	-0.29652	0.11494	-0.35687	0.28035	0.24472	-0.0083992	0.31277	0.51456	0.010853	0.039056	0.21741	0.35002	0
37	0.74719	0.1987	-0.014875	0.1357	0.34368	0.4558	0.32076	-0.099157	1.4889	0.61132	-0.16571	1.1668	0.20818	-0.13423	-0.13073	-0.090179	0.22166	0.27605	-0.040558	1.2213	0.66124	0.06446	0.11202	0.38926	0.32967	0
38	0.54982	-0.18701	0.45043	0.088178	0.15198	0.51752	0.17678	0.089387	0.76425	0.066417	-0.068686	0.94831	0.025834	-0.028205	0.11566	-0.25857	0.71007	-0.14053	-0.17456	0.83675	0.55212	0.3596	-0.019784	0.13693	0.46839	0
39	0.6796	-0.26234	0.54656	0.1046	-0.13403	0.42087	0.048646	-0.16045	0.89536	0.31477	-0.1306	0.63673	0.14798	-0.042109	-0.2378	0.056798	0.53709	-0.0048917	0.15301	0.60841	0.63671	0.0070433	-0.041925	0.41875	0.55737	0
40	0.63467	-0.1303	0.37174	0.22894	-0.047194	0.13876	0.090057	-0.17134	0.95931	-0.037628	0.011988	0.61359	0.14265	-0.15579	-0.36078	-0.26674	0.23578	-0.14514	0.085638	0.48036	0.28494	0.22632	-0.12074	0.17597	0.37078	0
41	0.5562	-0.30569	0.4261	0.128	0.023053	0.74204	0.34426	0.16699	1.0864	0.66709	-0.2006	0.91402	0.47627	-0.21256	-0.0090285	-0.26294	0.58544	0.023374	0.042671	1.0691	0.74622	0.44202	0.039949	0.50403	0.06352	0
42	0.39074	0.16702	0.59862	0.50872	-0.16595	0.70087	-0.062034	-0.1462	1.2103	0.45371	-0.070615	1.2186	0.41534	0.081182	-0.57121	-0.047434	0.56351	0.18329	0.054316	1.1109	0.73236	0.17212	-0.013756	-0.10936	0.78868	0
43	0.538	-0.32328	0.94163	0.56774	0.069371	0.67924	0.56982	0.082584	1.2431	0.18043	-0.20838	1.2009	0.025715	-0.15573	-0.49274	-0.11249	1.3384	0.32316	0.17497	1.0125	0.6077	-0.49078	0.079344	0.061469	0.62061	0
44	0.79845	-0.023175	0.61637	0.23057	0.23234	0.57378	0.44941	0.32065	1.0399	0.26537	0.064036	0.96721	0.26924	-0.20198	0.075659	-0.33758	0.94504	0.13252	0.11185	0.88222	0.60486	0.17826	0.015775	0.066453	0.44745	0
45	0.35436	0.0056587	0.57547	0.22443	0.19736	0.51674	0.30521	0.04748	1.1012	0.53788	0.034697	0.94932	0.0062487	-0.11474	-0.5536	-0.37205	0.57684	0.029158	-0.040305	1.079	0.86126	-0.32598	-0.054705	0.13836	0.45337	0
46	0.04576	-0.31883	0.25808	0.1693	-0.093804	0.34997	0.0043739	0.06304	1.3202	0.34349	-0.24649	0.81767	0.45825	-0.65336	0.092927	-0.6354	0.099627	-0.030074	0.38414	0.54452	0.31007	0.11217	0.25522	0.10472	0.38708	0
47	0.34541	0.17614	0.44101	0.11581	0.0072672	0.40545	-0.19279	-0.10438	0.38789	0.64308	-0.36732	0.53103	0.31797	0.021492	-0.0047261	-0.1347	0.63384	0.16669	0.041628	0.63834	0.30597	0.16977	-0.025867	0.24944	0.46122	0
48	0.4381	-0.19882	0.045159	-0.10641	0.064728	0.55549	0.27105	-0.0042716	0.83231	0.2243	-0.13825	0.56057	0.43621	-0.24959	-0.097172	-0.0093318	0.13746	0.16449	-0.32762	0.74923	0.46294	0.46344	0.11044	0.31809	0.57756	0
49	1.0303	-0.35351	0.15772	0.36106	0.35799	0.64019	0.38968	0.032447	1.4198	0.47532	-0.22978	1.1103	0.30802	-0.018076	-0.24835	-0.065126	0.39737	0.43304	0.227	0.90625	0.5051	0.33572	-0.1624	0.55331	0.68402	0
50	0.65253	-0.071108	-0.10979	0.25814	0.26942	0.701	0.16149	0.061884	0.8423	0.23117	-0.47244	0.77287	-0.12819	-0.07018	-0.27009	-0.21896	-0.073415	0.13895	-0.17892	1.0445	0.067087	0.11627	0.27262	0.30395	0.45703	0
51	0.69612	0.1376	0.61129	0.50569	0.13065	0.63518	0.35718	0.15219	1.0166	0.51254	-0.18786	0.33578	-0.054358	0.0095319	-0.23845	0.021333	0.87756	0.27362	0.073618	0.87206	0.55534	-0.14549	0.25453	0.38044	0.42442	0
52	0.62046	-0.35852	0.37812	-0.072239	0.060482	0.55926	0.20498	-0.32207	1.3763	0.54214	-0.14651	0.43612	0.50892	-0.24992	0.032758	-0.16225	0.6378	-0.015801	0.10912	0.66459	0.5117	0.079349	0.021847	0.043608	0.13664	0
53	0.64995	-0.045405	0.29231	-0.087068	0.14752	0.30174	0.25101	-0.27467	1.0055	0.29468	-0.0025539	0.57862	-0.078528	-0.023133	0.050319	-0.00018196	0.42388	-0.14213	-0.19007	0.71393	0.51447	0.39042	-0.011083	0.22046	0.25509	0
54	0.20181	0.30971	-0.040094	0.039252	0.22619	-0.00059403	0.19913	0.1171	0.52093	0.17242	0.050594	0.22793	-0.42211	0.010777	0.45184	-0.23953	-0.15883	-0.10894	-0.068184	0.3661	0.19362	-0.071905	0.15251	0.23619	0.039528	0
55	0.92676	0.073619	0.10429	0.051445	-0.30443	-0.18141	0.13983	-0.022513	0.54475	-0.2374	0.13167	0.17023	0.028627	-0.080503	0.26116	-0.0042942	0.3285	-0.21565	-0.18386	0.41044	0.3676	0.24975	0.069801	0.24571	0.47626	0
56	0.62254	-0.262	0.36651	0.30795	-0.023809	0.56266	0.19472	-0.15962	1.38	0.64928	-0.19184	1.0901	0.43043	0.088839	0.0074976	-0.12259	0.65742	0.21328	0.10188	0.69289	0.43165	0.11992	0.18565	0.11902	0.36419	0
57	0.72938	-0.041841	0.15537	-0.33832	0.11104	-0.025367	-0.17204	-0.17482	0.40497	-0.0093532	0.10446	0.034191	-0.24021	-0.14426	0.25413	-0.089181	0.019112	-0.094044	0.15358	0.11307	0.043208	0.3691	-0.20066	0.47277	0.19716	0
58	0.69201	-0.17389	0.31033	-0.091914	0.29869	0.68939	0.072948	-0.0064901	1.2094	0.65795	-0.021382	0.80168	0.39915	-0.36214	0.20171	-0.5165	0.16784	-0.036575	0.1638	0.62354	0.46626	0.29104	-0.032662	-0.27858	0.3182	0
59	0.46267	0.24367	0.75112	0.1229	0.037351	0.82117	-0.039288	0.10962	1.2236	0.55033	0.13177	1.0639	0.089077	0.014444	-0.43352	-0.013681	0.9178	-0.098211	0.20829	1.0031	0.59636	0.047744	-0.036608	0.40702	0.90661	0
60	0.11497	-0.054814	0.24583	0.17039	0.21436	0.25377	-0.07927	-0.089989	0.77277	0.039865	0.14682	1.0786	-0.014715	-0.28426	0.10447	-0.4839	0.43469	-0.63593	0.14025	0.43993	0.6282	0.44808	-0.53335	0.28672	0.17856	0
61	0.41682	0.28102	0.39969	-0.012684	0.012408	0.29133	0.44496	-0.14783	0.79695	0.24066	-0.113	0.7121	0.058096	0.055022	-0.15798	0.12089	0.67006	0.33301	0.16943	0.52568	0.56941	0.21405	-0.19441	0.46492	0.42813	0
62	1.3068	-0.27666	0.50309	0.45784	0.12962	0.62872	0.31243	-0.24914	1.6426	0.35217	0.21134	1.1525	0.055172	-0.35785	-0.53237	-0.26653	0.6405	-0.068613	-0.11851	0.86334	0.69326	-0.33328	-0.11034	-0.068086	0.58752	0
63	0.67519	0.29294	0.26482	-0.093075	0.11547	0.31482	0.28602	0.085142	0.87398	-0.0065993	-0.29927	0.78248	0.2115	-0.21763	-0.23419	-0.25603	0.43044	0.076963	0.1421	0.60976	0.096113	0.24145	-0.019745	0.36472	0.2977	0
64	0.15678	-0.082347	0.22434	0.021119	0.02637	0.77025	0.27321	0.04991	1.2577	0.82922	-0.25479	1.0484	0.016988	-0.048553	-0.15213	0.085198	0.52914	0.28808	0.14932	0.94567	0.27759	0.54071	0.12872	0.22751	0.27684	0
65	0.51765	0.041818	0.54873	-0.028306	0.011569	0.40309	-0.17704	-0.13066	1.2106	0.5567	0.15179	0.61096	0.14365	-0.036441	0.20227	-0.066017	0.70575	0.17344	0.15844	0.56358	0.92114	0.29252	0.31671	0.035374	0.27551	0
66	0.081658	0.16529	0.36958	0.45111	0.33814	-0.081602	0.033976	-0.22506	0.24952	0.1702	0.060735	0.53393	-0.083394	-0.3136	-0.087439	-0.34792	0.29372	0.056443	-0.083313	0.55195	0.1038	0.03278	0.0032455	0.34967	0.46649	0
67	0.72045	0.063149	0.0061537	-0.060681	0.3382	0.31461	-0.24923	0.15419	1.2864	0.26015	0.091777	1.0819	0.23293	-0.14348	0.37749	-0.31956	-0.10549	-0.14646	0.13299	0.58069	0.64822	0.1805	-0.0689	0.14597	0.21466	0
68	0.35978	0.060753	0.47578	-0.11027	0.12149	0.53686	0.35818	-0.21449	1.2927	0.19757	0.0031704	0.96283	0.091089	-0.097107	-0.18276	0.028323	0.42552	0.20312	0.035379	0.84517	0.26058	0.31605	0.10981	0.28776	0.16761	0
69	0.24826	-0.0079234	0.65193	-0.26664	0.28718	0.85428	0.71013	-0.029938	0.88408	0.46569	-0.65941	1.1278	0.34319	0.12561	0.46892	0.22209	0.5479	0.50314	0.054313	1.1411	1.0765	0.59539	0.21022	0.27139	0.086034	0
70	0.25403	0.10484	0.29636	-0.17635	0.056065	0.54347	-0.0070914	-0.1338	0.64019	0.31067	-0.3599	0.92187	0.18884	0.20041	0.42465	0.11046	0.17408	0.58496	0.16864	0.82412	0.41351	0.34123	0.63699	0.20551	0.29822	0
71	0.73948	-0.16511	0.7235	0.37357	-0.073588	0.72316	0.16112	-0.04111	1.1451	0.065233	-0.2332	0.81409	0.11532	0.046828	-0.094064	0.17265	1.0684	0.29564	0.20486	0.51297	0.61111	-0.21663	-0.022501	0.36075	0.41625	0
72	0.82944	-0.0094987	0.35426	-0.13125	-0.057586	0.77898	0.30793	0.020556	1.0568	0.47427	0.031901	1.1677	-0.01908	-0.20191	0.15564	-0.18687	0.7972	-0.19635	0.027347	0.77411	0.6497	0.059457	-0.093367	0.36039	0.12634	0
73	0.69092	-0.14381	0.68756	0.20102	0.23933	0.92127	0.1439	0.029592	1.0792	0.35308	-0.24662	1.0938	0.20911	0.13999	0.5808	0.19431	0.82731	0.047969	0.22616	1.1233	0.70739	0.39983	0.064419	0.23623	-0.14207	0
74	0.68323	0.24037	0.39865	0.28447	0.15625	0.65545	0.67637	-0.0029956	1.3907	0.44347	-0.1921	0.95988	0.19807	-0.080696	-0.20628	0.0092474	0.50491	0.18547	-0.044482	1.1055	0.89765	0.077229	-0.24194	0.46421	0.3948	0
75	0.58775	0.23923	0.66629	0.055973	-0.014356	0.71	-0.10959	0.17061	1.2347	0.77537	0.17008	1.1478	0.53189	-0.16172	-0.13888	-0.0002388	0.91614	0.24143	0.29603	0.84568	0.59801	0.16292	0.28177	0.32915	0.42754	0
76	0.73005	-0.041948	0.6299	0.009276	-0.052838	0.67205	0.22152	0.24189	1.5409	0.36842	-0.066252	0.88874	0.20885	-0.11295	0.26889	-0.21709	0.90347	-0.07107	0.18914	0.67056	0.49924	0.44899	-0.052751	0.088156	0.15745	0
77	0.57156	-0.1903	0.68501	0.48561	0.28014	0.69856	0.48555	0.010142	1.5503	0.36175	-0.17555	0.98294	0.29038	-0.21437	-0.37959	-0.20576	0.49153	0.33814	0.15774	1.056	0.82632	-0.025477	0.22687	0.44923	0.7295	0
78	0.90553	-0.099917	0.36043	0.12278	-0.045193	0.12987	0.22486	0.12599	0.90233	0.37687	-0.3662	0.69089	0.39797	0.043015	-0.23105	-0.12907	0.48802	0.18741	0.15314	0.51021	0.5422	0.13119	-0.0021369	0.29208	0.53161	0
79	0.75735	-0.27967	0.91884	0.089833	0.038679	0.56322	0.25933	-0.063652	1.0292	0.15884	0.082554	0.80477	0.25127	-0.28343	-0.42456	-0.22365	0.71868	0.024577	0.10837	0.62735	0.31557	-0.10985	0.23876	0.49084	0.63005	0
80	0.57889	-0.028744	0.40495	0.17486	0.38425	0.42072	0.10053	-0.023561	1.2393	0.46555	-0.15651	0.70364	0.12361	0.040863	-0.10746	0.050407	0.43608	0.080884	-0.064837	0.66709	0.26669	0.015047	0.24429	0.20201	0.22414	0
81	1.2477	-0.1486	0.591	0.029666	0.40132	0.68039	0.34139	-0.15984	1.5641	0.22431	0.098582	0.73872	0.30605	-0.26503	0.055904	-0.18764	0.80342	0.47895	0.26686	0.60192	0.17031	0.34086	0.21698	0.56661	0.56498	0
82	0.57058	-0.14827	0.36982	0.17857	-0.074986	0.23463	0.29224	-0.10534	0.88208	0.27256	-0.12416	0.82662	-0.024351	-0.28208	-0.29628	0.038855	0.74962	0.067388	0.081963	0.49555	0.49798	0.38448	0.10726	0.30789	0.53068	0
83	0.67329	0.10427	0.70976	0.11698	0.1931	0.65781	0.21416	0.053748	1.2122	0.43081	-0.1106	0.80791	0.39126	-0.18855	-0.43881	-0.31928	0.73881	0.090812	0.23879	1.0059	0.32317	-0.21023	0.088352	0.37337	0.32783	0
84	0.83858	0.29931	0.78459	0.39004	-0.16351	0.88455	0.65387	0.043693	1.295	0.71465	-0.37541	1.4402	-0.028283	-0.12593	-0.32428	-0.20175	0.81302	0.28813	0.024998	1.1138	1.0179	0.24764	-0.027972	0.27198	0.69304	0
85	1.1911	-0.027359	0.28466	-0.015657	-0.10229	0.36346	-0.21085	-0.25317	0.9865	0.24404	-0.025291	0.38848	-0.037275	-0.091891	0.014305	-0.26409	0.64545	-0.20127	0.14777	0.65202	0.74328	0.13338	-0.1028	0.22168	0.22211	0
86	0.38093	-0.097699	0.54306	0.26369	0.35089	0.74288	0.36048	-0.052383	1.5868	0.14577	-0.45576	0.84741	0.040072	-0.0036705	-0.084274	0.089086	0.46768	0.11025	0.023226	0.97093	0.39681	-0.085841	-0.041822	0.28506	0.78567	0
87	0.78496	-0.18696	0.22715	0.063606	0.59284	0.20683	-0.026423	-0.080977	1.0578	0.48896	-0.24271	0.56788	0.4623	0.051275	0.18901	-0.0333	0.23763	0.44694	-0.031165	0.26873	0.61527	0.38344	0.54353	0.22555	0.25659	0
88	0.61277	-0.18537	0.67275	0.01774	0.20295	0.47765	0.1747	-0.14312	0.87535	0.45632	-0.16646	0.6619	0.18982	-0.044194	0.22736	-0.12874	0.62368	-0.093442	-0.19788	0.47612	0.31312	0.27947	0.031353	-0.09908	0.41784	0
89	1.1013	-0.45107	1.3421	0.55618	0.04795	0.91932	0.77849	-0.16249	1.3842	0.44606	-0.048515	1.3331	0.11222	-0.18391	-0.6459	-0.20763	1.4696	0.25106	0.27974	0.98668	0.5201	-0.24946	0.23715	0.76558	0.36335	0
90	0.63343	-0.16711	0.57294	0.17647	0.21846	0.74127	0.29649	-0.18906	0.76929	0.15692	-0.28378	1.1032	-0.085352	-0.27173	-0.33375	-0.06366	0.75308	0.2844	-0.1566	0.68064	0.23232	0.076446	0.53839	0.17414	0.63067	0
91	0.50499	-0.021995	0.4347	0.015228	0.13988	0.38058	0.40561	0.17222	1.2744	0.51538	0.043759	0.36126	0.27137	0.0013893	-0.0068857	0.099664	0.56744	-0.051003	-0.0079033	0.68321	0.31416	0.13029	-0.052227	0.33665	0.53753	0
92	0.59095	-0.048813	0.76725	0.30756	0.13275	0.44862	0.31074	0.039021	1.1296	0.090218	0.18201	0.91195	0.43483	-0.19371	-0.34139	-0.066883	1.1661	0.11895	0.15186	0.828	0.30369	-0.13414	0.12774	0.35214	0.25075	0
93	1.003	0.081971	0.31775	-0.024201	0.1165	0.4138	0.36571	0.10021	1.0812	0.048544	0.20887	1.1773	0.11833	-0.14657	0.27621	-0.13397	0.44551	0.27039	0.10842	0.55398	0.6074	0.24434	0.0012182	0.29681	0.24684	0
94	0.94821	-0.18038	0.52344	-0.043993	0.17415	0.45489	0.41116	-0.29535	0.87416	0.57659	-0.19409	1.0097	-0.12609	-0.053576	-0.31058	-0.39447	0.67196	0.07848	0.23481	0.72343	0.33088	-0.010161	0.025133	0.17343	0.39656	0
95	0.86992	0.070354	0.52104	0.16968	0.10961	0.90701	0.31857	0.096695	1.4067	0.62873	-0.1108	0.83694	0.068885	-0.32296	-0.14767	-0.33149	0.74352	0.19001	-0.093567	0.53625	0.2478	0.089818	-0.1338	0.38647	0.66153	0
96	1.1245	0.050792	0.71354	0.13169	-0.078673	0.25675	0.09198	-0.025845	0.92025	0.13251	0.018708	0.41508	0.10071	-0.018628	0.090523	-0.030245	0.74786	0.068404	-0.032642	0.58955	0.81209	0.30713	-0.054558	0.36416	0.038353	0
97	0.82182	0.058061	0.80427	0.27777	-0.068779	0.45979	0.062124	-0.35038	1.0617	0.72935	0.19747	0.8	0.32757	-0.31802	-0.49104	-0.32604	0.74877	0.084554	0.12973	0.80263	0.57986	-0.16825	-0.16524	0.096645	0.21616	0
98	0.29446	0.049962	0.0526	0.080858	0.10682	0.28246	0.087472	-0.072076	0.94632	0.4328	0.021005	0.51007	0.042081	-0.10504	-0.0039231	-0.27561	0.13587	0.17295	0.33268	0.45782	0.15046	0.086351	-0.095813	0.3154	0.20484	0
99	0.47427	0.12232	0.85338	0.0040138	0.042466	0.71227	0.26609	0.10647	1.5442	0.16456	0.054848	1.0008	-0.041523	-0.27392	-0.41078	-0.28577	0.89634	-0.0045369	0.054718	0.71701	0.53984	-0.21101	-0.20359	0.24892	0.76754	0
100	0.49759	-0.23929	0.58658	-0.23716	-0.072417	0.26467	0.05854	-0.27825	0.49567	0.25999	0.06154	-0.069145	-0.11309	-0.033811	0.016382	-0.13492	0.20426	0.20232	-0.058564	0.50236	0.33485	-0.16986	0.014825	0.16961	0.032868	0
101	0.32034	-0.12288	-0.27221	0.084715	0.10242	0.24364	0.32248	0.10692	0.9723	0.040553	0.19668	0.50933	-0.1487	-0.3362	-0.096295	-0.14859	-0.11148	0.043655	0.2197	0.56759	0.13295	0.20481	0.22537	0.34308	0.11546	1
102	0.41846	-0.22267	0.043636	0.25087	0.2487	0.47299	0.44058	-0.10684	0.61606	0.11965	-0.13919	0.82916	0.13083	-0.10205	0.17777	0.017295	-0.093601	0.24308	0.13061	1.0497	0.38507	0.14095	-0.041286	0.50813	0.11427	0
103	0.54921	-0.010723	0.20936	0.046279	0.26691	-0.12672	-0.081631	0.063913	0.9562	0.49374	-0.023461	0.33027	0.31064	0.18547	0.18397	0.2498	0.12469	-0.036232	-0.17141	0.25946	0.21152	0.45005	0.072268	0.0092332	0.036006	1
104	0.76116	-0.032189	0.20852	-0.30861	0.0073142	0.11025	0.3837	-0.067684	0.83654	0.60672	-0.052834	0.40064	0.13367	0.32676	0.16273	0.086735	0.29935	-0.14372	0.1312	0.73273	0.45565	0.2567	-0.22141	0.33211	0.034626	1
105	0.70131	-0.08929	0.22581	0.16295	-0.093593	0.5414	0.17694	-0.044054	1.2864	0.2382	-0.14956	1.0351	-0.10092	-0.446	-0.58026	-0.25876	0.20094	0.26497	-0.082861	0.95112	0.64695	-0.24117	0.21558	0.41551	0.24615	0
106	0.57233	0.23704	0.32401	-0.23859	-0.033631	0.28373	0.11145	-0.014227	0.96523	0.31949	0.39357	0.66193	0.28189	0.255	0.44651	0.22458	0.44852	-0.14365	-0.2146	0.44744	0.57177	0.078906	-0.038123	0.13458	0.44734	1
107	1.1236	-0.30809	0.62386	0.27863	-0.06649	0.40737	0.088558	-0.22522	0.95311	0.43594	-0.38997	0.85328	0.18945	-0.21861	0.30718	-0.41384	0.84892	0.28783	-0.082682	0.79847	0.21109	0.42641	0.26471	0.030269	0.17461	0
108	0.47444	0.070492	0.19291	-0.046192	-0.0011971	0.15349	-0.025358	-0.10987	0.78591	0.24973	0.059147	0.5524	-0.0027559	-0.0081848	-0.6245	-0.23401	0.54989	0.044077	-0.088724	0.4777	0.11781	0.12646	0.060724	0.37931	0.45314	1
109	1.0992	0.032724	0.45465	0.22827	0.071477	0.35254	0.26512	-0.21554	1.3008	0.24007	-0.0066436	0.87861	-0.17096	0.20696	-0.30699	0.047627	0.59058	0.19837	0.039401	0.50987	0.37027	0.21489	-0.046387	0.18813	0.29897	0
110	0.46893	-0.061868	0.38776	-0.18039	-0.2256	0.34578	-0.16079	0.075396	0.72593	0.2488	-0.12026	0.48149	0.19825	-0.18523	0.29894	-0.36324	0.058733	0.073518	0.093291	0.62115	0.6736	-0.045887	0.047576	0.35592	0.23518	1
111	0.82694	-0.078205	-0.17396	0.19182	0.00023884	0.78094	0.57614	0.1779	0.72831	0.4755	-0.24048	1.0279	0.27912	-0.2188	-0.4307	-0.33665	-0.075225	0.21451	0.0077041	0.71664	0.77752	0.27335	0.087866	-0.023683	0.26214	0
112	0.23472	0.16768	0.11368	-0.11863	0.055777	0.39437	-0.063238	0.00035193	0.12236	-0.096526	0.39399	0.081973	-0.01766	0.12309	0.25561	0.22291	0.57015	-0.037789	-0.13732	-0.14237	0.023656	0.18542	0.085368	0.31893	0.21833	1
113	0.57821	-0.3375	1.2446	0.52163	-0.054414	1.1416	0.36145	0.15851	1.1778	0.13595	-0.082757	1.3851	0.2364	0.13694	-0.6893	-0.086433	1.3992	0.34228	0.47228	1.1403	1.05	-0.34413	0.099374	0.56157	0.75002	0
114	0.52475	0.1667	0.67807	-0.087723	0.21546	0.59738	-0.10102	0.41279	0.89906	0.19002	0.061387	0.89741	0.21096	-0.19137	-0.20421	-0.072935	0.80049	-0.082787	0.03351	0.91037	0.59956	-0.051246	-0.21637	0.15842	0.086713	1
115	0.68692	-0.28492	0.37535	0.28088	-0.17811	0.43676	0.41272	-0.25033	0.7403	0.08252	-0.32656	0.50272	0.16417	-0.2323	-0.0069709	-0.20798	0.54083	0.10946	0.15051	0.8941	0.41528	0.0088126	-0.17938	0.31192	-0.088311	0
116	0.33239	0.033448	0.39695	0.30922	0.029184	0.19518	0.12749	0.0092443	0.92645	0.12826	-0.2134	0.33332	-0.13881	-0.1642	-0.44693	-0.055667	0.52495	0.052679	0.051511	0.3039	0.47853	0.074255	-0.022606	0.17752	0.36386	1
117	0.60077	-0.26663	0.548	0.085994	-0.066224	0.72085	0.11069	0.036652	1.0767	0.36315	0.17783	0.76382	0.23915	-0.058953	0.41037	-0.13392	1.2062	0.094735	0.10642	0.84677	0.72733	0.23427	0.20712	-0.2322	0.35664	0
118	0.78329	-0.0024918	0.56532	0.2285	-0.022546	0.3686	0.092766	-0.098226	1.0984	0.18952	0.016996	0.64614	0.11738	0.086417	-0.10527	0.092321	0.7571	0.10587	-0.058344	0.79804	0.37437	0.20174	0.16025	0.30641	0.36206	1
119	0.6553	0.041104	0.33195	0.16193	0.13597	0.40481	0.097746	-0.042554	1.0676	0.15312	-0.0098287	0.34968	0.51676	-0.055497	0.11521	-0.089413	0.3933	-0.13059	0.32569	0.51404	0.69947	0.22695	-0.14198	0.11164	0.18635	0
120	1.1085	0.10108	0.60107	0.19612	0.16781	0.5519	0.1139	0.27265	1.0451	0.41809	0.18081	1.0764	-0.069795	0.17576	-0.15169	0.080005	0.81859	0.17076	0.24431	0.54444	0.6017	-0.030472	-0.10201	0.36893	0.51339	1
121	0.17983	-0.060439	0.29806	0.21724	0.31755	0.51421	0.22838	0.094481	0.89469	0.20949	-0.030468	0.42249	0.22783	-0.42083	0.1143	-0.17715	0.9251	0.25019	0.13546	0.6682	0.18955	0.42922	0.070244	0.27131	0.36721	0
122	0.25026	-0.11679	0.85388	0.11112	0.12246	0.54843	-0.021511	0.048559	0.95085	0.32981	-0.067049	0.43584	0.073463	0.18482	0.49023	0.059314	0.98115	-0.28182	0.050919	0.49435	0.7063	0.15407	-0.03181	0.099737	-0.14653	1
123	-0.12344	-0.14321	0.5304	0.25875	0.28111	0.95568	0.094401	-0.021314	0.78364	0.33173	-0.098724	1.0958	0.21002	-0.16437	-0.17339	-0.011128	1.2051	0.24791	0.034954	1.3192	0.46349	-0.044813	0.164	0.077609	0.29237	0
124	0.42927	-0.073761	0.22465	0.14501	-0.075017	0.28292	-0.038304	-0.010517	1.0753	0.17096	0.012923	0.22562	-0.12632	-0.16549	-0.14566	-0.16017	0.18826	0.025432	-0.015547	0.1833	0.26917	0.10436	-0.079	0.31785	-0.051636	1
125	1.2364	-0.21967	0.54777	0.081468	0.31021	0.56008	0.64989	-0.15608	1.2015	0.53933	0.14672	0.79299	-0.10449	-0.4866	0.069414	-0.48584	0.90711	0.17696	0.10649	0.83166	0.61792	-0.066915	0.09123	-0.2235	0.32246	0
126	0.41534	0.16539	0.47454	0.28519	0.018093	0.3292	0.065716	0.038519	1.1572	0.21165	0.0096062	0.53139	0.084918	-0.018319	0.18288	-0.16832	0.65952	-0.24521	0.0974	0.74626	0.34384	0.16507	-0.013483	0.13854	0.27531	1
127	0.64506	-0.15367	0.37219	0.15038	-0.012939	0.20205	0.21452	-0.21123	0.79003	0.38406	-0.003315	0.42325	-0.032185	0.095654	0.1959	-0.075714	0.48283	-0.1111	-0.12038	0.60087	0.46424	0.13408	-0.014035	0.078107	0.10217	0
128	0.28201	-0.14665	0.1411	0.08867	-0.13799	0.17122	0.11713	0.19445	0.48421	-0.17654	-0.042721	0.24841	0.0059616	-0.41601	-0.01377	-0.27547	0.45216	0.015395	-0.034411	0.49828	0.3035	0.10422	0.05414	0.03785	0.14186	1
129	0.43398	-0.15919	-0.033802	-0.1897	0.18866	0.53687	-0.14113	0.028873	1.0911	0.30224	-0.17623	0.74902	-0.14236	-0.15007	0.53605	-0.24479	0.13231	-0.10762	0.20908	0.49183	0.5028	0.30587	-0.029108	-0.082159	0.3637	0
130	0.25869	0.1442	0.20549	-0.0061084	0.15475	0.41931	0.011167	-0.076458	0.60032	-0.085387	0.13609	0.21782	0.0070799	0.062499	-0.34937	0.28159	0.52785	0.19534	0.07338	0.33644	0.26329	-0.0057569	0.0031205	-0.1345	0.58441	1
131	0.40743	-0.24462	0.1404	-0.076755	-0.03028	0.15197	0.27511	-0.26558	0.94764	0.25266	-0.23427	0.4717	0.22891	0.089545	0.079047	-0.043867	0.062343	-0.17965	0.094379	0.63147	0.58395	0.1483	0.13687	0.21472	0.31404	0
132	0.48563	-0.13422	0.28727	0.15154	0.065341	0.13325	0.079941	0.044117	0.42916	0.13301	-0.050388	0.39193	-0.065631	-0.0019956	0.25066	-0.0054011	0.28056	-0.050267	-0.14307	0.24176	0.17951	0.082385	-0.21488	0.025454	0.0041072	1
133	0.48935	0.13954	0.63128	0.10677	0.05319	0.20637	-0.025548	0.068892	0.78464	0.59165	0.13895	0.64591	-0.040484	-0.22647	0.34983	-0.098773	0.66731	0.12566	0.1429	0.58507	0.17778	0.33218	-0.2788	0.3944	0.30614	0
134	0.47819	0.17832	0.057923	0.38061	0.027768	0.68072	0.06247	0.25653	0.93999	0.22309	-0.4387	0.59633	0.27403	-0.35843	0.043984	-0.29499	0.42099	-0.030356	-0.015424	0.77073	0.48347	0.47617	-0.033385	0.14804	0.074966	1
135	0.75813	-0.24875	0.75352	0.14542	0.1313	0.41672	0.34276	0.11812	0.99183	0.57142	0.28544	0.60902	0.2955	-0.53119	-0.66622	-0.40425	0.94852	0.056996	-0.062776	0.60449	0.34779	0.064098	0.059079	0.42362	0.57227	0
136	0.10528	0.18011	0.62329	0.19948	-0.18929	0.086204	0.025535	-0.018743	0.49349	0.28615	-0.18311	-0.02817	-0.15217	-0.067694	-0.023962	-0.13984	0.66446	-0.26675	-0.026346	0.4876	-0.054413	-0.15071	-0.015742	0.2376	0.24877	1
137	0.79679	-0.23325	0.16261	0.019049	-0.30208	0.38197	0.29339	-0.19382	0.98757	0.15009	-0.22391	0.361	0.10843	-0.10179	0.12385	-0.05269	0.30355	0.048188	-0.026187	0.18296	0.23677	0.20739	0.062956	0.021819	0.20358	0
138	0.86	-0.19923	0.64759	0.23211	0.18576	0.78703	0.16786	0.039911	1.1698	0.083205	0.046892	0.70989	0.14956	-0.18191	-0.096121	0.10392	0.72546	0.36689	-0.17458	1.0557	0.22807	0.33602	0.18541	0.4216	0.24774	0
139	0.45219	0.12204	0.15673	0.30215	0.0024494	0.26277	-0.16147	-0.13376	0.46771	0.10588	0.13037	0.19126	0.14171	-0.073842	-0.069509	0.054385	0.47461	-0.077624	-0.047313	0.42072	0.17701	-0.039732	-0.3888	0.32292	0.18908	1
140	0.42216	0.17781	0.46946	0.019293	0.042932	0.42415	0.36906	0.072224	0.59747	0.43214	0.15525	0.51	0.18893	0.031131	0.13144	-0.037018	0.52481	0.045317	-0.1842	0.38832	0.5809	0.16606	0.073736	-0.21976	0.47124	0
141	0.49199	0.34832	0.13892	0.10184	-0.00040276	0.55353	0.41116	0.00037961	0.53404	0.58241	0.25868	1.1243	0.13862	-0.050122	0.39942	-0.0049763	0.32128	0.2746	0.2279	0.51476	0.38762	0.45509	0.15557	0.24025	0.21628	1
142	0.64992	-0.17423	0.033071	0.19156	0.25996	0.5102	0.091886	0.019406	1.1432	0.21443	-0.042847	0.49301	0.32479	-0.16728	0.087445	0.044715	0.30671	-0.14457	0.23624	0.21731	0.34711	0.13353	-0.14998	0.13308	0.44658	0
143	0.90943	-0.32784	0.73869	-0.11982	-0.46033	1.0426	-0.028807	0.48557	1.5121	0.092851	-0.18153	1.1464	0.03361	-0.11997	-0.23962	-0.10165	0.94995	-0.24451	-0.11832	1.4417	0.60854	0.26783	0.024619	0.10266	0.25579	1
144	0.76538	0.024948	1.0196	0.15662	-0.45997	0.53076	0.14696	0.0058785	1.1048	0.26104	0.17288	0.89962	0.52425	-0.20532	-0.36577	-0.041442	1.0577	0.14774	0.25645	0.88947	0.53335	-0.14874	0.1867	0.2519	0.42948	0
145	0.483	0.23872	0.40887	0.17173	0.27791	0.58163	0.39191	0.29898	0.81781	0.27236	0.056155	0.84293	-0.18496	-0.30272	-0.074163	-0.15668	0.16791	0.15726	-0.10904	0.68549	0.46909	0.2189	-0.16318	0.1888	0.20569	1
146	0.26381	-0.064586	-0.29424	0.13628	0.0083079	0.45146	-0.022969	0.083903	0.80582	0.72106	-0.10388	0.86426	0.17512	-0.037859	-0.027141	-0.16679	-0.33147	0.091433	0.10444	0.94987	0.34379	0.1169	0.035079	0.23904	0.30971	0
147	0.51334	-0.060618	0.65334	0.11776	-0.018212	0.8425	0.13133	0.38598	1.1604	0.26173	-0.052704	1.2135	0.13407	0.14936	-0.16639	-0.20008	1.093	-0.23556	-0.027311	0.95237	0.43174	0.13744	-0.025857	-0.023409	0.70151	1
148	0.39581	-0.099553	0.66885	0.19866	-0.19857	0.12301	0.42594	-0.18929	0.91713	0.4036	0.12397	0.50703	0.24741	-0.10317	0.2019	-0.075826	0.31694	-0.15061	0.13137	0.55367	0.36321	0.35648	0.032913	0.23802	0.10177	0
149	0.40356	-0.0022625	0.64259	0.12267	-0.023729	0.40446	-0.1092	0.12305	0.72175	0.073249	0.15804	0.44672	0.14093	-0.11013	0.15732	0.038508	0.28307	-0.014709	-0.20142	0.52053	0.33901	0.43045	-0.22352	-0.0042651	0.068599	1
150	0.81562	-0.18168	0.6078	0.25832	0.10892	0.31476	0.11257	-0.20653	1.0652	0.23139	-0.081502	0.53006	0.42344	-0.18051	-0.20577	-0.18637	0.38882	0.084216	0.26259	0.65802	0.36172	0.28317	0.1649	-0.030752	0.37778	0
151	0.02265	0.079501	0.12896	-0.057069	-0.028393	0.63734	-0.072895	0.0052239	1.0873	0.46856	-0.047889	0.48676	-0.12257	-0.082536	0.19738	0.092418	0.24686	-0.049319	-0.017054	0.87918	0.53033	0.23618	0.21514	0.090057	0.45222	1
152	0.45923	0.040569	0.13211	0.091569	0.13692	0.13533	0.42457	-0.0040342	0.76234	0.5086	0.14119	0.12569	0.023663	-0.1114	0.29142	-0.073202	0.78191	0.040994	-0.12975	0.29348	0.21961	0.050711	-0.19489	-0.0098341	0.31804	0
153	0.62859	0.089776	0.42415	0.072551	-0.033432	0.22739	0.48294	0.23231	0.96077	0.025575	0.10676	0.88949	-0.10797	0.072119	0.015005	-0.013995	0.61684	-0.010115	0.13807	0.42795	0.34868	0.12307	-0.1825	0.66235	0.53225	1
154	0.51491	-0.036434	0.54486	0.29897	0.034039	0.37433	0.43205	0.13047	0.84932	0.53648	0.28814	0.8531	0.18425	-0.19643	-0.1656	0.022672	0.34518	0.055827	-0.086388	0.43913	0.95341	0.19424	0.1669	0.11233	0.53007	0
155	0.058253	0.12028	0.30795	0.38766	0.097911	0.25935	0.026407	-0.05185	0.73649	0.0078314	0.086182	0.31182	0.019698	-0.12619	0.10526	-0.22174	0.018205	-0.085894	0.20991	0.39639	0.065363	0.0051926	-0.18845	0.092186	0.45692	0
156	0.55916	-0.096932	0.17877	0.30814	0.382	0.8453	0.067676	-0.15062	1.3069	0.44018	0.082428	0.95838	0.13737	0.028294	0.61127	-0.19976	0.75009	0.00054456	-0.16936	0.83485	0.46241	0.68269	0.099277	-0.030915	0.5272	0
157	0.38967	0.082508	-0.25204	-0.054781	0.10402	0.26105	-0.00058736	-0.0080782	0.84092	0.031118	-0.14077	0.25148	0.0044287	0.19405	0.12643	0.13954	-0.0056578	0.27029	-0.08648	0.22565	0.23161	-0.086541	0.10744	0.12515	0.15249	1
158	0.42165	0.12608	0.55275	-0.066888	-0.016758	0.84553	0.027048	-0.089181	1.1986	0.28343	0.13708	1.3649	0.18454	-0.37815	0.11071	-0.37486	0.54049	-0.093818	0.34269	0.83586	0.65227	0.19229	-0.13864	0.065086	0.5468	0
159	0.1968	-0.047404	0.4796	0.20272	0.31278	0.37043	0.10411	0.12303	0.97995	0.3432	0.37208	0.62621	0.30341	-0.26899	-0.15277	-0.033567	0.43783	0.0087401	0.35442	0.41719	0.46164	0.1148	0.053642	-0.047806	0.28686	1
160	0.51194	-0.31537	0.8166	0.35603	0.23765	0.72237	0.14097	-0.058928	1.043	0.11792	-0.17034	0.66161	0.069669	-0.023184	0.0054508	-0.073009	0.83219	-0.078092	0.096682	0.87299	0.55923	0.14127	0.19413	0.14031	0.50256	0
161	0.50506	-0.14044	0.039489	-0.099019	0.058572	0.42979	0.23862	0.11944	0.60968	0.12573	0.0099124	0.83495	0.19771	-0.041579	0.45162	-0.13086	0.50421	-0.12964	-0.036698	0.76454	0.44028	0.12659	-0.18371	0.19965	0.045397	1
162	0.42427	-0.34623	0.073693	0.01605	-0.052187	0.48638	0.053207	-0.0010624	0.77417	0.13754	-0.15865	0.65491	0.38516	-0.050218	-0.096261	-0.19011	0.57481	-0.17884	0.13585	0.64227	0.28484	0.085029	-0.14682	0.12043	0.51114	0
163	0.56823	-0.116	-0.18929	0.2105	0.10343	0.12591	-0.14511	-0.30148	0.9896	0.18966	0.16254	0.49806	0.24048	0.113	-0.044488	0.08898	0.23932	-0.10906	0.24317	0.094193	0.40115	0.14557	-0.17538	0.10351	0.41271	1
164	0.78785	-0.22375	0.61939	0.18667	-0.077192	0.72424	0.28633	-0.1645	0.43761	0.5929	-0.18772	0.64307	0.20847	-0.36667	-0.59671	-0.1378	0.78468	-0.059811	0.34056	0.89615	0.47306	-0.29701	-0.19161	0.13139	0.4288	0
165	0.65356	0.0070948	0.26197	-0.068829	0.020319	0.31475	-0.19216	0.022891	0.61961	0.47327	-0.092266	0.90657	0.17671	-0.1938	0.32229	-0.20805	0.40104	0.25622	0.15913	0.28183	0.57636	0.51553	0.11979	0.082785	0.33223	1
166	0.89486	-0.24678	0.50427	-0.065065	0.016616	0.40401	0.19111	0.11708	0.93357	0.29283	0.029526	0.47618	0.23527	-0.12572	0.14922	-0.3119	0.26998	0.070354	0.044343	0.47641	0.19347	0.029316	0.020692	-0.26497	0.17638	0
167	0.64341	-0.038244	0.15907	0.0418	0.19023	0.28251	0.18744	0.14875	1.3235	0.38532	0.018533	0.20102	0.068609	-0.11648	0.10138	-0.24088	0.37155	-0.077275	0.047065	0.51901	0.29259	0.23345	-0.20866	-0.10043	0.37648	1
168	0.44763	0.33345	0.28624	0.017467	-0.040975	0.43356	0.20533	0.15473	1.1712	0.39754	0.070615	0.49455	0.2339	-0.083705	-0.30005	0.146	0.92889	0.033204	0.12797	0.70212	0.49591	-0.075387	0.15245	0.33393	0.26363	0
169	0.42346	-0.32265	0.17047	0.083948	-0.037804	0.20844	0.10953	-0.10608	0.24663	0.22789	-0.097681	0.36221	0.16538	-0.11539	0.39199	-0.13159	0.70471	0.077399	-0.0041732	0.14744	-0.10397	0.15926	-0.06745	-0.17204	0.35353	1
170	0.94345	0.0010902	0.43432	0.33591	0.51738	0.54798	-0.11362	0.095973	0.94867	0.41318	-0.11917	0.45958	0.22188	-0.072602	0.16208	-0.20268	0.27388	0.022027	0.22576	0.55952	0.49854	0.39099	0.086507	0.00015812	0.46107	1
171	0.46401	-0.042217	0.49841	0.063564	0.018644	0.43541	0.14399	-0.058137	1.0786	0.17641	0.2431	0.22488	-0.11211	-0.19999	-0.071163	-0.33431	0.91317	-0.15346	0.16021	0.97998	0.53377	0.19552	-0.12986	0.15257	0.49171	0
172	0.7397	-0.12309	0.099167	0.14749	0.065743	0.30608	0.41879	-0.069589	1.5773	0.2535	0.04823	0.86058	0.090276	0.036788	0.20549	0.13615	0.23903	-0.090091	-0.10654	0.40301	0.54897	0.3046	0.072047	0.27538	0.22209	1
173	0.29733	-0.2767	0.4609	0.32225	0.503	0.4952	0.37736	-0.24099	1.0188	0.22888	-0.34286	0.65076	0.36013	-0.29963	0.0029277	-0.29435	0.67249	0.13133	-0.078674	0.6705	0.63649	0.20166	0.0050146	-0.17683	0.3202	0
174	0.33957	-0.012856	0.25968	-0.15112	0.023064	0.28589	-0.0042449	0.087781	0.92363	0.46456	-0.094791	0.51883	0.23349	-0.17921	0.4765	-0.126	0.29337	0.055274	-0.036754	0.649	0.34919	0.30266	-0.12075	-0.073674	0.16401	1
175	1.0444	-0.02509	0.91329	0.51232	-0.016737	1.0264	0.2395	-0.10665	1.1299	0.23027	0.020975	0.74766	-0.23894	-0.54281	-0.48653	-0.63396	1.1133	0.13176	0.2352	0.9582	0.46686	-0.25993	0.43214	0.51021	0.60669	0
176	-0.17586	0.039019	0.16066	-0.066753	-0.16193	-0.061065	-0.050774	-0.0062895	0.68484	-0.066358	-0.033091	0.11515	0.072028	-0.00082445	0.1753	0.083792	0.60418	0.040852	0.053255	0.49282	-0.10284	0.04798	0.043822	0.14492	-0.026229	1
177	0.34697	-0.017311	0.43751	0.0049487	0.1672	0.24379	0.091781	0.13876	1.2913	0.35983	-0.39518	0.56271	0.1588	-0.071347	0.049957	-0.043556	0.36537	0.11779	-0.047247	0.53827	0.39813	0.11093	-0.067712	-0.010115	0.40037	0
178	0.49784	0.53759	0.10675	0.15075	-0.10878	0.60504	0.39525	0.35492	0.98321	0.3119	0.040207	0.69522	0.18654	0.12871	0.46766	0.020719	0.48447	0.32239	-0.013095	0.50193	0.35587	0.19819	0.31475	-0.32737	0.047937	1
179	0.67041	-0.011948	0.95255	0.32662	0.1725	0.63248	-0.11804	-0.011685	1.0085	0.55208	0.042148	0.55328	0.32932	-0.0093843	0.45063	0.042835	1.1375	-0.2567	0.23345	0.79577	0.45708	0.31724	-0.1888	0.28368	0.18871	0
180	0.30182	-0.030568	0.13162	0.016247	-0.13835	0.47273	0.060479	-0.0063528	0.95418	0.14647	-0.27842	0.70464	0.043642	0.32192	0.090782	0.41857	0.16931	-0.178	-0.041237	0.33145	0.39495	0.23027	0.046057	0.4228	0.20532	0
181	0.27899	-0.26456	0.25821	-0.028855	0.024209	0.0021865	0.027354	0.083103	0.43672	0.18248	-0.13855	0.28925	0.1243	0.1665	0.42404	0.10873	-0.012164	-0.040054	-0.073587	0.31164	0.19503	0.37998	0.026696	-0.079126	-0.019393	1
182	0.69937	-0.17223	0.95403	0.0064844	0.19624	1.1014	0.53942	0.11557	0.8255	0.22286	-0.10392	1.2464	0.0233	0.087601	0.3828	0.046005	1.0696	0.10334	0.10228	1.1202	0.89288	0.44287	0.11204	0.33858	0.25616	0
183	0.49622	0.11572	0.51482	0.28715	0.14628	0.33865	0.35059	0.090676	1.0614	0.33725	-0.011456	0.77864	-0.13812	0.18804	0.16322	0.10498	0.61332	-0.043396	0.019993	0.65763	0.54793	0.23118	0.045109	0.139	0.53388	1
184	0.63797	-0.335	0.63615	-0.038833	-0.16486	0.69387	0.21621	0.041306	1.0602	-0.037565	-0.29652	0.60021	0.20808	0.035281	-0.12403	-0.029868	0.79805	0.18243	0.084065	0.80401	0.41929	0.011806	-0.056996	0.065917	0.35712	0
185	0.41434	-0.096177	0.0094483	-0.047774	0.061407	0.35998	0.16644	0.12337	0.90046	0.045453	-0.01899	0.69065	-0.17399	0.14062	0.21524	0.060893	0.22225	0.15504	-0.23673	0.64235	0.69098	0.41279	0.1846	0.085459	-0.12882	1
186	0.94237	0.043288	0.54935	-0.22645	-0.2089	0.48885	0.15349	0.038591	0.62488	0.2072	0.22766	0.43317	0.20823	-0.13847	-0.27397	-0.31567	0.50796	0.02037	0.05603	0.88033	0.60718	0.1407	-0.050006	0.56753	0.41807	0
187	0.35046	-0.10139	0.21311	-0.055108	0.2996	0.41794	0.50059	0.023725	0.91083	0.25727	0.061795	0.7792	0.33563	0.1014	0.13105	0.1539	0.2895	-0.11433	0.023135	0.72139	0.35516	0.13985	-0.078915	0.031043	0.55276	1
188	0.11778	-0.32839	0.28369	0.29244	0.074991	0.52769	-0.012008	-0.18916	0.99249	0.032924	-0.22327	0.25273	0.078958	0.074906	0.23151	0.060856	0.45907	0.1116	0.070836	0.70516	0.28604	0.49941	-0.1756	-0.14438	0.1789	0
189	0.22866	-0.056454	0.77569	-0.11839	-0.14464	1.0079	0.41659	0.12406	1.5191	0.28985	-0.17742	1.1615	-0.068874	0.018393	-0.045655	0.067298	0.70428	0.041989	0.30949	0.86208	0.62295	0.039559	-0.12976	0.010752	0.33751	1
190	0.65636	0.083126	0.40432	0.32084	-0.083714	0.17802	0.15027	0.068389	0.57014	0.14946	0.12583	0.4411	0.18021	0.065881	-0.20004	-0.1675	0.34235	-0.14212	0.12541	0.29226	0.16861	0.039727	0.12868	0.25463	0.18693	0
191	0.80084	0.042734	0.41568	0.15153	-0.089277	0.41926	0.089463	0.27825	0.94203	0.22846	0.069978	0.76599	0.078912	-0.039987	0.077737	0.083146	0.38183	-0.037917	0.17191	0.64355	0.33194	0.40977	0.12986	0.11995	0.08095	1
192	0.10344	-0.084927	0.47179	0.25205	-0.078805	0.26525	0.23061	-0.049111	0.90043	0.32366	-0.23011	0.74545	0.13557	-0.093795	0.043344	0.13788	0.41141	0.22389	0.11064	0.39815	0.41451	0.23227	0.11007	0.36068	0.26358	0
193	0.9988	0.21464	0.31195	0.13578	-0.064195	0.22934	0.21958	0.17636	0.93313	0.10874	-0.1463	0.27226	-0.23501	-0.10269	-0.30546	-0.087083	0.66999	0.061496	-0.17092	0.50264	0.28102	0.26599	-0.17581	0.31571	-0.0055275	1
194	0.64373	-0.60707	0.70899	-0.089583	-0.26944	0.50594	0.35375	-0.12274	0.98047	0.54657	0.28796	0.12959	0.36544	-0.22918	-0.12178	-0.24638	0.48277	-0.059001	0.35952	0.63912	0.51557	0.39032	0.30666	0.038872	0.066412	0
195	-0.13424	-0.28958	0.25287	-0.058945	-0.14299	0.31305	0.11418	0.10166	0.91566	0.030707	-0.1688	0.50235	-0.0070368	0.066587	0.0030269	0.051083	0.51631	-0.0026369	-0.037939	0.2936	0.049508	-0.035239	-0.025619	-0.11956	0.076707	1
196	0.815	-0.4176	0.44203	0.18667	-0.36196	0.65805	0.11257	0.20256	1.0389	0.36677	0.0061008	0.89968	0.24043	-0.20995	-0.12333	-0.22511	0.93223	-0.16512	0.42475	0.85971	0.59906	-0.10398	-0.081343	-0.18949	0.58909	0
197	0.44172	0.34126	0.348	-0.25109	0.077905	0.13987	0.28221	-0.23114	0.63001	0.43138	0.16131	0.23983	0.067386	-0.057684	-0.3428	0.15001	0.65379	0.047333	0.038748	0.56897	0.33819	0.18892	0.073011	-0.27519	0.13106	1
198	0.85831	-0.19672	0.59924	0.15864	0.065055	0.47474	0.42775	0.11718	0.99962	0.43111	0.0056946	0.89075	-0.01053	0.19474	-0.40151	0.050999	0.56727	0.28103	0.51405	0.83122	0.80168	0.39527	-0.037427	0.532	0.60285	0
199	0.7784	-0.26147	0.63719	0.36567	-0.26316	0.31152	0.021741	0.009905	1.1292	0.51055	-0.026527	0.80504	0.25416	0.27488	-0.24205	0.083836	1.0226	0.091068	0.14648	0.58492	0.47319	-0.12944	0.31041	0.16663	0.48639	0
200	0.41659	0.01324	0.26072	-0.024267	0.092608	0.19237	0.088832	-0.042458	1.0257	0.096165	-0.22881	0.52568	0.30927	-0.31144	0.17507	-0.17559	0.24111	-0.1236	0.25941	0.02192	0.33293	0.28114	-0.14229	0.059066	0.053964	0
201	0.73842	-0.11707	0.50596	0.32664	-0.012556	0.60248	0.48189	0.041092	1.2611	0.40627	0.069632	1.1478	0.11788	-0.32386	-0.60526	-0.50065	0.8054	-0.080688	0.085266	0.88643	0.6419	-0.39123	-0.005146	0.21096	0.23384	0
202	0.64349	0.19335	0.065259	0.15185	0.30835	0.3252	0.34077	0.13898	0.91945	0.19648	-0.1364	0.73764	0.093719	-0.22188	-0.022322	-0.23289	0.64372	0.27282	0.077953	0.62778	0.46601	0.32676	-0.0071548	0.15055	0.2914	1
203	0.69086	-0.029977	0.3351	0.096575	-0.096845	0.43974	0.22723	-0.028754	1.0209	0.11793	-0.0070463	0.94169	0.10535	-0.1001	0.20408	0.041468	0.49722	-0.01958	0.078182	0.54607	0.26548	0.052086	0.046679	0.13223	0.11537	0
204	0.80945	-0.2331	0.054379	-0.16719	0.011315	0.26582	0.21988	0.0088422	1.1518	0.28523	-0.16198	0.57755	0.10197	-0.20727	0.27768	-0.31716	0.33152	0.0085948	0.31085	0.41007	0.29489	0.36913	0.010171	0.1512	-0.078548	1
205	0.53091	-5.1445e-05	0.64291	0.18506	-0.011257	0.1647	0.19434	-0.045868	0.95378	0.11943	-0.37456	0.5496	0.030337	-0.22583	-0.042849	-0.22986	0.4795	0.23101	0.12991	0.46264	0.22125	0.086413	-0.056029	0.058543	0.39076	0
206	0.5587	-0.18058	0.68819	0.0050309	-0.14163	0.31872	0.082739	0.096616	0.49624	0.21147	-0.054741	0.66308	-0.016508	0.082415	0.26327	0.073312	0.56572	0.070377	-0.023892	0.57703	0.31101	0.3191	-0.14503	0.12627	-0.17192	1
207	0.38813	0.22743	0.47965	0.036414	-0.1249	0.73993	0.21616	0.33175	0.8501	-0.08887	-0.12803	0.6783	-0.28908	0.11906	0.32616	0.090365	0.35781	-0.18167	-0.31789	1.0256	0.54433	0.41693	0.078352	-0.19815	0.24879	1
208	0.32643	-0.018017	1.1404	0.48033	0.10188	0.72682	0.089638	0.076072	0.85206	0.067455	-0.030786	1.1167	0.04038	0.072715	-0.37812	-0.058273	1.258	-0.21181	0.19197	0.82345	0.89366	-0.41151	0.12641	0.29021	0.52326	0
209	0.71942	0.20479	0.25708	-0.17383	0.13211	0.39798	-0.030543	-0.22051	0.49123	0.21453	0.077143	0.59172	0.13093	0.028957	-0.13422	0.080589	0.21372	-0.19022	0.040368	0.62523	0.44018	0.050256	-0.14956	0.12046	0.098938	0
210	0.58805	-0.21223	0.56052	0.13986	-0.11817	0.57655	0.19961	0.073077	0.98517	0.8722	-0.50376	0.83069	0.081342	-0.053391	-0.18463	-0.050349	0.5081	0.24716	0.069444	0.94186	0.67	0.12302	0.13671	0.27679	0.38622	0
211	0.84686	-0.4055	0.87428	0.23747	-0.07059	0.98695	0.18692	0.099555	1.3294	-0.0091052	-0.039943	1.221	0.25943	-0.39881	-0.49627	-0.52623	1.3005	-0.14519	0.092404	1.5641	0.46998	-0.37176	-0.013371	0.19785	0.67178	0
212	0.62101	-0.50841	0.87622	0.42094	0.033554	0.75331	0.26609	0.26316	0.85343	0.41979	0.10577	1.0318	0.11383	-0.17676	-0.71674	-0.091683	1.1209	0.067725	0.14827	0.71946	0.74377	-0.44173	0.13418	0.14194	0.2816	0
213	0.55367	-0.2672	0.41711	0.39609	0.0058671	0.16638	0.197	0.41894	0.76317	0.13772	0.050261	0.25108	-0.090439	0.0061847	-0.48499	-0.14795	0.39096	0.13002	-0.07923	0.56029	0.39464	-0.18742	-0.017666	0.34053	0.22453	0
214	0.45568	-0.15684	0.23441	0.24415	-0.10768	0.55125	0.0071961	-0.010274	0.84954	-0.22101	0.025654	0.76551	0.34449	-0.17456	0.4796	-0.1557	0.37648	0.018665	0.18593	0.62495	0.5504	0.26278	0.17394	0.052466	0.47809	0
215	0.63904	0.054588	0.87367	0.20732	0.010824	0.40729	0.3772	-0.24332	1.0885	0.36053	-0.16075	0.56311	0.25229	-0.39099	-0.44994	-0.20892	0.68092	0.041656	0.083601	0.63762	0.3773	0.12014	0.19497	0.45653	0.015408	0
216	1.2698	-0.10564	0.29614	0.27973	-0.11738	0.66038	0.13947	0.2139	0.77756	0.10009	0.18618	0.6814	0.10299	-0.5246	0.10674	-0.31785	0.43199	0.058598	0.32624	0.96016	0.7491	0.26161	-0.12008	0.047342	0.080726	0
217	0.17785	0.12384	0.48704	0.13556	0.076235	0.65527	0.090568	0.17433	0.71506	0.68178	-0.18478	0.65051	-0.031686	-0.012381	-0.054553	0.25866	0.42251	0.23414	-0.06024	0.9636	0.74743	0.51546	0.023197	0.49657	0.57496	0
218	0.7318	-0.24948	0.46815	0.24502	-0.2137	0.75827	0.52913	0.1829	1.1574	0.15698	0.0064766	1.1691	0.33013	0.11312	-0.067312	-0.068892	0.92173	0.41164	0.24411	0.78855	1.1338	0.060817	0.30634	-0.23656	0.6179	0
219	0.36317	-0.20668	0.13787	0.12946	-0.0331	0.2677	0.45194	-0.13204	1.0201	0.715	-0.24407	0.60713	0.22099	-0.098046	0.077822	-0.41628	-0.013004	-0.096952	0.015578	0.62742	0.38391	0.43865	0.015834	0.12227	-0.089072	0
220	0.32967	0.033699	0.52132	0.13166	0.074796	0.46873	0.61802	0.15513	1.1104	0.56831	0.15201	1.0229	0.16977	-0.25606	-0.13003	-0.21105	0.78908	0.2792	0.083974	0.75436	0.82098	0.16915	0.020159	0.33886	0.77437	0
221	0.81709	-0.18263	0.61014	0.27476	0.090745	1.0397	0.34442	-0.02887	1.2691	0.5173	-0.047825	1.3013	0.29175	-0.099433	0.25298	-0.23451	0.58558	0.10756	-0.14779	0.85198	0.59956	0.48405	0.17924	0.37821	0.27554	0
222	0.60592	-0.033557	0.35625	0.27889	0.18058	0.35999	0.17429	0.015631	0.95563	0.29632	-0.070826	0.48405	0.16317	0.0059645	0.055723	-0.14122	0.51563	0.090802	0.23251	0.40802	0.35074	-0.12702	0.044739	-0.017307	0.12553	0
223	0.73352	0.12379	0.74855	0.17614	0.045306	0.52114	0.087528	-0.30394	0.82455	0.47355	0.070086	0.5879	-0.056297	-0.087552	-0.073816	-0.028995	0.98159	0.44049	0.22279	0.78967	0.57878	0.017783	0.10778	0.0096742	0.19383	0
224	0.78857	-0.12953	0.25295	0.17264	-0.1928	0.93528	0.14568	-0.045563	0.95772	0.38411	0.26206	0.93638	0.10507	-0.11858	-0.0077999	0.116	0.26681	0.16054	0.42943	0.97306	0.52326	0.16405	-0.1198	0.072872	0.18108	0
225	0.77199	-0.28052	0.41283	0.31397	-0.025945	0.54674	0.042628	-0.13707	1.3009	0.52649	-0.1782	0.76906	0.39382	-0.39612	-0.64362	-0.24002	0.52696	0.14417	-0.27027	0.56035	0.61773	-0.13135	-0.11317	0.34001	0.54792	0
226	-0.18355	0.18555	0.20511	0.47834	0.17783	-0.028233	0.090422	-0.11383	1.0206	0.26539	-0.36248	0.48278	0.18346	-0.3682	0.067374	-0.021054	0.30533	0.65719	-0.025405	0.62082	0.55989	0.32805	0.042375	0.32764	0.29538	0
227	1.154	-0.12613	0.65983	0.24962	-0.037451	0.81597	0.032917	-0.14073	1.0033	0.0948	-0.41361	0.5665	0.015444	-0.26692	-0.10893	-0.15616	0.75237	0.27978	0.13825	0.92824	0.70868	-0.016953	-0.18133	0.032181	0.57254	0
228	0.99289	-0.23259	0.38139	0.027944	-0.0095335	0.55415	0.10645	-0.051649	0.86292	0.3622	0.12988	0.74361	-0.21153	0.036873	0.22211	0.20239	0.57984	0.25145	0.14513	0.63441	0.28674	0.49287	0.14348	0.28378	-0.064214	0
229	0.79213	-0.3224	0.4799	0.013827	-0.090945	0.48807	0.3041	-0.16222	0.80627	0.14174	-0.15556	0.43446	0.043081	-0.04301	0.039169	0.06747	1.0209	0.032089	0.28323	0.47601	0.20558	0.024442	0.015466	0.0086388	0.089648	0
230	0.72668	0.093193	0.36088	0.2057	0.16053	0.50034	-0.068102	0.050689	1.2016	0.5936	0.042031	0.74527	0.033078	-0.19115	0.32481	-0.081848	0.86464	0.76671	0.066995	0.57281	0.60699	0.12918	0.060261	-0.18518	0.32248	0
231	0.35441	-0.16068	0.27667	0.10439	0.1401	0.2773	0.10284	-0.1649	1.1467	0.12679	-0.12931	0.39635	-0.077871	-0.26411	-0.09561	-0.32672	0.6751	-0.074469	0.18054	0.3422	0.40326	-0.01356	0.038017	0.070985	0.20654	0
232	1.1191	-0.057256	0.44189	0.43485	-0.057632	0.36252	0.34016	-0.056661	1.0113	0.67094	-0.3662	0.8718	0.25202	-0.14486	0.22022	-0.075459	0.40914	0.31215	0.10883	0.69829	0.59922	0.13971	0.12928	0.13414	0.10653	0
233	0.4232	-0.12064	0.24054	0.13093	-0.034896	0.46993	0.030765	-0.16482	0.89407	0.18099	-0.23299	0.74734	-0.052939	-0.048059	-0.17844	-0.085464	0.96083	0.0036683	-0.12977	0.4735	0.45076	0.29499	0.13892	0.38819	0.47648	0
234	0.58248	-0.081754	0.30419	-0.0048177	0.012362	0.21428	0.19068	-0.20777	0.64557	-0.01085	-0.10961	0.30276	0.20911	-0.084868	0.043565	-0.063914	0.51282	0.0036086	-0.078946	0.055206	0.27873	0.19275	0.028628	0.10584	0.11574	0
235	0.62844	0.35745	0.53533	0.29961	0.14485	0.70176	0.39756	0.072429	1.4462	0.50033	-0.20397	0.85828	-0.31627	0.088067	0.0034422	0.32159	0.48655	0.16953	0.0054862	0.50943	0.35881	0.31277	0.030356	0.30181	0.40418	0
236	0.24133	0.14086	0.43821	0.23358	0.05652	0.29585	-0.28325	0.032653	0.94405	0.18315	-0.18263	0.54021	-0.061295	-0.25468	0.184	0.18579	0.11886	-0.062432	0.078162	0.64029	0.59805	0.3115	-0.11978	0.39409	0.27674	0
237	0.57769	-0.23515	0.93477	-0.12911	0.0093456	1.0887	-0.042258	0.54521	0.48114	0.50316	0.081965	1.2707	0.16835	-0.16916	-0.017323	-0.11022	1.1238	0.045585	0.35596	0.88173	0.93887	0.18324	0.11681	0.0025619	0.53513	0
238	0.65241	0.49416	1.0231	0.18596	0.25557	0.35963	0.2195	0.36901	1.075	-0.15735	-0.067351	0.47114	0.038593	-0.065359	-0.18219	0.081652	1.0249	0.28599	-0.00052213	0.50191	0.26377	0.10768	0.071535	0.35491	0.46054	0
239	1.6252	-0.085014	0.50966	0.16129	0.33297	0.68917	0.072308	-0.19023	0.69744	0.25115	0.12845	0.94298	0.22821	-0.21503	-0.36691	-0.18708	0.47132	-0.15389	0.014351	0.88904	0.32599	0.12125	-0.16281	0.45871	0.3816	0
240	0.21008	-0.1526	0.40493	0.24635	-0.054644	0.36644	0.25927	-0.017889	0.42248	0.045874	-0.17967	0.50333	0.14771	0.093867	-0.086461	-0.38288	0.39893	-0.01228	0.135	0.57859	0.44014	0.014875	-0.1084	-0.064067	0.36765	0
241	0.43945	-0.09549	1.0155	0.31443	-0.16954	0.85842	0.10009	0.014615	1.0199	0.54662	-0.17707	1.1464	0.016934	-0.03461	-0.46434	-0.22415	0.94845	0.2634	-0.053474	1.3334	1.0407	0.064347	0.14	0.40825	0.48158	0
242	0.6814	-0.044979	0.294	-0.21111	0.12512	0.63504	-0.018883	0.23063	1.1077	0.3682	-0.13211	1.0512	-0.027163	-0.32012	0.039346	-0.49125	0.049715	-0.07375	0.088464	0.63255	0.79429	0.40082	-0.36494	0.51037	0.47605	0
243	0.36104	0.12184	0.024095	0.031907	-0.037895	0.75919	0.18982	-0.22388	0.9861	0.19674	-0.040025	0.80527	0.0055301	-0.14794	0.1753	-0.21747	0.331	0.093915	0.13068	1.3833	0.64684	0.10435	0.089565	0.18685	0.042002	0
244	0.95802	-0.3223	0.22807	0.17777	-0.010142	0.3209	0.58618	0.31501	1.3938	0.30398	0.13821	0.57229	-0.069842	0.056997	-0.37196	0.15145	0.31141	-0.054482	0.35672	0.29887	0.37158	0.025557	-0.13629	0.12052	0.18988	0
245	0.59324	-0.050628	0.95791	0.27054	0.036051	0.43745	0.053709	0.23996	0.5427	0.43659	-0.14032	0.62178	-0.060965	-0.10759	-0.26141	0.15908	0.81704	0.14229	0.46048	0.61858	0.34962	0.25688	0.048371	0.064453	0.40557	0
246	0.6548	-0.094554	0.17356	0.22252	0.24031	0.13207	0.2226	-0.10291	1.0779	0.48363	-0.20529	0.71506	0.0073219	-0.36171	0.19733	-0.15455	0.6903	0.15359	0.212	0.43585	0.30369	0.013294	0.060355	0.050823	0.52827	0
247	0.6505	-0.38651	0.29872	0.056184	-0.058448	0.46002	0.1987	-0.031001	0.94875	0.51614	-0.32989	0.37542	0.33171	-0.12559	-0.088751	-0.073329	0.2544	0.30052	0.055975	0.31529	0.47531	0.33508	0.0027986	0.19634	0.44321	0
248	0.10434	-0.46586	0.88494	0.21864	0.38648	0.49655	0.48348	0.22636	1.0576	0.36782	-0.37719	0.89864	0.15204	-0.37871	0.086658	-0.14711	0.63459	0.45223	-0.12874	0.91963	0.43992	0.59328	-0.033196	0.11754	0.34885	0
249	0.42675	-0.080525	0.12262	0.2979	0.22439	0.40452	0.27522	0.010517	0.97443	0.0052601	-0.08852	0.40856	-0.073928	-0.16613	-0.16128	-0.24618	0.66371	0.44317	0.079909	0.48436	0.42559	0.0025522	0.21614	-0.1107	0.6109	0
250	0.10045	-0.15041	0.29647	-0.18207	0.16817	0.72005	0.19207	-0.052161	1.0229	0.38386	0.045213	0.93163	-0.043869	0.22971	0.11706	0.072736	0.48315	0.092591	0.31507	0.9578	0.35919	0.4624	0.3447	-0.28942	0.0015731	0
251	0.75017	-0.40811	0.82591	0.2413	0.075124	0.54443	0.19955	0.0026236	1.1427	0.29621	-0.007325	0.94844	-0.090441	-0.35812	-0.35617	-0.43695	0.76936	-0.097187	0.14755	1.0128	0.59164	-0.24503	-0.19125	0.077439	0.42913	0
252	0.61303	0.10286	0.25513	-0.097533	-0.21731	0.5433	0.12398	0.25715	1.2012	0.44459	-0.089892	0.54939	-0.0092952	-0.25063	0.27147	-0.25504	0.59446	0.24827	0.18094	0.5565	0.47436	0.39705	0.38538	0.28755	0.068858	0
253	0.3049	-0.17799	0.28291	0.55449	-0.06733	-0.14762	-0.075246	0.10444	1.1405	0.47581	0.098901	0.41552	-0.048637	0.19325	0.30063	-0.15722	0.93194	0.14664	0.34093	0.69189	0.024142	0.2216	0.03173	-0.11896	0.25042	0
254	0.85251	-0.14727	0.73646	0.086088	-0.20537	0.3233	0.37634	-0.04175	0.69198	-0.040879	-0.22959	0.30607	0.44515	-0.20565	0.10188	-0.22964	0.66787	0.15217	-0.018117	0.49885	0.10327	0.090542	0.16423	0.04622	-0.0071476	0
255	0.33423	0.24039	0.48393	0.47668	0.23822	0.99816	0.51728	0.25091	1.3061	0.64876	0.11863	0.81636	0.018007	-0.014272	-0.48962	-0.15529	0.57873	0.19133	-0.046068	1.0014	0.91978	-0.048031	0.077848	0.19637	0.42229	0
256	1.3417	-0.34747	0.94723	0.26478	0.16265	0.59175	0.094188	0.32158	1.2304	0.29095	-0.17194	1.0669	0.080587	-0.40489	-0.16293	-0.17056	1.0821	0.038438	0.081668	1.1872	0.4548	-0.18552	-0.18071	0.32715	0.60224	0
257	0.38934	0.12555	0.72934	0.025523	-0.070201	0.65683	0.30952	0.2977	0.56887	-0.087806	-0.085105	0.66561	-0.089356	0.10174	-0.32206	0.071248	0.92919	0.01243	0.21565	0.78052	0.45729	0.26863	0.048732	0.54683	-0.075393	0
258	0.57987	-0.4094	0.73167	0.40836	-0.081101	0.76959	0.13964	0.25069	0.66589	0.48511	0.057406	0.70138	0.12965	-0.15344	-0.73404	-0.11849	0.79998	0.079595	0.049351	0.70276	0.57649	-0.19895	0.03296	0.34183	0.43402	0
259	0.27293	-0.22647	0.39329	-0.023199	-0.10208	0.51519	0.02666	-0.059794	0.70742	0.20257	-0.15518	0.78219	0.021392	-0.11058	0.013054	-0.19291	0.56553	-0.069557	-0.0068113	0.57661	0.68755	0.024907	0.01203	0.20275	0.070674	0
260	0.65852	0.25905	0.84969	0.32824	-0.080929	0.82248	0.1866	0.23483	0.94971	-0.11234	0.19449	0.91847	0.2237	-0.49354	-0.42091	-0.66459	1.0719	0.095094	0.23456	0.9129	0.83618	-0.24677	0.10632	0.05439	0.45386	0
261	0.84998	-0.17777	0.71649	0.077371	0.005632	0.83481	-0.018708	0.34309	0.7554	0.77893	-0.069114	0.91933	0.36598	0.15506	0.11289	0.038609	0.44562	0.12777	-0.2509	0.77021	0.45145	0.12973	0.50845	-0.069249	0.18358	0
262	0.82582	0.018605	0.86093	0.28129	0.051007	0.81924	0.15577	0.040246	1.0655	-0.25491	-0.16187	1.0516	0.12756	-0.24932	0.073006	-0.31831	0.74509	-0.22055	0.30096	0.8668	0.63814	0.17274	0.13634	0.062874	0.42347	0
263	1.0681	-0.34559	0.44729	0.22104	-0.034688	0.40178	0.38108	-0.073133	1.1949	0.15698	0.22564	0.8351	0.19954	-0.2015	-0.21729	-0.28737	0.58316	0.31346	0.30356	0.88548	0.50166	0.19523	0.013095	0.20207	0.47361	0
264	0.65545	0.04529	0.76863	0.1202	0.4984	0.7061	0.32862	0.10122	1.5042	0.20242	0.29109	1.049	0.36393	-0.17825	-0.26872	-0.2891	0.71847	0.19159	0.27742	0.57155	0.91835	0.0068442	0.18852	0.47837	0.61527	0
265	0.94063	-0.30866	0.31109	0.3862	0.32728	0.20415	0.21059	0.141	1.182	0.59685	-0.24513	0.92666	0.3113	-0.11508	0.21335	-0.12595	0.93669	0.020787	0.057409	0.66931	0.36789	-0.01273	-0.42237	0.15605	-0.16109	0
266	1.1912	0.15236	-0.096865	0.46191	-0.27069	0.25579	-0.18401	0.40949	0.68359	0.46906	-0.079067	0.98047	0.25594	-0.052574	-0.22601	-0.18799	0.09364	0.15238	0.045426	0.36716	0.73712	0.35379	0.16299	0.65628	0.6937	0
267	1.0756	0.17277	0.25055	0.20131	0.41163	0.60144	0.15083	0.013993	1.4563	0.11768	-0.3014	0.88114	0.026212	0.050477	-0.26015	0.05219	0.31282	-0.18082	0.015176	0.78655	0.44297	0.10107	0.23088	0.050137	0.25736	0
268	0.24042	0.088164	0.45035	0.13775	-0.048728	0.55013	0.75681	0.30727	1.0362	0.25489	0.23774	0.90914	-0.10978	0.14176	0.15838	0.077011	0.74836	0.099528	0.40889	1.329	0.71998	0.087707	-0.3353	0.43192	0.27178	0
269	0.9351	0.43044	0.49557	0.48886	0.32306	0.87155	0.28057	-0.040171	1.0864	0.42484	0.20233	1.0849	0.093861	-0.10832	-0.66524	-0.15344	0.77329	0.4871	0.44051	0.97787	0.74467	-0.27626	-0.16966	0.60963	0.50347	0
270	0.30389	-0.19429	0.95541	0.28113	0.30259	0.69662	0.2962	-0.14371	0.68432	0.71464	-0.17506	0.41401	0.20399	-0.10366	-0.10755	-0.10759	1.093	0.23441	0.050041	1.0558	0.85306	-0.1345	0.076723	0.02626	0.3488	0
271	0.25745	-0.04225	0.47686	0.13437	-0.15408	0.40014	-0.31918	-0.17873	0.8612	0.82867	-0.19517	0.24037	0.30725	-0.25315	0.11826	-0.083099	0.83564	0.021038	0.6044	0.96408	0.46112	0.33548	0.29021	-0.22949	0.070006	0
272	1.3089	0.034657	0.0035061	-0.15045	-0.040023	0.70916	0.42283	-0.13198	0.84686	0.48503	-0.078766	0.74405	0.31966	0.14485	-0.001091	0.013584	0.18672	0.22581	-0.062871	0.78852	0.42482	0.33979	-0.14465	0.3497	0.19428	0
273	0.27744	0.36562	0.35799	0.14623	0.13025	0.54809	0.036557	-0.15724	1.0757	0.57871	-0.11525	0.8982	0.15219	-0.28327	0.073166	-0.1831	0.37244	0.32379	0.064715	0.52391	0.78349	0.19474	0.21102	0.17367	0.50869	0
274	0.22482	0.079528	0.80974	0.10112	0.44817	0.43037	0.31949	0.19565	1.3282	0.0087635	-0.030694	0.47181	0.22897	-0.34449	0.4756	-0.19112	0.91361	0.26038	0.15768	0.65782	0.14686	0.27893	-0.066674	-0.064658	0.3275	0
275	0.59766	0.28454	0.63145	0.45991	0.15256	0.47089	0.51781	0.16833	0.722	0.65654	-0.44001	1.1609	0.29782	-0.08994	-0.15801	-0.017874	0.52955	0.021405	0.23424	0.61013	0.72	0.25407	-0.077576	0.21897	0.40381	0
276	0.31822	-0.14666	0.64633	-0.021034	0.12699	0.67141	-0.17291	-0.18294	1.0667	0.60552	-0.37335	1.1705	0.37555	-0.22123	0.055244	-0.35249	0.70531	-0.10017	0.16272	0.79774	0.24085	0.22844	-0.0059172	0.20634	0.074135	0
277	0.14858	0.033704	0.15012	-0.069359	0.07758	0.10283	0.35612	0.10215	1.461	0.12332	-0.31327	1.0018	0.2255	0.31855	0.069114	0.36387	0.30665	0.26721	-0.095545	0.9318	0.061892	0.22522	0.082676	-0.040596	0.24924	0
278	0.83069	-0.2223	0.57768	0.024575	0.13184	0.51109	0.40599	-0.084692	1.5829	0.54653	0.11279	0.8205	0.041119	-0.054736	-0.46912	-0.034106	0.45071	0.14393	0.021125	0.67099	0.20073	-0.021779	-0.0054455	0.37548	0.32518	0
279	0.58013	-0.13566	0.41925	-0.049092	0.24773	0.38429	0.17989	0.15222	1.2023	0.7137	-0.12104	0.25521	0.49282	0.078901	-0.030435	-0.25428	0.30279	0.076619	0.26299	0.55701	0.55539	-0.13257	0.082402	0.030745	0.41152	0
280	0.6135	-0.1138	0.55017	-0.19398	-0.20738	0.62255	0.26739	-0.14124	1.2885	0.41133	-0.246	0.86225	0.11434	-0.11197	-0.039398	-0.19762	0.53434	0.063871	0.053299	0.90069	0.63762	-0.05884	0.092925	0.033677	0.3501	0
281	1.1097	-0.032464	0.38412	0.088974	-0.080119	0.63243	0.49636	-0.17043	1.5921	-0.15086	-0.39375	0.87052	-0.041252	0.48882	-0.26921	0.34133	-0.11353	-0.17768	0.43777	0.56819	0.49717	0.25875	-0.097363	0.41666	0.34692	0
282	0.75301	-0.21164	0.73978	0.01407	0.096925	0.2977	0.057553	0.17761	1.5615	0.62014	-0.16868	0.74105	0.21415	-0.0544	-0.41285	-0.1536	0.93331	0.0054216	-0.029441	0.4192	0.33597	-0.15504	-0.1266	0.556	0.26363	0
283	0.60832	-0.12655	0.67726	0.32161	0.14793	0.67754	0.31133	0.027595	1.6299	0.87767	-0.032979	0.95236	0.14457	-0.46778	-0.46752	-0.32966	0.97574	-0.016701	0.1518	0.95645	0.69616	-0.19062	0.022522	0.28176	0.30946	0
284	0.27864	-0.13942	0.42214	0.036645	0.024958	0.63583	0.23637	0.02588	0.94138	0.45507	0.041446	1.0492	0.46261	0.32966	-0.28841	-0.045351	0.81531	0.051341	-0.040008	0.86841	0.21377	-0.2457	-0.04795	0.5105	0.3836	0
285	0.08803	0.030726	-0.0082377	0.41284	0.25095	0.48186	0.27262	0.085853	1.0486	0.76337	0.052935	0.59273	0.15164	-0.28802	0.020058	-0.027367	0.33673	0.078651	0.20216	0.66973	0.47601	-0.10367	-0.047962	0.26424	0.57961	0
286	0.66647	-0.21514	-0.11095	0.086516	-0.3692	0.66391	-0.0081516	-0.14183	0.85092	0.74229	-0.077367	1.3471	0.16593	-0.037827	0.19671	0.030966	0.25153	0.15867	0.22392	0.6966	0.52681	0.37392	0.023415	0.50396	0.47001	0
287	0.051053	-0.14837	0.41197	-0.07437	-0.050063	0.5045	-0.0025305	-0.15892	1.0545	1.1538	-0.15931	1.5012	0.2566	-0.23829	-0.43838	-0.27557	0.48818	0.36791	-0.010391	1.0952	0.78108	0.14857	0.12418	0.43516	0.13808	0
288	0.3409	-0.037502	0.12033	0.1452	0.20485	0.40146	0.64515	-0.14982	0.90348	0.00038503	-0.060902	0.29627	-0.20944	-0.04688	-0.082289	-0.079812	-0.04088	0.072515	0.1536	0.63251	0.29617	0.34453	-0.37581	0.25993	0.3337	0
289	0.81235	-0.087649	0.87253	-0.017638	-0.034757	0.59108	-0.11293	0.050111	1.1015	0.35071	0.1672	1.0187	-0.25442	-0.18625	-0.54982	0.073375	0.97056	0.11271	0.33116	0.90095	0.71066	-0.11621	0.035352	0.41252	0.51842	0
290	0.726	-0.07756	0.053059	0.14277	0.22876	0.55005	0.14347	-0.12174	0.7255	0.22313	-0.24577	0.94083	0.44889	-0.098598	0.23137	-0.058897	0.54533	0.32535	0.12663	0.71407	0.62036	0.1129	0.26603	0.14734	0.26381	0
291	0.17384	-0.38333	0.63838	-0.18273	0.00042697	0.81145	0.083945	-0.00181	1.3559	0.60163	-0.0011238	0.86233	0.2014	-0.11254	0.40572	-0.14448	0.90777	-0.064927	-0.11069	0.75143	0.32301	-0.020941	0.12296	-0.090207	0.055336	0
292	0.45003	-0.014857	-0.063294	0.19711	-0.015724	0.59328	0.067748	-0.045534	1.1372	0.21762	-0.36312	0.9112	-0.064204	0.34157	-0.22463	0.19181	0.21736	0.11543	0.11647	0.93905	0.86196	0.3435	-0.03812	0.29177	0.077891	0
293	0.41444	-0.21054	0.39572	0.12723	0.2312	0.65637	0.35709	-0.044928	1.4129	0.69041	-0.17663	0.79216	0.14838	-0.18951	-0.18919	-0.18915	0.52427	0.12272	-0.071844	1.1271	0.57636	0.17954	0.14873	0.56471	0.74179	0
294	0.85818	-0.096249	0.070108	0.27134	0.32906	0.26358	0.53573	0.033087	1.0473	0.30684	-0.18752	0.43297	0.058244	-0.12272	0.22045	-0.23573	0.55572	0.38838	0.21543	0.39951	0.67794	0.35106	0.27789	-0.18505	0.0038098	0
295	0.43386	-0.012434	0.13436	0.22579	0.043915	0.49619	0.31458	-0.048269	1.6938	0.68592	-0.071717	0.90659	0.47956	-0.043622	0.045344	-0.050755	0.47932	0.55633	0.14687	0.52989	0.58568	0.15002	0.51495	0.34737	0.41941	0
296	1.0212	-0.35322	0.30714	-0.29025	-0.013608	0.17282	0.1687	-0.095367	1.2999	0.35516	-0.073421	0.69318	0.16613	-0.45486	0.3605	-0.35234	0.57413	0.039206	6.6807e-05	0.69379	0.61041	0.51598	0.017838	-0.20593	0.095308	0
297	0.73397	-0.0036571	0.11528	0.56095	-0.042136	0.54296	0.22989	0.054141	1.0739	0.71339	0.0018865	0.85164	0.67503	-0.18745	-0.37566	-0.15999	0.31688	-0.079783	0.27361	0.29405	0.10226	0.5523	-0.026668	0.23967	0.58044	0
298	0.12797	0.052334	0.45527	0.099515	-0.0065931	0.4824	-0.11486	0.13407	1.3494	0.83294	-0.11299	0.95702	0.25347	-0.52598	-0.28668	-0.50351	0.24895	-0.3091	0.19047	0.68497	0.36948	0.19767	-0.21852	0.27092	0.0511	0
299	0.46765	0.02644	0.042077	0.42514	-0.1442	1.2971	0.19838	-0.06117	0.96647	0.885	-0.28238	0.7071	0.1542	-0.22846	0.10818	-0.19379	0.38585	-0.30579	0.15963	0.69272	0.04911	0.36849	0.15365	0.26845	0.32393	0
300	0.66438	0.073236	0.26681	0.12553	0.16605	0.36614	0.19742	-0.17195	0.90227	0.41941	0.23515	0.83434	0.46525	0.015122	-0.02095	-0.059683	0.30029	0.25363	0.01703	0.63853	0.29643	0.35256	0.084763	0.12212	0.53772	0
301	1.0004	-0.16633	0.31454	-0.17076	-0.069827	0.46277	0.45299	-0.01237	1.0363	0.18774	-0.069292	0.73172	0.16377	0.10221	-0.161	0.3725	0.12601	0.11865	-0.1473	0.84721	0.51593	-0.02114	0.37231	0.33316	0.17152	0
302	0.57085	0.038362	0.2796	0.4172	0.12704	0.84098	0.44202	-0.21936	1.1416	0.53873	-0.27606	0.59774	0.065989	-0.10398	0.091177	-0.079597	0.34963	0.34533	0.26045	0.95594	0.41699	0.085356	0.21588	-0.043941	0.59712	0
303	0.85435	-0.20923	0.47684	0.19706	0.19956	0.39314	0.12585	-0.042918	1.1548	0.2334	0.17222	0.85704	0.2777	0.18986	0.13417	0.00090882	0.8788	0.1166	0.0093961	0.75942	0.71677	0.27331	0.035554	0.53817	0.34257	0
304	0.53189	-0.35215	0.3507	-0.2037	0.11285	0.50805	0.34155	0.060761	1.1161	0.49715	-0.097026	0.62479	0.1486	-0.29133	-0.044603	-0.25802	0.4692	-0.20365	0.046097	0.65296	0.17034	-0.0031783	-0.22109	-0.022926	-0.17895	0
305	0.93455	-0.10556	0.47255	0.37113	0.020761	0.50993	0.28943	-0.057252	1.1008	0.5917	-0.13351	0.84577	-0.056878	-0.34726	-0.20661	-0.49495	0.85319	0.13375	-0.08314	0.66342	0.17488	0.10003	0.093809	0.47675	0.3288	0
306	0.56999	-0.28255	0.12496	-0.081892	0.22027	0.42253	0.1539	0.11705	1.443	0.064211	-0.32498	1.055	0.47529	-0.27168	0.21068	-0.28007	0.8237	0.08606	0.33454	0.59215	0.86111	0.33834	0.18556	0.041918	-0.10875	0
307	0.79331	-0.21179	0.60479	0.27829	-0.049688	0.68793	0.070974	0.098783	1.1706	-0.281	-0.21041	1.2131	-0.053801	-0.5358	-0.096266	-0.36695	1.1754	0.064198	0.2468	1.1775	0.63509	-0.074055	0.15983	0.24266	0.34482	0
308	0.30829	-0.18674	0.084035	0.078057	0.011398	0.39732	0.21672	0.067726	1.4118	0.30748	0.092271	0.75122	0.64617	-0.18472	-0.18171	-0.10114	0.46703	0.28	0.12774	0.23196	0.20385	0.061585	0.016057	0.23326	0.05223	0
309	0.61611	-0.19977	0.43535	0.46109	0.16051	0.27327	0.32109	0.18031	1.434	0.37504	-0.12024	1.0012	-0.1393	-0.0561	-0.63847	-0.10024	0.25157	0.00041632	0.49062	0.62327	0.14651	0.14885	0.10734	0.39	0.66922	0
310	0.47272	-0.052753	0.35599	0.14005	0.026668	0.031494	-0.081876	-0.34204	0.73577	0.20297	0.036201	0.44577	0.13564	-0.29721	0.1514	-0.13965	0.26345	0.019577	-0.037833	0.42107	0.2818	-0.02615	0.25194	0.087306	0.48584	0
311	0.78888	-0.044948	-0.037379	-0.087347	0.28119	0.32587	0.10259	-0.010358	1.213	0.46178	-0.097156	0.75106	0.12334	-0.1558	0.023255	-0.2074	0.45628	0.14075	-0.042012	0.4329	0.28377	0.36267	0.034402	0.10914	0.47383	0
312	0.60923	0.30925	0.28219	0.12076	0.31878	-0.076321	0.081817	-0.098292	0.76951	-0.011624	0.24548	-0.047625	0.059209	0.071534	-0.07428	-0.019075	-0.062726	0.048978	0.26266	0.63064	0.28943	0.47328	0.19172	0.38708	0.4917	0
313	1.3095	-0.55906	0.48143	0.22867	0.18074	0.62941	0.17262	-0.10156	1.0835	-0.38185	-0.093363	0.71359	0.055606	-0.099871	-0.11586	0.17973	0.9945	-0.013563	0.46894	0.70626	0.5345	0.13356	0.059455	0.060927	0.25132	0
314	1.1887	-0.08545	0.67816	-0.35071	0.19286	0.61592	0.012155	0.056667	1.0697	0.55289	-0.30248	0.95733	0.20476	0.3689	0.29722	0.1108	0.79835	-0.17745	0.021225	0.97015	0.69346	0.50931	-0.052253	0.29285	0.13246	0
315	0.92783	-0.20274	0.69285	0.36945	0.31328	0.34451	0.83297	0.066944	0.96291	0.077809	0.2178	0.86736	-0.029232	-0.16604	-0.14068	0.0066931	0.59114	0.41481	0.45385	0.58546	0.22599	0.2815	0.16893	0.39306	0.45142	0
316	0.4085	-0.23817	0.0027596	-0.14151	-0.22892	0.67826	0.42097	0.21122	1.4993	0.55169	-0.1368	0.99576	0.55982	-0.24239	0.17799	-0.24493	0.29275	0.47003	0.1087	0.64874	0.43795	0.12848	0.21721	0.29495	0.084897	0
317	0.15354	0.22039	0.15896	0.16145	-0.28471	0.78162	0.38202	-0.24135	0.90983	-0.39786	0.13245	1.0826	0.13721	0.031727	-0.43761	0.2468	0.55887	0.095819	-0.23766	0.84457	0.75982	-0.33519	0.0057988	0.26676	0.37396	0
318	0.44116	-0.0099028	0.7674	-0.0028278	0.049677	0.65167	0.2555	0.15618	1.4466	0.066863	-0.3112	1.0604	0.11526	-0.17916	0.23312	-0.068413	1.0699	0.052308	0.28211	0.81014	0.54298	0.26145	0.039572	0.18523	0.1673	0
319	0.24234	-0.10225	0.46187	0.20355	0.30491	0.19108	0.055465	-0.084551	1.0474	0.43268	-0.083865	0.18856	0.24079	-0.13758	0.07092	-0.081697	0.3496	0.17485	0.26592	0.55953	0.38524	0.030072	0.027276	0.13734	0.055874	0
320	0.92716	-0.027131	0.62973	0.10618	0.10204	0.39165	0.54487	0.09104	1.032	0.51748	-0.14361	0.63304	0.38769	-0.15233	-0.33853	-0.13093	0.60172	0.019228	0.13629	0.64282	0.25286	-0.013674	-0.14162	0.12423	0.48252	0
321	0.53085	-0.001677	0.029021	-0.081171	0.25236	0.32608	0.33535	-0.13122	0.74386	-0.29067	0.049769	0.81239	0.34262	-0.096547	0.06105	-0.043275	0.096322	0.35906	0.059744	0.78873	0.38121	0.12641	0.21271	0.012496	0.31492	0
322	0.50489	-0.15055	0.6293	0.18519	-0.04188	0.73823	0.22947	0.14757	0.8559	0.97918	-0.045548	0.92624	0.20863	-0.40715	-0.52783	-0.48247	0.87691	0.37115	0.19421	0.64046	0.54963	-0.010205	0.25425	0.14643	0.3666	0
323	0.32676	-0.19758	0.42989	-0.13743	-0.01137	0.82053	0.24988	0.058096	0.89777	0.22051	0.13922	0.6968	-0.16731	-0.25207	0.21045	-0.29423	0.39249	0.01749	0.11034	1.1949	0.56845	0.062801	0.084323	-0.33794	0.27066	0
324	0.42325	-0.14203	0.65422	-0.053133	0.05521	0.72858	0.14166	-0.011744	1.1243	-0.48813	-0.14691	0.59279	0.18015	-0.081745	0.12348	0.09871	0.30468	0.24215	0.17966	0.64507	0.2542	0.3568	0.059205	0.062619	0.52589	0
325	0.19439	-0.39055	0.34502	0.38352	-0.10178	0.76852	0.11478	0.24036	1.0872	0.10721	-0.034994	0.50248	-0.14701	0.081143	-0.46851	-0.09573	0.58629	-0.071346	0.076084	0.92614	0.504	-0.034484	-0.1886	0.34704	0.38744	0
326	0.62965	-0.10753	0.74006	0.29194	0.24084	0.49783	0.37044	0.0014847	0.62231	0.12916	-0.26584	0.88473	0.14546	-0.032008	-0.28838	0.016766	0.85723	0.29894	0.14894	0.51972	0.45173	0.07503	0.44998	0.34283	0.30168	0
327	0.50585	0.057149	0.86099	0.50873	0.29384	0.55314	0.33152	0.2198	0.74818	-0.058914	0.083839	1.0511	-0.016343	-0.10259	-0.18911	-0.12577	0.84897	0.20685	0.046667	0.83784	0.45667	0.30059	0.090386	0.59569	0.92402	0
328	0.55981	-0.41521	1.0851	0.021921	-0.00049056	1.1564	-0.034745	-0.11334	1.6307	0.51226	-0.35879	1.3835	-0.06288	-0.5167	0.031068	-0.48995	1.4336	0.093054	0.098144	1.445	0.90837	0.24164	0.24094	0.13675	0.13247	0
329	-0.076495	-0.043229	0.44055	-0.097755	0.20334	0.51239	0.17945	-0.24052	0.99172	0.85945	0.0313	0.43934	0.11998	-0.20833	-0.33655	-0.19035	0.45439	0.076796	0.029611	0.3284	0.18576	-0.042262	-0.061735	-0.22336	0.2437	0
330	0.5964	0.16287	0.6084	-0.089377	-0.075651	0.78129	0.459	-0.05726	1.0219	0.53126	-0.085012	1.0854	0.427	-0.0018176	-0.33256	-0.1294	0.95694	0.23686	0.19947	1.0063	0.73477	-0.14527	-0.043103	0.036807	0.35419	0
331	0.27693	-0.0088433	0.36595	0.52441	0.12222	0.23222	0.23243	0.24446	1.0624	0.41902	-0.12171	1.1773	0.36518	-0.15248	0.22716	-0.138	0.27226	0.19031	0.25889	0.39116	0.96839	-0.055331	0.30094	0.39297	0.72568	0
332	0.16055	-0.50825	-0.029441	0.12391	0.33357	1.2136	0.19962	-0.33134	1.4515	0.55096	-0.34408	1.3247	0.31562	-0.064048	0.62293	-0.24904	0.18763	0.10511	0.1737	1.7202	0.31791	0.5162	0.13659	0.31339	0.79611	0
333	0.65689	0.042275	0.24965	0.39162	0.32289	0.68003	0.60347	-0.058804	1.1176	0.32628	-0.085591	1.3675	0.35983	0.20455	0.54513	0.086076	0.1398	0.3539	0.055847	0.71398	0.71059	0.57556	-0.10426	0.37157	0.54269	0
334	0.5088	0.15652	0.38082	-0.057953	0.31162	1.0782	0.39303	0.13781	1.3896	0.28759	0.087108	1.0996	0.48555	0.16204	0.24318	0.12264	0.51974	0.44793	0.04144	1.0922	0.50089	0.51663	0.22344	0.26115	0.26401	0
335	0.7088	-0.20035	0.15031	-0.017447	-0.034618	0.58088	0.19694	0.20273	0.87719	0.68416	0.083915	0.92368	0.24155	0.074048	0.33699	0.066665	0.3145	0.32844	0.11417	0.47745	0.60908	0.22733	0.18565	0.56562	0.34593	0
336	0.66735	0.22181	0.18136	0.079082	0.11885	0.39707	0.18468	-0.20784	0.92664	-0.10535	0.29922	0.90002	0.17736	0.015131	-0.049592	-0.34303	0.56012	-0.025724	0.041289	0.51488	0.25082	0.27384	-0.0044987	0.43809	0.4733	0
337	0.35057	0.00092519	0.26714	-0.15792	0.1328	0.21162	-0.042477	-0.056265	0.95868	0.36114	-0.1391	0.73661	0.086361	0.043907	0.37911	-0.25788	-0.093405	0.016176	0.22098	0.76289	0.30918	0.2355	0.29804	0.13406	-0.1746	0
338	-0.057702	-0.0945	0.082722	0.3492	-0.12291	0.28798	-0.14947	0.17919	0.63459	0.49216	0.12944	0.97202	0.3313	0.099267	-0.24796	0.084063	0.34196	0.2979	0.02004	0.81095	0.65968	0.26765	0.1843	0.33024	0.41502	0
339	0.3847	0.20371	0.67795	0.36208	0.19221	0.66678	0.066031	0.13673	1.3246	0.25198	-0.20885	0.62161	0.18114	-0.13402	-0.32733	-0.26126	0.83016	0.18784	0.14834	0.55403	0.66495	-0.16677	-0.027507	0.4458	0.36715	0
340	0.66226	-0.13933	0.10223	-0.26017	0.32004	0.33758	0.30091	0.00046867	1.0731	0.57144	-0.38552	0.70856	0.27383	0.095813	0.27318	-0.046624	-0.066811	0.32049	-0.101	1.0046	0.79447	0.51794	0.046567	0.04996	0.24154	0
341	1.1905	-0.2798	0.3072	0.53263	0.062067	0.78358	0.038295	-0.25301	1.1045	0.32862	0.25685	1.3647	-0.12912	-0.16766	0.22152	-0.16759	0.45472	-0.18565	0.12431	1.1313	0.42724	0.26633	-0.10238	0.85835	0.32326	0
342	0.11173	-0.23187	0.47111	0.18179	-0.048853	0.58087	0.2771	-0.24159	1.1489	0.24951	0.081208	0.9812	0.26261	-0.027535	-0.17488	-0.17829	0.50845	0.04169	0.010254	0.96873	0.58589	0.2882	-0.029489	0.29288	0.26978	0
343	0.79334	-0.084039	0.12915	-0.3278	-0.030102	0.55611	0.48342	-0.19881	0.97349	-0.077844	-0.055281	1.0061	0.11057	-0.27044	-0.081616	-0.0010946	0.44751	0.028488	0.30769	0.55898	0.66859	0.12553	0.060177	0.20691	0.63556	0
344	1.0053	-0.34449	0.72523	0.11816	-0.051594	0.42894	-0.21316	-0.12906	0.73432	-0.018441	0.045174	0.67886	0.32054	-0.27583	-0.32744	-0.30828	0.77422	-0.043684	0.065242	0.56292	0.74666	0.12217	-0.20394	0.22097	0.77243	0
345	0.59517	-0.36691	0.75993	-0.0034569	-0.15562	0.63618	0.098008	-0.071269	1.3072	0.28379	0.31895	1.2928	-0.035377	-0.030296	-0.040726	0.06953	0.77102	0.10116	0.014484	1.0403	0.6244	0.13071	0.24742	0.15197	0.16457	0
346	0.40759	-0.2518	0.33803	-0.13874	-0.030458	0.50937	0.030463	0.014266	1.0916	0.56121	-0.1487	1.3348	-0.061914	-0.39047	0.17135	-0.076719	-0.015837	0.04357	0.042706	0.7461	0.7838	0.25909	-0.17038	0.14778	0.20671	0
347	0.4525	-0.14639	0.61941	0.19671	0.25258	0.93905	0.30326	0.016727	1.2423	0.10195	-0.22727	1.0737	0.03762	-0.054545	0.45892	0.10998	1.0424	0.1459	0.34638	0.9323	0.24774	0.69388	0.10145	0.037742	0.20827	0
348	0.51594	0.38571	0.48525	0.10859	0.25799	0.48462	0.58462	-0.15893	0.90551	0.75509	-0.14288	0.41613	0.51032	0.012376	-0.097123	-0.28862	0.41316	0.10362	0.43972	0.7044	0.82153	0.18221	0.28374	0.26428	0.43703	0
349	0.99012	-0.38835	0.18839	0.16455	-0.058023	0.88179	0.78824	0.23638	1.0032	0.29101	0.012398	1.4116	0.29241	-0.15674	-0.2874	-0.34528	0.16395	0.082797	0.19029	0.76088	0.76441	0.14779	-0.074999	0.28551	0.66119	0
350	0.76119	-0.022479	0.44292	0.093463	0.29203	0.90346	0.33151	0.029973	1.3364	0.5752	0.025532	1.056	0.087057	-0.2222	-0.048235	-0.060791	0.48186	0.010518	0.092095	1.178	0.2685	0.1868	0.014338	0.26149	0.38202	0
351	0.23712	-0.15861	1.0349	-0.072668	0.20955	0.048883	0.34301	0.19544	0.86598	0.22549	-0.091245	0.45957	-0.050722	0.31953	0.092415	0.24562	0.80434	0.12429	0.18679	0.6638	0.55601	0.54502	0.12006	0.34884	-0.0098237	0
352	0.30259	0.070426	0.192	0.1436	0.18224	0.71322	0.1295	0.036035	1.0531	0.40306	-0.017429	1.1543	0.17359	0.093352	-0.20498	-0.19488	0.43885	0.024612	-0.20928	0.72604	0.58058	0.21215	0.096989	0.16233	-0.059457	0
353	0.12901	0.16165	0.40858	-0.029843	0.26631	0.46777	0.35364	0.0078772	1.1961	0.35345	0.082758	0.90333	0.37406	0.28462	-0.21223	0.47251	0.75074	0.23122	0.011489	0.67376	0.60964	0.021798	0.16798	-0.0046469	0.44004	0
354	0.59107	-0.17642	0.84136	0.1078	0.015747	1.4467	-0.12288	-0.15375	1.4129	0.54457	0.16562	1.4509	0.12326	-0.35445	-0.37535	-0.50722	0.66612	-0.3737	0.084151	1.6951	0.88675	-0.38264	-0.33969	0.26664	0.61528	0
355	0.7051	-0.2627	1.0003	0.49678	0.22973	0.89446	0.19991	-0.045542	1.3302	0.30788	-0.2277	1.0085	0.1162	-0.28052	-0.54069	-0.26713	1.0326	-0.080369	0.15186	1.2578	0.0089332	-0.43383	-0.014057	0.49862	0.99311	0
356	0.48672	-0.22532	0.6576	0.010983	0.053808	0.91339	0.5459	0.093132	1.1896	0.44641	-0.3205	1.4519	0.064645	-0.1416	0.085384	-0.16837	0.89758	0.19736	0.053791	1.1074	0.75336	0.44847	0.079645	0.11545	0.18389	0
357	0.69	-0.16536	0.62968	0.25876	0.041816	0.84466	0.32808	-0.2455	1.3947	0.78505	-0.166	1.3054	0.20322	-0.18588	-0.28611	-0.35763	0.43733	0.15832	0.088484	0.85232	0.50018	-0.085111	0.24219	0.3227	0.52199	0
358	1.5083	-0.16018	0.070514	-0.11265	0.25234	-0.027485	0.19965	0.2011	1.7711	0.93492	0.097748	1.2421	0.21693	-0.19967	0.1105	-0.1182	0.13541	0.12035	0.37018	0.10056	0.75264	-0.15505	0.24266	0.25621	0.33515	0
359	0.24558	-0.15149	0.5598	0.033082	0.17469	0.7025	0.61949	0.28222	1.1944	0.31207	-0.33931	1.1807	-0.083371	0.021032	-0.18743	0.070323	0.56023	0.095811	-0.069955	1.1852	0.80519	0.30665	0.032357	0.1094	0.3467	0
360	0.91152	-0.29676	0.023397	0.13936	-0.10238	0.51987	0.23596	-0.30299	1.0483	0.1095	-0.0039037	0.46744	0.1455	-0.091888	0.027853	-0.091575	-0.12571	0.067389	0.26176	0.86348	0.49245	0.031287	-0.15096	0.27128	0.17932	0
361	0.24082	0.13584	0.63611	-0.057923	0.19966	0.51364	-0.14468	-0.059947	1.1674	0.48941	0.030979	0.57134	-0.030417	-0.36421	-0.061885	-0.50237	0.9743	0.11699	0.062457	0.57978	0.60151	0.11052	0.30775	0.34707	0.36244	0
362	0.7068	-0.37227	0.090077	0.106	0.057415	0.59885	0.40368	-0.19924	1.1986	0.14639	-0.48	0.89738	0.34372	-0.064386	-0.032592	-0.10593	0.32324	-0.05812	0.041872	0.7594	0.49762	-0.088174	-0.18085	-0.027407	0.24174	0
363	0.47142	-0.012188	0.39506	0.10724	-0.16691	0.46587	-0.35945	-0.33098	0.68338	0.73964	0.0058977	0.52686	0.23026	0.088643	0.23109	0.058323	0.25993	-0.20137	0.068841	0.64365	0.6332	0.31935	-0.076942	0.20835	0.26771	0
364	0.3013	0.16942	0.5843	0.30108	0.30825	0.47401	0.0020097	-0.0082707	1.1183	0.4012	-0.15642	0.80403	0.068216	-0.30823	-0.32377	-0.059718	0.75887	-0.17795	0.25828	0.71485	0.45261	-0.23317	-0.057716	0.34436	0.52377	0
365	0.47157	-0.17053	0.1101	-0.12983	-0.043316	0.16296	0.20041	0.12325	0.69003	0.46768	-0.045155	0.29434	0.27384	-0.087451	-0.15222	-0.17815	0.37921	-0.22585	0.22421	0.38765	0.39763	0.26308	-0.18147	0.023229	0.38002	0
366	1.2015	-0.39171	0.87535	0.24823	0.020741	0.64301	0.12292	-0.21655	1.1968	0.22721	0.10916	0.8808	0.25269	-0.413	0.19158	-0.32235	0.99802	0.16584	0.040256	1.1501	0.39176	0.23953	0.070475	0.16749	-0.13406	0
367	0.35022	-0.17486	0.4278	-0.04371	0.027305	0.54562	-0.16473	0.15039	0.70972	0.66323	-0.093689	0.92177	-0.10117	-0.17549	-0.11934	-0.40401	0.4628	0.13517	-0.0089891	1.228	0.54278	0.16093	0.28036	0.21003	0.39047	0
368	0.73829	0.21648	0.6316	0.12326	0.51405	0.13682	0.1203	-0.19601	0.66104	0.39794	0.43135	0.41226	0.081974	-0.10414	0.15983	-0.091133	1.0607	0.42842	-0.16924	0.26399	0.52919	0.38119	0.6723	0.40717	0.2787	0
369	0.31325	-0.52049	0.83956	-0.11979	0.081901	0.52142	0.061656	0.19502	1.2239	0.076849	0.2476	1.0118	0.34494	-0.076781	0.37304	-0.076139	0.84139	0.11503	0.24777	0.6996	0.70406	0.40541	0.15428	0.071995	-0.0086971	0
370	0.47935	0.020748	0.16532	-0.047491	0.21213	0.40193	0.35348	-0.12801	0.98633	0.093475	0.012816	0.98621	0.029105	0.12812	0.068578	0.011089	0.24361	-0.060527	-0.040897	0.69748	0.099958	0.23964	0.057747	0.23358	0.35509	0
371	0.73124	0.027567	0.62654	0.039499	0.16915	0.93393	0.3006	-0.058576	1.3461	0.35076	-0.24741	1.0885	0.2981	-0.31461	0.038668	-0.33216	0.96372	0.09778	0.37091	0.95722	0.91792	-0.049739	0.03763	-0.098498	0.20483	0
372	1.0291	-0.31828	0.19965	-0.072661	-0.11798	0.54306	-0.12568	0.022881	0.8429	0.28905	-0.25839	0.87846	0.30306	-0.031885	0.068432	-0.084817	0.57451	0.29432	0.14995	0.70221	0.71626	0.30645	0.11708	0.27044	0.1476	0
373	0.77497	0.21031	0.5553	0.013046	0.27063	0.58399	0.50351	0.12425	0.9816	-0.2221	-0.021847	0.53921	0.019475	0.081572	0.21964	0.078331	0.62395	0.0036628	-0.047204	0.6548	0.3513	0.24281	0.42701	0.25746	0.1225	0
374	1.1497	-0.01065	0.93373	0.051243	0.12279	0.59145	0.099789	0.22734	0.90062	0.65972	-0.046352	1.128	0.58924	0.12229	0.17612	0.29649	1.0331	-0.0067937	0.15961	0.98796	0.88051	0.32868	-0.077104	0.25199	0.13437	0
375	0.92967	-0.29106	0.66786	-0.26809	-0.012698	0.56667	0.34499	0.21795	0.84028	0.41403	-0.12159	0.7268	0.15215	0.23415	-0.3142	0.18217	0.24966	0.18335	0.22043	0.60143	0.84827	-0.14829	0.21163	0.094237	0.060286	0
376	1.4462	-0.30775	0.5432	0.020033	0.066482	0.63857	0.21459	-0.018406	1.1422	0.043578	-0.28302	0.8911	0.28939	-0.15039	-0.18764	-0.19776	0.4965	0.010289	0.4943	0.96902	0.38982	0.29227	0.04357	0.074413	0.39656	0
377	0.81654	-0.15411	0.43942	-0.039532	0.12624	0.38267	0.071788	0.10686	0.91674	0.31863	-0.13062	0.67561	0.10009	-0.25573	0.21011	-0.22679	0.52683	0.38614	0.33186	0.64086	0.45487	0.27907	0.42748	0.41445	0.33088	0
378	0.32701	-0.30805	0.38343	0.43065	0.10348	0.45055	0.37265	-0.098243	0.95448	0.036655	-0.0047411	0.7978	-0.032529	-0.095389	-0.20462	-0.041016	0.22223	0.55198	0.4104	0.7424	0.51018	0.092881	0.0776	0.38757	0.79467	0
379	1.1137	-0.088115	0.85849	0.26696	0.066605	0.71969	0.30235	0.2747	0.80423	0.14497	0.11136	1.0184	0.018702	-0.28819	-0.24446	-0.35128	0.93066	0.10816	-0.036634	0.5991	0.51346	-0.046253	-0.044914	0.091479	0.28995	0
380	0.51372	-0.15613	0.62045	-0.0089579	-0.19247	0.6359	0.088457	0.26184	0.95506	0.28949	-0.011063	1.0798	0.21184	-0.077611	-0.19935	-0.065355	1.3182	0.036168	0.15348	0.69246	0.31132	-0.29769	-0.12993	0.18574	0.20692	0
381	0.45849	0.14605	0.85778	-0.0011899	0.11389	0.51133	0.23684	0.16411	1.1253	-0.19664	-0.041998	0.50215	0.29924	-0.36189	-0.28702	-0.16886	0.3175	-0.089616	0.23725	0.55241	0.36152	-0.051659	-0.094665	0.54401	0.39869	0
382	0.84828	0.20904	-0.055211	0.32016	0.2235	0.56676	0.090553	0.16227	0.092348	0.77203	0.069999	1.0868	0.029182	-0.0025514	0.14447	0.027578	-0.1447	0.1399	0.37734	0.31998	0.61029	0.50053	0.10375	0.55996	0.73385	0
383	0.21811	-0.24111	0.46706	0.27456	0.27771	0.46605	0.17698	0.13386	1.5134	0.25932	0.21552	1.119	0.039359	-0.71323	-0.25234	-0.65507	0.65402	0.34375	0.012293	0.64406	0.68367	0.0082524	0.13929	0.14682	0.71734	0
384	0.99128	0.088908	0.29091	0.20798	-0.051059	0.68846	0.29085	-0.052715	0.95809	-0.17681	0.0066529	0.47068	0.22998	0.03478	-0.18242	-0.17028	0.66369	0.21455	-0.13419	0.7727	0.41254	0.13928	0.064091	-0.18278	0.45708	0
385	0.57021	-0.26124	0.004873	-0.22997	0.27991	0.52315	0.38976	-0.22035	1.2216	0.13223	-0.010511	1.0497	0.2978	0.1522	0.06815	0.44949	0.20204	0.085892	-0.20703	0.63176	0.52222	0.65983	-0.31677	0.017755	-0.016686	0
386	0.6362	-0.19969	-0.095536	0.37767	0.034895	0.54944	0.22534	0.10402	0.8505	0.55413	-0.061912	0.54842	0.42099	-0.075878	0.20677	0.047534	-0.17047	0.18968	-0.034764	0.72549	0.080587	0.287	0.34372	-0.074044	0.38018	0
387	1.1629	-0.23332	0.59633	-0.012539	0.15413	0.31655	0.52205	0.049342	1.1008	0.46746	-0.14874	0.74668	0.21759	0.12589	0.050807	0.18598	0.58263	-0.0050982	0.24548	1.0989	0.28605	0.44051	0.12033	0.085906	0.21868	0
388	0.44307	0.070793	0.22518	0.052788	-0.1282	0.46079	0.19389	-0.068384	1.2455	0.67447	0.042042	0.77213	-0.054964	-0.24788	-0.044731	-0.037939	0.60628	-0.28576	-0.037834	0.41571	0.69861	0.25803	-0.20305	0.39504	0.49066	0
389	0.84935	-0.25572	0.66584	0.060768	0.19391	0.84895	0.4385	0.03813	1.5268	0.37966	-0.12281	0.8041	-0.083245	0.38258	-0.16948	0.26589	0.65946	0.2784	0.07636	1.2705	0.29723	0.17496	-0.024771	0.41634	0.44825	0
390	0.34179	-0.029421	0.43851	-0.026469	0.023342	0.63481	0.13951	0.045586	0.93038	0.063109	-0.34702	0.71249	0.20301	-0.20439	0.091472	-0.085719	0.68329	0.24776	0.06537	0.50949	0.61262	0.23036	0.20455	0.13674	0.2176	0
391	0.72728	-0.15187	0.57523	-0.3633	-0.022643	0.65964	0.38398	-0.070088	1.3173	0.43895	-0.4084	1.1017	-0.022694	-0.12155	-0.36398	-0.41062	0.59379	0.26954	0.074621	1.0089	0.22235	0.26372	0.041229	0.47097	0.42477	0
392	0.94227	0.078574	0.12772	-0.035305	0.0051815	0.31138	0.27023	-0.068668	0.82912	0.41282	-0.095512	0.41808	0.19508	0.025983	-0.2312	0.022868	0.46196	0.17375	0.072487	0.74114	0.35639	0.40956	0.11082	0.10974	0.2729	0
393	0.85332	0.19612	0.17506	-0.030625	-0.21476	0.28806	0.10068	-0.021121	0.65812	0.65687	0.5265	0.43487	-0.04482	-0.11405	0.21762	-0.068656	0.20248	-0.1146	-0.11877	0.79935	0.56862	0.13475	0.1372	0.095753	0.33386	0
394	0.66432	-0.073814	0.45522	0.057279	0.20932	0.64967	0.27362	0.10867	0.99813	0.58184	-0.10373	0.52554	-0.14651	-0.12639	0.14461	-0.13626	0.34299	0.20541	-0.16954	1.2433	0.3717	0.78183	-0.076161	0.26453	0.60269	0
395	0.46889	-0.1939	0.7712	0.27477	-0.15901	0.39586	0.58639	0.11121	1.1442	0.57165	-0.40043	0.48402	0.16285	-0.16835	-0.13289	-0.16548	0.79414	-0.096057	0.32537	0.18735	0.12593	0.36411	-0.0079303	0.25759	0.37755	0
396	1.1349	-0.064307	0.0068387	-0.13797	-0.079062	0.64459	0.30458	-0.30384	1.2262	0.33028	0.08191	0.9814	-0.11245	0.11005	-0.099649	0.072652	0.33338	-0.024322	0.192	0.18605	0.49238	0.36961	-0.029855	0.049476	0.22573	0
397	0.14176	-0.30356	0.37864	0.044369	-0.25216	0.62036	0.086306	-0.0024271	1.2826	0.57164	-0.21344	0.44245	0.13122	-0.14519	-0.36654	-0.097544	0.31967	-0.075641	-0.084185	0.81443	0.51136	0.11532	0.1584	0.19241	0.17423	0
398	0.43341	0.19316	0.18563	0.34823	-0.017016	0.92508	0.5867	-0.053732	1.1721	0.071538	-0.088925	0.93777	0.48839	-0.34045	0.028409	-0.22058	0.48167	0.23854	0.19223	1.1347	0.52222	0.2186	0.20504	0.54996	0.54892	0
399	-0.15882	-0.088842	0.31814	0.12692	0.40369	0.55814	0.40201	-0.0096726	1	-0.24687	-0.34094	0.91112	0.25104	-0.30042	-0.33266	-0.38861	0.41098	-0.17942	-0.14087	1.0218	0.45321	0.14709	0.050979	0.090164	0.40078	0
400	0.76487	-0.22973	0.59008	0.057924	0.064029	0.42892	0.20749	0.25655	0.80433	0.50626	-0.26067	0.7572	7.4961e-05	-0.43358	-0.35288	-0.35855	0.7083	0.13799	-0.24822	1.0706	0.46602	0.15552	0.19664	0.22265	0.39822	0
401	0.062182	-0.22491	0.78389	0.017316	0.26009	0.76224	0.13033	0.019047	1.0369	0.52532	-0.1863	0.66997	0.11822	0.18358	0.20869	0.083586	0.61697	0.23015	-0.025237	0.77251	0.46838	0.21724	0.20568	0.40769	0.58372	0
402	0.60748	-0.35897	-0.043997	0.044404	0.4445	0.43836	0.21266	-0.11973	1.3284	0.65334	0.20377	1.0099	0.36344	-0.092002	-0.041461	-0.08536	-0.1215	0.18052	0.16874	0.48223	0.59415	0.24642	-0.21573	0.38115	0.43664	0
403	0.40769	-0.49072	0.42241	0.27791	-0.11276	0.34582	-0.2557	0.26999	1.1406	0.72085	-0.062227	0.95656	0.3472	-0.5139	-0.34159	-0.53137	0.67186	-0.011703	0.13084	0.50927	0.81651	0.066334	0.11885	0.44432	0.46445	0
404	0.61177	0.022221	0.67916	0.10568	0.084168	0.56176	-0.0099623	0.14994	1.0298	0.12565	0.26413	1.1093	0.50566	-0.047746	-0.08417	-0.036109	0.97068	0.26788	0.081979	0.47174	0.59022	0.29337	0.16299	-0.043014	0.57646	0
405	0.14986	-0.080137	0.71596	0.2746	0.2616	0.79375	0.18478	0.3	1.3163	0.36907	0.18586	1.4849	0.15051	-0.1815	-0.31032	-0.11179	0.89379	0.017845	0.047571	1.3477	1.0194	-0.43916	0.26865	0.27642	0.28778	0
406	0.10109	-0.028068	0.35109	-0.29011	0.14928	0.5171	0.42373	-0.072162	1.1471	0.53492	-0.03063	0.78535	-0.092978	-0.24784	0.15881	-0.39146	0.50553	0.31797	-0.017967	0.54175	0.45644	0.20298	-0.21681	0.24631	0.24775	0
407	1.5343	-0.070237	0.2218	-0.015985	0.13971	0.84759	0.24217	-0.058454	0.95368	0.42514	-0.11536	0.59273	-0.029498	0.0005514	-0.050783	-0.055879	0.36994	0.2115	-0.038778	0.99856	0.33733	0.43661	0.27339	0.12842	0.16446	0
408	0.59699	-0.31033	0.50773	0.35184	0.065762	0.50413	-0.10244	-0.25636	1.6946	0.053227	-0.13904	0.77738	0.19207	-0.23393	-0.55503	-0.31012	0.46485	0.20727	0.0097988	1.1971	0.30438	-0.13367	0.22103	0.56503	0.25478	0
409	0.84807	-0.28996	0.80295	0.0049973	0.11201	0.73734	0.25482	0.28825	1.0026	0.53342	0.020634	0.9368	0.20147	-0.36142	-0.46536	-0.23582	0.87623	0.058228	0.11077	1.0159	0.61706	-0.33418	-0.026426	0.17344	0.37921	0
410	0.66504	-0.49487	0.28974	0.24669	0.098866	0.51998	0.47618	0.14876	0.77358	0.23362	-0.19842	1.1676	0.3278	-0.19933	-0.27022	-0.17282	0.31494	0.32342	0.19719	1.2184	0.18364	0.12139	0.35149	0.14434	0.34044	0
411	0.47304	-0.11265	0.48271	0.3685	0.44002	0.93962	0.38399	-0.052045	0.78765	0.77264	-0.36679	0.97003	-0.041457	0.048062	-0.14718	-0.06897	0.33545	0.015764	-0.0065125	1.1811	0.90489	0.33136	-0.24723	0.20482	0.58378	0
412	0.96294	-0.41392	0.012834	0.16141	-0.19968	0.39885	0.36847	-0.017636	1.6353	0.38875	-0.14655	0.77331	-0.3757	-0.076225	0.28351	-0.15839	0.36469	0.13112	-0.13418	0.60828	0.41449	0.35431	0.030695	0.10977	0.43757	0
413	0.83609	-0.10816	0.34066	0.27181	0.12976	0.91863	0.051892	-0.079171	1.6339	0.64936	0.68649	1.0991	-0.036957	-0.25701	0.13804	-0.36347	0.78652	0.2113	0.079442	1.0156	0.56223	0.45659	0.15208	0.049681	0.4034	0
414	0.29503	-0.081681	0.1581	-0.00015429	0.25883	0.53875	0.018003	-0.2197	0.91048	0.54351	0.13279	0.5724	-0.049473	0.36849	-0.27272	0.28927	-0.062833	0.25963	-0.024462	0.63426	-0.024232	0.087587	-0.053238	0.011927	0.035983	0
415	1.1242	-0.112	0.073856	-0.038357	0.56923	0.2691	0.22741	0.058682	1.2443	0.47686	0.10758	0.69349	0.46656	0.18147	0.12065	0.16492	0.15367	0.26331	0.0039339	0.34524	0.91762	0.062013	-0.36907	0.10652	0.74814	0
416	0.89813	-0.14349	0.79088	0.28942	-0.059651	1.2819	0.48219	0.057556	1.6441	0.44626	0.2183	1.3336	0.06274	-0.050945	-0.11254	-0.079377	0.91007	0.27459	0.33913	1.5579	0.40608	-0.0036035	0.11233	0.13071	0.53873	0
417	0.2199	-0.10692	0.66512	0.26548	0.16851	0.55283	0.49453	-0.30692	1.1962	0.39336	-0.21821	0.33918	-0.031019	0.14248	-0.22609	-0.069965	0.83523	-0.0438	-0.1444	0.83328	0.24191	-0.011985	-0.044462	0.028478	0.46594	0
418	0.94981	-0.1374	0.23814	0.19254	0.14237	0.88311	0.10119	-0.010027	1.4485	0.57588	-0.46813	0.71341	0.30559	-0.49866	-0.017456	-0.42503	-0.047336	-0.078622	0.24925	1.3259	0.34903	0.3623	0.11055	0.26765	0.2085	0
419	0.1683	0.11902	0.59473	0.38035	0.2007	0.79395	0.33935	-0.14023	0.51038	0.05167	0.00033449	0.60899	0.22431	0.093623	-0.20704	0.17053	0.68754	0.008024	0.015021	0.57606	0.30223	0.5188	-0.12252	0.53477	0.69265	0
420	0.48135	0.14457	0.8388	0.25525	0.090783	0.83098	-0.04348	-0.089716	0.92438	0.48535	0.35169	1.3169	-0.27608	-0.19917	0.095833	-0.34566	0.59334	0.38277	-0.035872	1.0204	0.68701	0.075343	0.32554	0.12381	0.41511	0
421	0.67752	-0.30303	0.32921	-0.18663	-0.028854	0.72075	0.33186	-0.1319	0.74648	0.71284	-0.10434	1.4512	0.25319	-0.028978	0.25145	-0.076943	0.47259	0.089348	-0.053759	0.56906	0.65594	0.21283	0.12912	0.22698	0.38423	0
422	0.89937	-0.18242	0.12962	0.061927	-0.16545	0.93055	-0.12427	0.012714	0.92771	0.44992	-0.19998	0.8045	0.20107	-0.018666	-0.021001	-0.17105	0.36831	-0.021866	-0.0087818	0.82599	0.38146	0.26615	-0.10927	0.25061	0.48607	0
423	0.61967	-0.10826	0.23277	-0.040768	-0.043298	0.70445	0.27267	0.086297	0.40256	0.36721	-0.052809	1.1954	-0.055531	0.013684	0.37446	0.055841	0.59052	-0.069689	0.042434	0.72652	0.7893	0.27948	0.11061	0.4167	0.049153	0
424	0.62505	-0.059674	0.29836	0.28667	-0.012466	0.4781	0.034387	0.053889	0.69268	0.034285	0.15043	0.69629	0.047427	0.10501	0.37609	-0.080448	0.096832	-0.1443	0.23511	0.85044	0.62633	0.2498	-0.24593	0.25408	0.37536	1
425	0.45349	0.20704	0.29232	-0.042291	0.10135	0.15416	0.10214	-0.20181	1.2125	0.50342	-0.030117	0.21967	0.10245	0.031825	0.27815	-0.25781	0.35881	-0.19894	-0.16126	0.34642	0.36262	0.17421	0.032592	-0.038236	-0.07728	1
426	0.53086	0.057131	0.40943	0.034207	-0.22466	0.21698	0.034808	-0.068844	0.71759	0.50088	0.37823	0.58321	0.19092	0.058515	0.36508	0.051234	-0.0057577	-0.2552	0.1278	0.44366	0.31049	0.10187	-0.16987	0.21968	0.56349	1
427	0.12727	-0.25824	0.28558	-0.042332	0.086772	0.28189	0.13873	0.078024	0.98316	0.50723	-0.329	0.10868	0.24687	0.27004	0.23095	0.46094	0.50188	-0.2702	-0.042297	0.56213	0.22963	0.37135	-0.3735	0.080605	0.020593	1
428	0.41592	-0.31185	0.43275	-0.069238	0.023793	0.5429	0.074282	0.043928	1.0178	-0.09407	-0.065466	0.49726	-0.086746	-0.25041	0.78133	-0.38035	0.69291	-0.14918	0.14	0.91899	0.48794	0.76961	-0.15802	-0.1293	-0.10998	1
429	0.49268	0.16624	0.239	-0.10341	0.18002	0.32646	0.11276	0.17174	0.69927	-0.048398	-0.19133	0.68972	-0.13621	-0.11227	0.63663	-0.13286	0.5713	-0.13334	-0.020219	0.57886	0.53641	0.53526	-0.15368	0.28234	0.26686	1
430	0.44556	-0.063207	0.30212	0.21392	-0.45686	0.52601	0.3641	-0.032828	1.0108	-0.33908	0.14293	0.96252	0.070609	-0.2779	-0.33191	-0.33536	0.245	-0.053199	0.091935	0.90436	0.70335	-0.035399	-0.21106	-0.12408	0.22397	1
431	0.23105	0.13004	-0.050592	0.36258	0.23346	0.12247	0.13781	0.033123	0.86059	0.60603	-0.081218	0.47231	0.026442	0.25304	0.50072	0.048159	0.018804	-0.05493	0.11459	0.35966	0.20003	0.19486	-0.23131	0.23649	0.6793	1
432	0.76574	-0.27539	0.35785	-0.24495	0.15226	0.33813	0.17668	-0.058705	0.78078	-0.23958	0.34972	0.42504	-0.15262	0.26038	0.038117	-0.036369	0.17583	-0.24408	0.19173	0.78841	0.55546	0.20359	-0.098773	-0.043582	-0.18402	1
433	0.88807	-0.014532	0.26836	0.24978	0.016282	0.4785	-0.0047713	-0.17855	1.2424	0.8593	0.17213	0.40365	0.085726	0.0027353	0.47451	-0.38888	0.35238	0.0058622	-0.05693	0.35543	0.1118	0.56038	0.18465	0.20188	0.006973	1
434	0.05688	-0.017668	0.45316	0.33878	0.14814	0.6409	0.70524	0.22213	1.0517	0.14144	0.58844	0.69887	-0.06406	0.19134	0.18059	0.15543	0.60163	0.26746	-0.084535	0.42716	0.73456	0.32928	-0.011921	0.32996	0.47821	1
435	0.78402	-0.020201	0.28711	-0.017849	-0.28298	0.29444	-0.027729	0.21335	1.0348	0.44478	0.50251	0.72799	0.22722	0.032784	0.42258	-0.11884	0.40045	-0.34591	0.14481	0.43963	0.59972	0.36949	-0.29947	0.23177	-0.0031713	1
436	0.80283	0.14663	-0.10255	-0.10183	-0.11791	0.31101	0.029544	-0.25219	0.57662	0.45855	0.39167	0.33745	0.35337	-0.24044	-0.28611	0.22197	0.25076	0.37814	0.18406	0.57714	0.24398	0.1009	0.0084858	0.33425	0.52039	1
437	0.86047	-0.11012	0.2426	0.01773	0.1702	0.24675	0.061932	-0.082797	1.0009	-0.33691	0.014372	0.65814	-0.077741	-0.10047	-0.19476	0.031736	0.33601	0.16531	0.17641	0.54758	0.19608	0.024133	0.037515	0.21606	0.63479	1
438	0.58858	0.32599	0.077955	0.31458	0.10773	0.15872	0.088832	0.069898	0.8147	0.42834	-0.22244	0.44249	0.025346	-0.077074	0.21846	-0.1832	-0.25436	0.12148	-0.126	0.36639	0.53846	0.32961	0.088764	0.029892	0.11248	1
439	0.6251	-0.052532	0.22922	0.18783	-0.12712	0.50604	0.081271	0.082701	0.92125	0.068883	0.016033	0.54752	0.060141	-0.074574	0.2122	0.1063	0.5292	0.098208	0.20684	0.59567	0.41225	0.47201	0.09239	0.17757	0.13202	1
440	0.6029	-0.37262	0.54118	-0.10577	0.13175	0.34573	-0.084167	0.27452	0.8767	0.22786	0.047855	0.70296	0.024955	0.19839	-0.082531	0.075613	0.46491	-0.071373	-0.13068	0.68928	0.41477	0.13818	-0.11051	0.12858	0.16367	1
441	0.11994	-0.056018	0.087393	0.12336	-0.22139	0.77317	0.057072	-0.11559	1.0175	0.30192	0.054373	0.31036	0.26442	0.31608	0.051579	0.10549	0.11783	0.078018	-0.27343	0.42749	0.39216	0.29135	-0.0024417	-0.083347	0.30762	1
442	0.3312	-0.35217	0.21654	0.073713	0.08849	0.56734	0.11536	0.014519	0.94307	0.54233	-0.13887	0.70042	0.2343	0.2098	-0.15357	0.0042118	-0.021847	-0.0078402	0.25417	0.67834	0.15563	-0.033778	-0.23854	0.10775	0.16053	1
443	0.51747	0.0083562	0.60014	0.062483	-0.17039	0.29962	-0.08004	0.24853	1.0002	0.3634	0.023173	0.42615	0.019774	-0.10542	-0.19924	-0.02366	0.7	0.12504	-0.018013	0.31936	0.18186	0.1171	0.13442	-0.020546	0.37486	1
444	0.40087	-0.11603	0.159	-0.11102	0.28006	0.26242	0.1178	0.13498	0.77188	0.36273	-0.042164	0.24422	0.070012	0.054518	-0.13494	-0.14537	0.27795	-0.20967	0.0071106	0.31459	0.25883	0.040556	0.041217	0.075827	0.080112	1
445	0.73005	0.014813	0.15669	0.018144	0.13682	0.41513	-0.075434	0.1344	0.94783	0.52437	-0.057385	0.60571	0.27008	0.014542	-0.054118	0.054052	0.34379	0.060483	-0.086028	0.85276	0.46037	0.18951	0.012298	-0.073444	0.26603	1
446	0.18009	0.06859	0.020224	0.2612	0.16453	-0.01188	0.058585	-0.2078	0.93907	0.47276	-0.079552	0.69982	0.048707	0.054585	0.054856	0.0031398	0.49474	0.075317	0.22396	0.36841	0.6024	0.16461	0.067664	0.080263	-0.034373	1
447	0.58799	0.17974	0.013181	0.026038	-0.28679	0.28236	0.19607	0.035171	1.285	0.35567	0.40141	0.50805	-0.32016	-0.13816	-0.1733	0.15241	0.089583	0.18223	-0.00033718	0.66548	0.39244	0.31099	0.0013601	0.065088	0.42517	1
448	0.63766	0.11182	0.33795	0.28483	0.028874	0.88636	0.17713	0.079243	1.0978	0.32328	-0.066304	1.122	0.1321	0.18879	0.50557	0.16216	0.38451	0.076066	0.075893	0.90804	0.57789	0.59149	0.022199	0.4201	0.18094	1
449	0.10468	0.16852	0.36964	0.1641	0.27634	0.64388	0.17518	-0.089607	1.1713	0.29455	-0.15502	1.0636	-0.22509	-0.22514	0.43352	-0.35754	0.51978	-0.11611	0.12083	0.69134	0.51895	0.65084	-0.19893	0.28368	0.36888	0
450	0.23458	-0.29916	0.16384	0.27195	0.065954	0.64758	0.11227	-0.072973	1.2972	-0.14008	-0.1249	1.0812	0.07728	-0.098583	-0.32739	-0.28241	0.64392	0.18128	0.049124	0.82972	-0.040451	-0.24203	0.15305	0.20443	0.4304	0
451	0.38984	-0.15981	0.27162	0.15574	-0.063229	0.56749	-0.076395	0.021764	1.3096	-0.059068	-0.30433	0.63909	0.11318	-0.10877	-0.10585	-0.19756	0.65069	0.13462	0.11146	0.62292	0.47563	-0.14341	0.071965	0.23642	0.41658	0
452	0.8722	-0.49316	0.67713	0.13971	-0.039517	1.1533	-0.17488	-0.42523	1.1547	0.37077	-0.18257	0.93123	0.11566	-0.14883	0.11797	-0.26476	1.133	0.096374	-0.21553	1.2727	0.74643	-0.18885	-0.1058	-0.1159	0.187	0
453	0.59582	-0.19664	0.40026	0.14347	0.069508	0.19331	0.34691	0.060813	0.94025	0.0081447	-0.28507	1.2213	-0.13616	-0.048195	-0.36893	-0.044593	0.8614	0.37613	0.28919	0.36686	0.72685	0.067003	0.18037	0.30394	0.3685	0
454	0.64724	0.11408	0.3276	0.10732	0.031022	0.43906	0.15647	0.0071908	1.2093	0.44204	0.035718	0.73204	0.059048	-0.37033	-0.70563	-0.42514	0.64611	0.15082	0.24775	0.78902	0.76887	-0.10784	-0.094821	0.19736	0.69711	0
455	0.71257	0.0057416	0.030289	-0.31833	-0.36263	0.63997	0.10354	0.21325	0.70655	0.33322	-0.11228	0.38429	-0.13565	0.16471	0.00084599	0.17195	-0.18161	-0.090046	0.1112	0.18945	0.19638	0.5014	-0.17623	0.31338	-0.14791	1
456	0.69817	-0.23812	0.026297	-0.052689	0.01345	0.44842	0.082974	-0.026208	0.87474	-0.010261	-0.29864	0.76296	0.4439	-0.081266	0.2334	0.0046921	-0.10863	-0.22263	0.072563	0.61409	0.64852	0.3806	-0.11197	-0.02717	0.20319	1
457	0.86656	-0.24782	0.32884	0.082779	-0.037992	0.68662	-0.051516	0.21792	1.4585	0.82973	-0.27264	1.7124	0.51951	-0.031155	0.019884	-0.0532	0.53056	0.19696	0.21549	1.3972	0.56703	0.20648	-0.0958	0.48468	0.4262	0
458	0.18929	0.19984	0.29213	0.093419	-0.068638	0.4907	0.15741	-0.041243	0.97716	0.70622	-0.2457	0.83062	0.52876	-0.13326	0.25014	0.018129	0.57213	0.18084	0.076634	0.59445	0.64554	0.38138	0.21021	0.16823	0.17567	0
459	0.39253	-0.28052	0.65043	0.14531	0.17703	0.58039	0.034612	0.042758	1.1086	0.54813	0.069224	0.8903	0.65428	-0.022517	-0.069199	-0.33129	0.71448	0.077622	0.13268	1.0868	0.52002	-0.099701	0.21761	-0.039825	0.53984	0
460	0.65602	-0.066602	0.31824	0.29442	0.22983	0.12928	0.36085	-0.36547	0.88116	0.078989	-0.10967	0.040323	-0.22803	-0.16417	0.019569	-0.04377	0.23672	-0.044708	0.062327	0.82789	0.15843	0.13929	0.13741	0.12335	0.43322	0
461	0.31601	0.33808	0.51445	0.18507	0.035032	0.62605	0.22457	-0.1264	1.0447	0.32741	0.13569	0.68062	-0.045869	-0.20662	-0.09523	-0.1776	0.41287	-0.24606	0.23972	0.34681	0.21635	0.18949	-0.055716	0.29414	0.28768	0
462	0.38803	-0.10582	0.28665	0.065302	0.20673	0.46885	-0.30397	0.079177	1.3073	0.16646	-0.2145	0.63789	0.18471	-0.061613	-0.0092318	-0.099779	0.46401	0.28157	0.10079	0.67621	0.50875	0.029281	0.34973	0.11849	0.27385	0
463	0.64958	-0.10278	0.47236	0.27137	0.38532	0.22016	0.15675	0.043927	1.0055	0.21175	0.080953	0.36121	0.18331	-0.070798	-0.073465	0.068563	0.69022	0.18488	-0.0031084	0.27198	0.30088	0.021172	-0.026008	0.12985	0.13844	0
464	0.78399	-0.096179	0.25226	0.086284	0.12047	0.058904	0.049822	-0.05706	0.8268	0.16013	0.027965	0.22413	0.030634	-0.059267	0.083285	-0.13808	0.17203	0.17277	-0.034474	0.60497	0.49505	0.20775	0.19258	-0.017243	0.25785	0
465	0.21895	-0.061093	0.078309	0.0010146	-0.031339	0.17203	-0.015678	-0.014754	0.76215	0.33138	-0.01981	0.41209	0.31386	-0.41259	0.12853	-0.42362	-0.084922	0.057594	0.07784	0.41479	0.64335	0.38522	-0.12308	0.02936	-0.014196	0
466	0.44163	0.005527	0.49543	0.41615	0.30368	0.53266	0.27523	-0.039355	0.57983	0.21226	0.075342	0.68635	-0.052759	0.19265	-0.18121	0.086312	0.59805	0.38762	0.086472	0.53911	0.43923	0.017991	0.27655	0.28874	0.57298	0
467	0.8553	0.057225	0.15803	0.070378	0.061744	0.2614	0.18513	-0.33746	0.82346	0.20038	0.070574	0.31851	0.072499	0.1994	-0.05945	-0.0066371	0.20916	0.088393	0.063075	0.79147	0.38674	0.18755	-0.098982	-0.028213	0.14778	0
468	0.678	0.027647	0.36596	0.085091	0.075395	0.59641	0.33454	0.19214	0.87375	0.63943	-0.25823	0.6893	0.3465	-0.098068	0.1641	0.13969	0.29663	0.066625	-0.20937	0.91108	0.60222	0.35259	-0.047268	-0.034863	0.62177	0
469	0.45502	-0.29486	0.52332	0.20643	0.25935	0.79103	0.0058967	-0.073733	1.229	0.077822	-0.12133	0.88132	0.14676	-0.14103	0.16764	-0.14358	0.50353	-0.010229	-0.046548	0.7159	0.46927	0.25303	0.061046	0.178	0.17645	0
470	0.26658	0.12234	0.64298	0.27899	0.16167	0.68454	0.068401	0.26934	1.1349	0.49714	0.11581	0.81295	-0.21667	0.17152	0.28482	0.038037	0.80808	0.052975	0.32018	0.57665	0.42037	0.53688	0.048271	0.39805	0.35555	0
471	0.57514	0.012551	-0.0152	-0.13588	0.12787	0.16059	-0.024104	0.024691	0.66973	0.49826	0.19569	0.46083	0.11394	0.030267	0.072579	0.132	0.08872	-0.11901	-0.065359	0.27714	0.27741	-0.084754	-0.19245	0.10513	0.64297	0
472	0.45585	-0.25279	0.01112	0.43032	-0.028615	0.4407	0.23148	-0.11502	1.2911	0.31828	-0.0038671	1.1447	0.14364	0.015633	-0.00011073	0.13849	0.014045	-0.13328	0.01415	1.0945	0.75517	0.28809	0.066584	0.204	0.71627	0
473	0.70626	-0.12251	0.24842	0.11585	0.28161	0.53381	0.047671	-0.26788	0.99969	0.31345	-0.10961	0.49151	0.25752	-0.1307	0.22375	-0.21851	0.3551	0.11677	0.13026	0.69229	0.59453	0.33643	0.081316	0.12029	0.32618	0
474	0.44799	-0.024129	0.4088	0.50279	0.17739	0.589	0.42008	-0.094994	1.3952	0.29765	-0.30998	0.92382	0.20163	-0.22224	-0.17045	-0.27546	0.22196	0.27136	0.19557	0.56497	0.19697	0.034331	0.20127	0.39041	0.37162	0
475	0.39998	-0.07637	0.77458	0.44563	0.27724	0.40032	0.077777	-0.21921	1.1652	0.85424	0.14744	-0.0044466	0.21588	-0.70955	-0.096998	-0.51191	0.86141	0.014181	-0.088536	0.99762	0.59914	0.11016	0.10856	0.23028	0.32065	0
476	0.64348	-0.42816	0.37572	-0.046674	-0.097519	0.98512	-0.053756	-0.19136	0.86235	0.18714	-0.33123	0.9914	0.29335	-0.5859	0.076935	-0.49014	0.46668	0.13449	0.27401	1.4082	0.65384	0.56408	0.15491	0.232	0.051034	0
477	0.39443	-0.0050146	0.25466	0.24286	0.046128	0.22282	-0.19009	-0.047094	1.112	0.33365	-0.18546	0.32574	0.38428	-0.14638	0.31768	-0.2348	0.71974	0.17583	-0.12988	0.48236	0.5984	0.10744	-0.030993	0.2563	0.50239	0
478	0.91497	-0.023375	0.36288	0.34623	0.25099	0.47108	0.4378	0.017619	0.87818	0.45061	-0.15042	0.6421	-0.02795	0.0072601	-0.0053617	-0.088343	0.48848	0.61842	0.03116	0.54754	0.29735	0.10366	0.48025	0.08087	0.53942	0
479	0.76103	0.031061	0.96102	0.16753	0.086212	0.73273	0.014464	0.086649	1.2729	0.58615	-0.11675	0.68528	-0.047584	-0.17363	0.014749	-0.23759	0.92953	0.20925	-0.29975	0.82523	0.8506	0.18037	-0.002665	0.36353	0.832	0
480	0.88337	-0.20422	0.12166	-0.1194	0.016997	0.43585	0.26488	-0.027083	1.3104	0.079499	-0.029046	0.43939	0.36979	-0.154	-0.10708	-0.35077	0.33452	-0.000747	0.17084	0.54354	0.55613	0.081193	-0.00079291	-0.0031781	0.25223	0
481	0.87997	-0.36378	0.735	0.43362	-0.13552	0.63148	0.22415	0.0052116	0.79084	0.25924	-0.59607	0.85816	-0.055219	-0.2663	-0.21572	-0.4221	0.84269	-0.057386	0.076258	0.46411	0.50015	0.21608	-0.16541	-0.0099058	0.063655	0
482	1.4606	-0.29795	0.19672	-0.037318	-0.019013	0.32799	0.46554	-0.39646	1.0884	0.44273	-0.022092	0.69495	0.26034	-0.012574	0.21896	-0.26244	0.2577	0.0079691	0.5538	0.69473	0.60284	-0.083113	-0.030758	0.12673	0.49532	0
483	0.57971	0.095575	0.48451	0.18478	-0.057817	0.32413	-0.037403	-0.096052	0.77563	0.23628	-0.34255	0.58819	0.26169	-0.35968	0.085937	0.014745	0.58666	-0.092176	-0.20715	0.65978	0.44703	0.001491	-0.14161	0.55612	0.46148	0
484	0.43896	-0.42024	0.49258	0.48696	-0.185	0.32097	0.16466	-0.22078	1.4729	0.32039	-0.018528	0.90514	-0.088852	-0.24937	-0.28927	-0.23369	0.7514	-0.098676	0.10667	0.69828	0.43233	-0.072966	-0.026114	0.42614	0.51904	0
485	0.28399	-0.28634	0.59395	0.17342	0.31039	0.69838	0.50949	-0.091192	1.6352	0.43783	-0.11798	1.2105	0.31258	0.10713	-0.16289	0.0083757	0.55439	-0.053678	0.12307	0.89586	0.42599	0.074649	-0.071641	0.51104	0.65344	0
486	0.51125	0.041796	0.39659	0.40701	0.068547	0.85615	0.49196	-0.4742	1.5362	0.098648	-0.41375	1.0638	0.4885	0.056287	0.077607	-0.052687	0.31769	0.11123	0.34196	0.61519	0.40406	0.058867	-0.03384	0.3109	0.48307	0
487	0.71684	-0.12576	0.23927	0.12068	0.30127	0.62156	0.57306	-0.034166	1.1981	0.037163	0.072878	1.1916	-0.28811	-0.33746	-0.50783	-0.15215	0.17459	0.093222	0.43886	0.56859	0.7289	-0.090297	0.12101	-0.065294	0.47565	0
488	0.45354	-0.1052	0.38887	0.4914	0.027332	0.83381	0.14182	0.11762	0.66163	0.11394	0.038268	0.72365	0.14549	-0.27746	-0.18566	-0.46659	0.75826	0.1792	0.07191	0.84824	0.39865	-0.19345	0.03416	0.20803	0.49565	0
489	0.68647	0.043189	0.31152	-0.095632	0.14319	0.32873	0.27542	-0.15581	0.79431	0.211	-0.12136	1.1538	0.14506	0.058124	0.45016	0.14767	-0.0054208	-0.11755	-0.10776	0.56815	0.41718	0.39376	-0.037883	0.12349	0.45153	0
490	0.82419	-0.42858	0.18846	0.20497	0.096604	0.77666	-0.091128	-0.054495	1.2035	0.37838	0.18392	1.1421	0.12583	-0.23626	-0.25224	-0.11689	0.52103	0.013026	0.60807	1.1117	0.29603	-0.022207	-0.0094001	0.20908	0.4246	0
491	0.51483	0.10899	0.21148	0.17391	0.063282	0.68113	0.26987	-0.0018371	0.92922	0.093802	-0.1132	0.545	-0.098771	-0.14882	-0.31604	-0.24013	0.56342	0.13917	-0.18556	0.79031	0.43249	0.074793	-0.15449	0.054587	0.54462	0
492	0.21578	0.042772	0.049456	0.20753	0.13508	0.28991	0.58844	-0.11759	0.91967	0.080783	-0.32175	0.47091	0.15413	-0.078934	0.043438	0.024019	-0.010393	0.17651	0.15427	0.37821	0.2995	0.29268	0.11733	0.11975	0.4341	0
493	0.87112	-0.11186	0.61239	0.46248	0.080203	0.12462	0.030748	0.056077	0.98819	0.22148	-0.092956	0.31876	0.18474	-0.42702	-0.32362	-0.48836	0.24097	0.030533	0.42624	0.245	0.38296	-0.084684	0.13466	0.27191	0.47139	0
494	0.68603	0.055255	0.80082	0.11505	0.40501	0.75766	-0.084022	0.2691	0.97214	-0.057511	0.20406	0.89261	0.16366	0.14003	-0.3468	0.050185	1.2107	0.30551	0.39122	0.781	0.21064	-0.15517	0.15733	0.50169	0.35485	0
495	0.59985	-0.22696	0.67066	0.22468	0.52595	0.69568	-0.038408	0.16561	0.79702	0.28154	-0.18112	0.97288	0.23523	-0.24895	-0.3126	-0.17237	0.98753	-0.099908	-0.048475	0.6967	0.69912	-0.060469	-0.056225	0.23472	0.15469	0
496	0.31639	0.054575	0.75907	0.082859	-0.055722	0.25048	-0.029147	-0.047678	0.65487	0.81804	0.015276	1.0356	-0.078576	0.038167	-0.17958	0.012137	0.83612	0.037064	0.10464	0.73876	0.59909	0.04678	-0.093903	-0.082866	0.4402	0
497	0.4651	-0.25486	0.63524	-0.021069	0.1828	0.43282	0.3039	0.24155	1.1643	0.096068	-0.029147	0.61441	0.39988	-0.34711	-0.12054	-0.47653	0.80446	0.33081	0.05343	0.82896	0.19058	0.098917	0.20887	0.17368	0.1102	0
498	0.43772	-0.15201	0.13967	0.33158	0.35164	0.54088	0.25658	0.19186	1.2897	-0.11099	-0.052832	0.76112	-0.0069601	-0.23381	0.12792	-0.29515	0.53467	0.24041	0.093066	0.61755	0.28111	0.079672	0.21592	0.11259	0.57941	0
499	0.68532	-0.052321	-0.076005	0.082231	0.27299	0.33689	0.0047627	0.22705	0.6526	0.54212	0.065612	0.92316	0.058005	-0.36772	-0.014982	-0.62824	0.05675	0.04838	-0.038645	0.55285	0.54984	0.14268	-0.11854	0.33596	0.52448	0
500	1.2722	-0.14717	0.32391	0.11639	0.016769	0.41434	0.18357	0.088576	1.2881	0.35031	0.17269	0.77678	0.56873	-0.14344	0.20936	-0.21164	0.47154	0.051444	0.11056	0.45357	0.69297	0.097466	0.013797	-0.03872	0.45001	0
501	0.58318	-0.095473	0.26607	0.30865	0.20924	0.44801	0.10222	0.25678	1.1981	0.2312	0.12412	0.96991	0.32402	-0.04833	-0.39654	-0.16386	0.58656	0.27825	-0.073314	0.62043	0.29681	-0.15776	0.24028	0.39198	0.53162	0
502	0.26974	-0.10872	0.23118	0.065591	0.2771	0.13204	0.22599	0.13825	1.1354	0.29732	-0.35704	0.48397	0.12616	-0.086872	0.096337	-0.19698	0.1862	-0.0017018	-0.0021309	0.31452	0.24446	0.062932	-0.024505	0.14968	0.60578	0
503	0.42036	0.097023	0.23611	0.0051328	0.094825	0.53931	0.15222	0.095794	0.98268	0.1738	-0.12206	0.59355	0.16876	-0.27152	0.21623	-0.1834	0.077767	0.021248	0.15226	0.65266	0.3447	0.33144	0.10848	0.14948	0.26379	0
504	0.83607	-0.38173	0.53401	0.22147	-0.10478	0.7474	0.41186	0.20635	0.89462	0.47045	0.0063526	0.69957	0.21411	-0.06697	-0.01491	-0.36046	0.38802	0.06951	0.22421	0.94245	0.48364	-0.16211	0.0047083	0.17761	0.46238	0
505	0.80604	-0.075637	-0.070444	0.24016	0.037313	0.88893	0.26988	-0.061723	0.70921	0.53307	0.12475	0.47176	0.35739	-0.127	-0.13131	-0.15168	0.011465	0.3149	0.23202	0.81079	0.33011	0.18893	0.0042925	0.25088	0.52847	0
506	0.49135	-0.45206	0.69339	0.18219	-0.053027	0.30114	0.31214	-0.0092303	1.5012	0.0010684	-0.20343	0.42964	0.11067	0.079035	-0.2146	-0.046055	0.80081	-0.013793	-0.089159	0.35489	0.46925	-0.19366	0.0064097	0.096173	0.46242	0
507	0.73606	-0.16998	0.82995	0.086503	0.11168	0.041284	0.057749	0.061435	1.1554	0.36404	-0.094584	0.34525	0.0067731	-0.31041	-0.3336	-0.016651	0.9238	0.080406	0.12744	0.75144	0.30769	-0.13395	0.092675	-0.15955	-0.028937	0
508	0.53208	-0.17451	0.34636	0.097336	0.12269	0.6955	-0.062945	-0.023939	0.90701	0.3244	-0.053181	1.0049	-0.20299	-0.102	-0.57604	-0.032397	0.26936	-0.040013	-0.22633	0.45475	0.26207	0.16388	-0.27663	0.13737	0.14059	0
509	0.92813	-0.054757	0.48065	0.11778	-0.045649	0.27905	0.13903	0.026213	1.3648	0.48996	0.063468	0.93901	0.26067	-0.39584	-0.22083	-0.25243	0.84331	-0.15766	0.36956	0.80957	0.42962	0.1358	-0.037657	0.083998	0.58802	0
510	1.2183	-0.19971	-0.070887	0.033595	0.17584	0.30131	0.060643	0.18917	0.68475	0.46806	-0.31271	0.77973	-0.12147	-0.14351	0.16094	-0.17229	0.64171	-0.036286	0.11098	0.6572	0.21261	0.0045535	-0.092615	0.41207	0.18097	0
511	0.79257	0.017095	0.27049	0.16147	-0.028888	-0.018814	0.30014	0.36141	1.0139	0.44075	0.0038369	0.81106	0.19587	-0.15112	-0.10947	-0.30833	0.23593	-0.0047449	0.14497	0.61758	0.65886	0.11383	-0.086278	0.21939	0.43378	0
512	0.73198	-0.43528	0.60039	-0.19735	-0.018276	0.29098	0.13136	-0.15178	1.1863	-0.074261	0.050393	0.60839	0.050752	-0.256	0.023229	-0.47855	0.48846	0.32569	0.24013	0.51424	0.24425	0.5144	-0.061163	0.23218	0.36267	0
513	1.1428	-0.24137	0.47623	0.27703	-0.17337	0.41797	0.24782	-0.051381	0.83638	0.37166	0.12189	0.60787	0.35361	0.078651	-0.071669	0.01125	0.23407	0.056307	0.11073	0.34722	0.22101	-0.06983	-0.064099	0.34981	0.42134	0
514	1.0446	0.37638	0.69846	0.34547	0.028784	0.49222	0.045104	0.036011	0.89221	0.22262	-0.14085	0.75953	0.097245	-0.17657	-0.41075	-0.12939	0.73112	0.14194	0.13384	0.71497	0.86026	0.043591	0.23242	0.51054	0.55903	0
515	0.67201	0.016614	0.29518	0.41967	-0.0045105	0.29198	0.27151	-0.13716	1.1179	0.63353	0.12924	0.75115	-0.24129	-0.32924	-0.03511	-0.6211	0.87683	0.10708	0.15047	0.080608	0.20481	0.01945	0.20853	0.32796	0.37376	0
516	1.0411	-0.17268	0.41599	-0.042535	0.15881	0.058225	0.37328	-0.11375	1.202	-0.099299	0.16361	0.5836	-0.23515	-0.010903	0.084876	-0.12634	0.33489	0.054715	-0.20175	0.13479	0.25984	-0.0023168	-0.20207	0.066212	0.29308	0
517	0.77494	-0.23305	0.41589	0.14818	-0.12124	0.39618	0.24272	-0.13383	0.95042	0.56027	-0.11874	0.77397	0.097422	-0.057336	-0.33223	-0.064576	0.15855	0.14127	-0.035386	0.3754	0.82601	-0.12692	-0.019788	0.24666	0.6028	0
518	0.62293	-0.2099	0.49278	0.10457	-0.014618	0.32019	0.10762	-0.10234	0.71137	0.58026	-0.18678	0.57811	0.21537	-0.088675	0.19179	-0.093675	0.77381	-0.025751	-0.1193	1.0137	0.50228	0.078784	-0.051323	0.060677	0.36807	0
519	0.50922	-0.2054	0.73244	0.30126	0.24279	0.50738	-0.16637	0.08454	1.1739	0.63694	-0.07893	0.65444	0.20746	-0.1866	-0.21598	-0.24321	0.87492	0.38802	-0.0095869	0.78396	0.75821	0.27107	0.14281	0.42175	0.38071	0
520	0.5075	-0.015032	0.19046	0.018486	0.28501	0.3125	0.052008	-0.019026	1.0875	0.1564	0.024576	0.30484	0.15286	-0.20168	-0.23937	-0.086433	0.2297	0.23415	0.0044569	0.70399	0.23217	0.32792	0.1024	0.10318	0.55676	0
521	0.7282	-0.18147	0.549	0.11878	-0.074983	0.39873	0.1689	-0.14834	0.60088	0.33093	0.053268	0.85477	-0.18875	-0.097708	-0.09019	-0.06135	0.64282	0.033513	-0.097064	0.73236	0.17056	0.2155	0.055399	-0.095607	0.33988	0
522	0.90317	0.0060207	0.21231	-0.040511	-0.07693	0.32162	0.053391	-0.34442	1.0556	0.36476	0.036754	0.66415	0.17616	0.057835	0.11495	0.025251	0.13162	-0.020326	0.18835	0.6104	0.28821	0.19799	-0.043833	0.32082	0.38532	0
523	0.74115	-0.044304	0.6075	0.22566	0.15096	0.6161	0.056365	0.076196	1.4384	0.095327	0.071439	0.90606	0.071042	-0.26851	-0.51711	-0.52441	0.65228	0.060921	0.34483	0.28699	0.083947	-0.25807	0.22359	0.25103	0.58344	0
524	0.27775	-0.32351	0.51708	0.20462	0.22536	0.45244	0.22004	0.070518	0.8517	0.47911	-0.23023	0.61009	0.26876	-0.021346	-0.125	-0.10139	0.47276	-0.041766	-0.016489	0.58402	0.28483	0.08039	0.085721	0.20303	0.2773	0
525	0.51302	0.13224	0.44343	-0.0064796	0.010982	0.21746	0.25525	0.054696	1.0583	0.19137	-0.053276	0.62835	0.25656	-0.030978	0.21825	0.10382	0.55041	0.146	0.24871	0.67522	0.37591	-0.10026	0.00052357	0.33125	0.48279	0
526	0.61173	-0.12876	0.44663	-0.05845	0.34424	0.66027	0.10704	0.18182	1.0295	0.46817	0.17347	0.93672	0.056138	-0.21664	-0.12072	-0.15871	0.4741	0.32749	0.32415	1.248	0.097059	0.41538	0.22968	0.42422	0.13361	0
527	0.73002	-0.18991	0.5058	-0.059786	0.10886	0.4466	0.43231	0.12218	1.1348	0.24739	-0.10033	1.0885	0.17748	-0.10767	-0.14744	-0.0012581	0.6682	-0.0059595	-0.028397	0.75139	0.50703	0.38088	-0.11037	0.4873	0.44678	0
528	0.39077	-0.25809	1.0755	0.18215	0.32943	0.69789	0.094314	0.15382	1.0654	0.50354	0.02577	0.85585	-0.040184	-0.2441	0.013935	-0.2122	1.0171	0.36615	0.12346	1.0933	0.47449	0.18811	0.28556	0.22439	0.2068	0
529	0.61882	-0.20697	0.58531	0.3539	0.12349	0.89872	-0.29872	0.13898	0.95106	0.093659	-0.014802	0.62603	-0.12472	-0.1717	-0.48492	-0.25205	0.56169	0.12308	0.16369	0.74886	0.40211	-0.41363	0.17066	0.27963	0.34847	0
530	0.51874	-0.033227	0.51195	0.28076	0.039698	0.25918	0.10529	-0.10291	1.0855	0.13238	-0.29444	0.3216	0.34154	0.16385	0.10535	-0.14035	0.72032	0.19086	0.28398	0.44105	0.40861	-0.036665	0.022946	-0.2026	0.36613	0
531	0.82371	-0.14748	0.34933	-0.22051	0.25438	0.4713	0.18252	0.09876	0.75246	0.70844	-0.21694	0.78219	0.21212	-0.15869	0.21745	-0.076178	0.34753	0.074366	0.23231	0.89392	0.62632	0.057686	0.082773	0.3235	0.39568	0
532	0.43706	0.010351	0.18698	-0.18189	0.028702	0.02674	0.18748	0.032054	1.0152	-0.11153	0.026482	0.12433	0.35498	-0.0038522	0.1094	-0.14115	0.23398	0.13106	0.11624	0.53689	0.26902	-0.21353	-0.05286	0.48338	0.42076	0
533	0.64779	-0.23795	0.60523	0.16826	0.029915	0.24157	0.36582	-0.032298	1.5129	0.60673	0.023202	0.75433	0.36798	-0.44085	-0.21884	-0.22041	0.3467	0.090038	0.099982	0.54588	0.65364	0.25549	0.041391	0.42229	0.41127	0
534	0.60983	-0.31492	0.56089	0.40318	-0.26277	0.36531	0.34087	0.019332	1.0669	0.6582	-0.16144	0.9159	0.15693	-0.2495	-0.32125	-0.32508	0.42969	0.43362	0.20537	0.72324	0.71402	0.1881	0.0036138	0.32497	0.45208	0
535	0.38313	0.14529	0.17185	0.22749	0.10237	0.18534	0.55127	0.020473	1.1046	0.045972	-0.05497	0.90315	0.29652	-0.21557	0.28758	-0.25849	0.20257	-0.011926	0.13967	0.53598	0.49111	0.070505	0.0016703	0.43805	0.6252	0
536	0.55818	-0.1453	0.58932	-0.14797	0.14429	0.3156	0.084681	-0.19298	0.86465	0.51312	0.40399	0.54029	-0.075172	-0.17625	0.50456	-0.25725	0.10108	0.081457	0.081493	0.93254	0.30772	0.49603	0.0033348	0.21364	0.3708	0
537	0.80301	-0.12265	0.49328	0.072517	0.17575	0.36217	0.24125	0.010932	1.1764	0.49278	-0.12123	0.36684	-0.13946	0.046143	0.039315	-0.019366	0.23548	0.33104	0.39116	0.65348	0.35201	0.13705	0.033884	0.13002	0.38678	0
538	1.1684	-0.12417	0.47579	0.52884	0.2437	0.17385	0.10904	-0.22912	0.90085	0.19278	0.038925	0.53512	0.096144	0.10711	-0.2417	0.064353	0.61441	0.39103	-0.060439	0.62064	0.10726	-0.049816	0.23689	0.19415	0.47215	0
539	0.76457	0.074483	0.12127	0.043909	-0.034904	0.47353	0.049409	-0.0294	1.0705	0.035546	-0.10214	1.0397	0.15882	-0.20403	-0.22889	-0.22514	0.40677	0.066302	-0.04616	0.7733	0.2321	0.065346	0.05564	0.44525	0.24818	0
540	0.41643	-0.24474	0.64883	0.023003	0.13721	0.13843	0.11035	0.071858	0.91081	0.48868	-0.14783	0.66047	0.088302	-0.097765	0.28072	-0.10598	0.66361	0.040232	0.24074	0.47657	0.1751	0.208	0.16423	-0.014909	0.31123	0
541	0.55042	-0.43149	0.87174	0.38217	0.047447	0.68598	0.088826	0.15329	1.2069	0.43846	-0.19611	1.3265	0.23916	-0.31881	-0.22408	-0.20283	1.0185	0.1388	-0.099568	0.99461	0.95289	-0.022458	0.19697	0.13282	0.43591	0
542	0.56384	0.20059	0.34499	0.18672	0.21357	0.061505	0.21027	-0.080214	0.90102	0.7745	-0.3338	0.63865	0.40262	-0.48264	0.24263	-0.46708	0.6827	0.29584	0.0017759	0.39526	0.40699	0.20188	0.40178	0.19094	0.22708	0
543	1.1499	0.27163	0.43626	-0.11551	0.21823	0.29362	-0.079888	-0.082457	1.1252	0.24588	0.11326	0.60685	-0.0055559	-0.069787	-0.32516	0.034101	0.62358	0.098951	0.039041	0.66179	0.51776	0.31287	0.13119	0.30081	0.55103	0
544	0.99153	-0.19528	0.34156	0.20696	0.00325	0.67968	-0.11077	-0.077238	1.1846	0.17084	-0.072531	0.69	0.10993	0.17901	0.22102	0.20003	0.28934	0.15417	0.058219	0.41725	0.63793	0.32824	-0.13942	0.18277	0.1102	0
545	0.28552	-0.16061	0.23465	0.11379	-0.062514	0.57577	0.40959	-0.032811	1.0709	0.37799	-0.13114	0.90831	0.3864	-0.35458	-0.19389	-0.25008	0.20285	-0.26873	0.072082	0.74115	0.58629	0.17945	0.024059	0.26984	0.48447	0
546	0.45666	-0.26561	0.50639	-0.056388	-0.16501	0.36221	0.26719	-0.013172	0.92454	0.20714	-0.089708	0.53321	0.14717	-0.11216	-0.15029	-0.13933	0.62675	0.043516	0.050704	0.69047	0.58456	0.15304	-0.24985	0.2334	0.083679	0
547	1.0643	0.13018	0.56198	0.3924	0.21075	0.71902	0.36808	0.34092	0.78505	0.66439	0.3324	0.92655	0.047239	-0.047597	0.15309	-0.079302	0.67206	0.1116	-0.029038	0.98557	0.42139	0.052474	-0.07491	0.42562	0.57828	0
548	0.59865	-0.19679	0.4748	0.072569	0.030711	0.46335	0.12689	-0.20447	1.3488	0.37565	0.044687	0.70141	-0.084181	-0.13232	0.13939	-0.17501	0.68407	-0.023296	0.25081	0.34522	0.021009	0.085608	0.052464	-0.22753	0.13423	0
549	0.64315	-0.13503	0.51504	0.1604	0.020154	0.44727	0.16996	-0.063581	1.1534	0.44408	-0.078875	0.7607	0.24029	-0.39512	0.13618	-0.09326	0.88905	-0.13927	-0.12274	0.75378	0.41292	0.29941	-0.11399	0.17105	0.28468	0
550	0.40048	-0.23481	0.32687	0.16876	0.017374	0.49561	0.20944	0.28098	0.90836	0.77359	0.07599	0.80079	0.038145	-0.26793	0.0055997	-0.14606	0.5817	0.11851	0.26668	0.70672	0.34643	0.0072284	0.11333	0.11125	0.53804	0
551	0.70394	-0.14882	0.55578	0.034987	-0.0053386	0.504	0.27438	-0.04402	0.94828	0.19152	-0.30528	0.97038	0.37548	0.053557	0.32619	-0.08708	0.7499	0.00024007	0.065268	0.60034	0.50037	0.37795	-0.043845	0.34767	0.39513	0
552	0.80322	-0.071597	0.41916	-0.11104	0.23141	0.46112	0.10453	-0.075426	0.92414	0.2504	-0.011121	0.86339	0.12158	-0.11319	0.5638	-0.05108	1.0314	0.10147	0.020557	0.79634	0.45289	0.63195	0.091071	-0.035241	0.10095	0
553	0.65797	-0.13523	0.57001	0.18918	0.097823	0.36361	0.0085949	-0.13701	0.86599	0.56872	-0.27185	0.50806	-0.2425	-0.072933	0.15865	-0.24488	-0.060487	-0.20415	0.073266	0.47422	0.16754	0.17985	-0.090809	-0.057082	0.50801	0
554	0.13975	-0.048171	0.14484	0.19717	0.061736	0.46768	0.1394	0.21715	1.1096	-0.095731	0.22257	0.67083	0.24687	-0.043699	0.20528	-0.080833	0.33765	-0.11807	-0.0067315	0.93398	0.52642	0.29701	-0.15064	0.16946	0.15102	0
555	1.2044	-0.25549	0.51936	0.025031	0.22196	0.54591	0.13974	-0.027472	1.0541	0.15417	-0.1406	0.91401	0.32874	-0.15726	-0.17522	-0.2614	0.80635	0.082146	0.17061	0.82845	-0.078274	-0.28063	0.02829	0.34668	0.36876	0
556	1.1584	0.12411	0.25934	0.17396	0.18077	0.50303	0.057145	0.23466	1.0862	0.61685	-0.23297	0.80372	0.093063	-0.29678	-0.29563	-0.37863	0.21598	-0.2829	0.10439	0.67641	0.59587	-0.0087365	-0.21904	0.47239	0.31529	0
557	0.43702	-0.24169	0.19318	-0.053366	0.11078	0.64693	0.32794	0.046949	0.96762	0.93309	0.15128	0.80151	-0.11718	0.067353	0.023573	0.28134	0.6122	0.25285	0.12446	0.71683	0.38752	0.02305	0.011159	0.29535	0.27861	0
558	0.28758	-0.15287	0.25482	0.26603	0.066249	0.41841	0.060187	0.13277	1.0283	0.078501	0.10559	0.7077	0.070159	0.16502	0.21549	-0.012018	-0.057073	0.18563	0.032404	0.53951	0.66736	0.32122	0.20042	0.12977	0.22474	0
559	0.38815	0.13744	-0.23757	0.52276	0.26986	0.40271	0.62029	0.033995	1.2497	0.25806	0.31343	0.52803	0.22303	0.046341	0.61115	-0.0029553	-0.060229	0.34667	0.2635	0.5464	0.42365	0.30859	0.16247	0.46779	0.90001	0
560	0.56548	-0.16258	-0.11677	-0.014112	-0.082496	0.30664	0.12201	-0.11547	1.1463	0.25662	-0.19634	0.82434	0.16963	0.025768	0.055029	-0.058282	0.32777	-0.06518	-0.15423	0.56142	0.2818	0.383	-0.00084731	0.33263	0.46307	0
561	1.1296	0.040069	0.71992	0.2906	0.2593	0.19297	0.095538	-0.064031	1.5495	0.25978	0.081391	0.60387	0.37546	-0.28561	-0.3287	-0.29461	0.68781	0.41334	0.0836	0.32176	0.60133	-0.14339	0.48919	0.40086	0.34132	0
562	0.2252	-0.020696	0.086845	0.085331	-0.054701	0.3714	0.30414	0.14355	1.0616	0.4061	0.02362	0.45594	0.039542	-0.11531	0.21867	0.056516	-0.28601	0.012386	0.082634	0.40628	0.23995	0.20077	0.16969	0.078821	0.48412	0
563	0.55367	-0.073752	0.2677	0.17962	0.17834	0.31681	0.15913	-0.08826	1.2015	0.57773	0.079153	0.68277	0.13002	-0.085932	0.051388	-0.055432	-0.11099	-0.16196	-0.41574	0.68113	0.20276	0.13859	-0.1472	0.24684	0.34166	0
564	0.43579	-0.07073	0.6744	0.094554	0.085439	0.46532	-0.034263	-0.042202	0.8061	0.016444	0.044677	0.88695	0.23251	-0.21861	0.10071	-0.13201	1.0141	0.078723	-0.010363	1.3567	0.6172	0.30406	0.12516	0.11827	0.23054	0
565	0.56326	-0.042074	0.90222	0.042144	0.16015	0.74081	0.39658	0.070104	1.2977	0.10312	-0.19553	1.0939	0.40878	-0.17266	-0.16356	0.049973	1.1245	0.48733	0.16143	1.1024	0.35087	0.19202	0.17446	0.47652	0.55811	0
566	0.19824	-0.18672	0.44861	0.19138	0.311	0.21	-0.015591	-0.27938	0.80753	0.12544	0.0093746	0.15401	-0.12457	-0.22079	-0.10249	-0.27332	0.81492	0.15055	0.30304	0.084874	0.11701	-0.04416	-0.00042149	0.19899	0.1837	0
567	0.44515	0.29283	0.11359	0.24052	-0.012035	0.58272	0.097184	0.031509	0.75369	0.26417	-0.011274	0.66249	0.09874	-0.29712	-0.011678	-0.10386	0.2101	-0.058213	0.12462	0.62536	0.44448	0.054361	0.0068979	0.14647	0.18939	0
568	0.88145	-0.02686	0.31543	0.073186	0.064133	0.39332	0.46159	-0.10544	1.1876	0.40008	0.1448	0.73659	0.25442	0.10975	0.22553	0.015432	0.54877	0.042634	-0.085182	0.53205	0.36089	0.27868	0.11334	0.021209	0.19469	0
569	0.2104	-0.1872	0.31789	-0.087709	0.10506	0.57507	0.24709	0.14952	0.80943	0.05727	0.09057	0.5076	0.11515	0.18996	0.14375	0.15375	0.30074	0.26992	-0.018093	0.6929	0.18768	0.44562	-0.0082839	0.15107	0.25082	0
570	0.60259	-0.10546	0.1608	0.25961	-0.11039	0.43052	0.45828	-0.008537	0.70793	0.26519	-0.058908	0.59582	0.24492	0.13237	-0.0552	0.21349	0.4554	0.11641	0.065624	0.63641	0.4703	-0.13936	0.11184	0.15155	0.57687	0
571	0.17444	-0.13845	0.3626	-0.02398	-0.070726	0.61672	-0.061803	0.089374	1.0736	0.43333	0.0050004	0.7685	0.24424	-0.43237	0.12457	-0.43621	0.36666	0.23077	0.27906	1.2171	0.93056	0.30675	0.12448	-0.087261	0.16522	0
572	0.61236	-0.089633	0.2953	0.23877	0.30389	0.49728	0.024846	0.045547	1.5298	0.51793	-0.096361	1.136	0.052286	-0.23617	0.099244	-0.22639	0.55082	0.10444	-0.12169	0.39284	0.47409	0.27175	-0.048375	0.0015198	0.082439	0
573	0.59259	0.19195	0.36282	0.19937	-0.2514	0.60016	0.31195	0.041782	0.84545	0.2334	-0.44452	1.0372	0.30739	-0.3595	-0.083036	-0.22171	0.59342	0.23513	0.011307	0.70465	0.4778	-0.13945	0.238	0.32276	0.70576	0
574	1.0001	0.2474	0.26234	0.24117	0.077895	0.74401	-0.29603	0.12236	1.3318	0.28889	0.055384	0.90644	0.0081073	-0.1238	-0.21214	-0.014318	0.47764	0.29421	0.17531	0.50351	0.38026	0.12862	0.27704	0.3081	0.55269	0
575	0.4434	-0.075349	0.59681	0.24386	-0.066312	0.57097	0.067586	-0.2252	1.1889	0.37318	0.053932	0.77775	0.15238	-0.13919	0.10437	-0.10025	0.6807	-0.073033	0.016324	1.1122	0.72386	0.28838	0.22853	-0.12866	0.38618	0
576	0.87852	-0.35308	0.26657	0.23127	0.17729	0.42609	0.46613	0.00040938	1.4808	0.47399	0.22959	1.0162	0.038612	-0.1272	-0.1922	-0.28086	1.1031	0.090716	0.011648	1.0764	0.52091	0.01926	0.031789	0.20797	0.33123	0
577	0.15739	-0.092174	0.042544	-0.22288	-0.082637	0.4057	0.24425	0.075234	1.1997	0.52113	-0.15931	0.70292	0.097366	-0.22089	0.4437	-0.20482	0.30955	-0.036857	-0.053665	1.129	0.55197	0.42612	0.045016	0.1304	0.26188	0
578	1.3029	0.13236	0.25274	0.16392	0.23348	0.51073	-0.05181	0.10291	1.1961	0.76668	-0.11373	0.75951	0.16002	-0.13444	-0.0057754	-0.020104	0.39623	0.14444	-0.05468	0.46853	0.4105	-0.084023	0.34224	0.61067	0.6046	0
579	1.0492	0.0057879	0.45611	-0.017021	0.039481	0.29205	0.18245	-0.15278	0.83553	0.46941	-0.30006	0.9946	0.28075	0.047619	-0.26174	-0.10598	0.25945	0.079196	-0.12856	0.47061	0.48271	-0.088595	0.067106	-0.16763	0.51226	0
580	1.4458	0.006103	0.10339	0.43321	-0.036747	0.32888	0.078387	-0.019285	1.3063	0.66597	-0.33978	0.98919	0.46606	-0.2263	-0.076133	-0.18399	0.043385	-0.11059	0.10934	0.60623	0.37139	0.19087	-0.21988	0.30353	0.30561	0
581	1.3072	-0.30996	0.59116	0.36329	0.23643	0.29923	0.23751	0.010519	0.96057	0.71587	-0.21836	0.75862	0.19297	-0.27026	0.15319	-0.20243	0.78545	0.22721	0.22907	1.0684	0.35988	0.36254	-0.091397	0.20231	0.51294	0
582	0.55973	-0.34027	0.4539	-0.13314	0.17672	0.46167	0.29471	-0.33225	0.65776	0.46267	0.051346	0.92481	0.44449	-0.043941	0.034811	-0.17916	0.35651	0.19534	-0.010382	0.63457	0.39135	0.32706	0.045962	0.14435	0.37832	0
583	0.53378	-0.13725	0.19187	0.036792	-0.24334	0.26694	0.1547	-0.074336	0.77788	0.35711	0.46354	0.53798	-0.0049113	0.070203	-0.1964	-0.036798	0.14978	0.3392	0.022124	0.42429	0.28436	0.24371	-0.081347	0.38706	0.31346	0
584	0.58503	-0.071454	0.42137	-0.17028	-0.0036504	0.63229	0.10293	0.086944	0.99689	0.30441	0.047239	0.44312	-0.08306	0.32189	0.35618	0.3006	0.30642	-0.21166	0.16982	0.55001	0.20601	0.19524	-0.044935	0.29013	0.45643	0
585	0.93406	-0.11672	0.66932	-0.13471	-0.069317	0.56844	0.12771	-0.014421	1.1808	0.095652	-0.09817	0.60802	0.57444	-0.089116	0.30773	-0.033828	1.3076	-0.24217	0.031478	1.169	0.44871	0.32898	0.13062	-0.14581	0.0049169	0
586	0.67057	-0.11582	0.2221	0.15438	-0.17438	0.46782	0.13348	-0.34926	0.85543	0.31624	-0.077644	0.89566	0.14867	-0.1785	-0.29996	0.16211	0.45042	-0.043406	-0.13637	0.45075	0.6981	0.11009	-0.0045731	0.18253	0.2485	0
587	0.24733	0.11654	0.3974	-0.020911	0.14031	0.5496	0.013878	0.10035	1.1105	0.221	-0.065315	0.64377	0.15283	-0.27818	0.10922	0.030396	0.19728	0.34963	-0.22216	0.67095	0.51682	0.41609	0.12871	0.13447	0.28297	0
588	0.68174	-0.28451	0.11814	0.38318	-0.044102	0.26293	0.35576	-0.22767	1.128	0.77213	-0.075009	0.6469	-0.11793	-0.18056	0.036194	-0.17533	0.59982	0.12515	-0.14101	0.65406	0.68818	0.198	0.094401	-0.032598	0.11693	0
589	0.57587	-0.27919	0.58517	0.27605	0.20043	0.47045	0.14356	0.13953	0.97241	0.4257	-0.012973	0.84895	0.15339	-0.16221	-0.24641	-0.084032	0.83489	-0.13425	0.30179	0.49911	0.69808	0.2106	0.12046	0.18042	0.42885	0
590	0.61485	-0.10682	0.59475	0.48051	-0.13302	0.62096	0.22861	-0.12382	0.88376	0.50993	0.13387	0.78899	-0.2365	0.066576	-0.23375	0.080112	0.90146	0.063866	0.18335	0.52526	0.53675	-0.29444	0.17297	0.086544	0.48858	0
591	0.60634	-0.1267	0.48598	0.061919	0.23711	0.49613	-0.017849	-0.40541	1.0683	0.26381	-0.023295	0.6326	-0.0054917	-0.47109	0.069502	-0.40927	0.73739	-0.01255	0.30937	0.93522	0.70323	0.16979	-0.063551	0.19435	0.10851	0
592	0.33989	-0.021465	0.31585	0.13115	0.22052	0.55159	0.030829	0.10582	0.72278	0.18599	0.21842	0.52451	0.55525	-0.12837	0.007767	-0.0256	0.35229	0.026181	-0.03343	0.49196	0.16666	0.15912	-0.19883	-0.010196	0.52065	0
593	0.57247	-0.10506	0.65469	0.21842	0.25425	0.56161	0.24149	0.12379	1.1155	0.3215	-0.18025	0.89724	0.21267	0.080973	-0.15578	-0.17223	0.7886	0.37499	0.18127	1.1078	0.54059	0.18521	0.33571	0.42831	0.80607	0
594	0.82972	0.00044001	0.56497	0.1144	0.14682	0.74883	0.19122	-0.1341	1.0747	0.62336	0.03245	0.81232	0.18774	-0.025298	-0.024083	-0.25088	0.47768	0.21236	0.12386	0.44883	0.36868	0.28348	0.25811	0.47503	0.42847	0
595	0.30674	-0.22732	0.66585	0.22588	-0.13302	0.63985	0.29219	-0.055779	1.0721	-0.062175	-0.018051	1.0496	-0.25123	-0.095526	0.11452	-0.15422	0.5084	-0.044863	0.079051	0.7387	0.39374	0.14779	0.017843	0.36065	0.17981	0
596	0.73876	0.19908	0.27083	0.37554	0.24543	0.33975	0.27204	-0.3643	1.0466	0.65911	-0.016342	0.4954	0.091014	-0.38469	-0.11281	-0.52923	0.73123	0.06519	-0.051911	0.71176	0.61692	0.14641	0.2575	0.16974	0.20526	0
597	0.94455	-0.0023174	0.51673	0.35945	-0.0096834	0.7085	-0.13395	0.14176	0.91237	0.83669	-0.073885	0.83581	0.28748	-0.099797	0.047694	-0.25729	0.90127	-0.10474	0.13742	0.9149	0.57797	-0.1362	0.21704	0.35375	0.56337	0
598	0.58999	-0.151	0.6805	0.02499	-0.024606	1.1375	0.39135	0.2259	1.3242	0.4359	0.068508	1.2159	-0.37067	-0.24714	0.082265	-0.081901	0.945	0.28468	-0.069924	0.85361	0.5612	0.66939	-0.0078515	0.43495	0.23104	0
599	0.63757	-0.25047	0.27982	0.044256	0.055477	0.51361	-0.13827	-0.029485	0.8942	0.48915	-0.40306	0.392	0.34022	0.30527	0.32466	0.079541	0.27252	0.13315	0.055831	0.6684	0.041429	0.27465	0.070984	-0.10526	-0.14747	0
600	0.71057	-0.29008	0.78917	0.15932	0.11222	0.6177	0.24647	0.22688	0.69324	0.50824	0.021754	0.79712	-0.0039207	0.06247	-0.14978	0.056143	0.68843	0.32968	0.27114	0.7002	0.41127	0.13632	0.13008	0.42529	0.65744	0
601	0.83551	-0.22071	0.57185	0.18082	-0.20438	0.60652	0.049502	0.046985	1.5435	0.53779	0.1569	0.81553	-0.060678	-0.38189	-0.44588	-0.15632	0.6786	-0.071033	0.056256	0.95976	0.88739	0.16246	-0.24325	0.31712	0.23366	0
602	0.52188	-0.27558	0.64185	0.36873	0.15091	0.60402	0.34535	-0.060492	1.4145	0.53063	-0.093827	0.82066	0.04455	-0.2459	-0.13476	-0.22986	0.7585	0.33501	0.38035	0.93501	0.64039	0.042443	0.25467	0.18748	0.42261	0
603	1.1097	0.038284	0.5337	0.067284	-0.04187	0.65316	0.17301	0.17743	1.3342	0.35286	-0.11801	0.77056	0.13735	-0.27334	-0.2964	-0.32238	0.37487	0.0695	-0.035984	0.74684	0.35783	-0.16925	-0.12083	0.26596	0.35916	0
604	0.55988	0.072565	0.61029	0.08808	0.048688	0.50635	0.34756	0.063854	1.3469	0.17282	0.042258	0.53321	0.37947	-0.34422	-0.43384	-0.36273	0.6501	0.057115	-0.0085588	0.59194	0.69913	0.27238	0.20768	0.32452	0.30934	0
605	0.51815	-0.082279	0.38873	0.22422	0.50171	0.88476	0.2487	0.019956	1.2349	-0.022722	-0.33397	0.96161	-0.15495	-0.094438	-0.080749	-0.12602	0.81189	0.21697	0.12792	1.0842	0.77882	-0.039577	0.1944	0.16793	0.33514	0
606	0.61701	-0.39468	0.44721	0.29206	0.12514	0.72322	0.46836	-0.016608	1.1347	0.36196	-0.33107	0.83212	0.05268	-0.05683	-0.23301	0.048609	0.45202	0.23358	0.0039944	0.85718	0.5661	0.17704	0.22381	0.27381	0.46247	0
607	1.2354	0.075083	0.12274	0.24792	-0.060819	0.41574	0.23244	-0.026982	1.0635	0.81641	0.15966	0.91161	0.33345	-0.23407	0.11025	-0.15243	0.22534	0.33298	0.15056	0.65597	0.42659	-0.20166	0.20758	0.37828	0.48379	0
608	0.73912	-0.11049	0.029178	-0.046113	0.47547	0.73476	0.044086	-0.1091	1.2034	0.33203	-0.16004	1.0202	0.15929	0.013812	0.20871	-0.02065	0.28883	0.066063	0.21602	0.92106	1.0177	0.19754	-0.16152	0.10205	0.58926	0
609	0.95151	-0.18202	0.55299	0.045866	0.19781	0.60048	0.12662	-0.022275	0.83737	0.46314	-0.16929	1.2253	0.060997	-0.072465	-0.017903	0.053154	0.71895	0.29286	0.09424	0.41332	0.52572	0.33323	0.36738	0.38849	0.56389	0
610	1.056	-0.5362	0.024027	0.082774	0.13823	0.72904	0.20887	-0.4288	0.9975	-0.053678	0.008902	0.83654	-0.12093	-0.34225	0.40915	-0.24725	0.17593	0.14994	0.12577	0.87963	0.34168	0.48801	0.019075	0.5878	0.44448	0
611	0.48797	0.0027974	0.046216	0.074626	0.10491	0.50643	0.1583	-0.091034	0.72762	0.40596	-0.14387	0.44668	0.14471	0.12839	0.009202	-0.11543	0.39464	-0.032884	0.2569	0.85572	0.74025	0.26512	-0.23915	0.13873	0.2223	0
612	0.87356	-0.21427	0.25069	0.25212	0.28482	0.59323	0.32238	-0.10864	1.3503	0.55627	-0.12172	1.1844	0.13794	-0.49017	-0.04402	-0.45176	-0.083208	0.37726	-0.0047001	0.13581	0.45942	0.38228	0.052613	0.40061	0.18303	0
613	0.67358	0.015538	0.76774	0.40576	0.18848	0.66521	0.23522	-0.12098	1.4545	0.91845	-0.11179	0.75166	-0.017159	-0.032646	-0.29578	-0.1687	0.9901	0.099071	0.16651	0.78418	0.68475	-0.024232	0.17501	0.25619	0.6461	0
614	0.48547	-0.022681	-0.081322	0.018605	0.14279	0.065279	0.10102	-0.27946	0.82434	0.40839	-0.24581	0.5765	0.19954	0.0040797	0.1693	0.093603	0.39747	-0.10381	0.21721	0.17517	0.64106	0.22241	0.11117	0.10812	0.63981	0
615	0.44003	0.31961	0.045717	0.45449	0.45414	0.36719	0.22641	-0.094047	1.0429	0.15247	-0.098655	0.81997	0.03533	0.16694	0.17454	0.39388	0.35758	0.21561	-0.13059	0.8005	0.50955	-0.060373	0.16374	0.41264	0.65327	0
616	0.79832	-0.11165	0.37877	0.27565	0.19243	0.24727	0.37402	-0.21212	1.34	0.26732	0.034522	0.79094	-0.29688	-0.13674	-0.0035117	-0.16729	0.57031	-0.066388	0.017321	0.5159	0.48009	0.14611	0.016452	0.0038607	0.67603	0
617	0.44303	-0.14863	0.77617	0.37067	0.17404	0.658	0.46404	0.18604	0.95852	0.35953	-0.11435	1.2646	0.024192	-0.39234	-0.18309	-0.3086	0.81289	0.27273	0.047753	0.89228	0.39354	-0.22946	0.32316	0.2469	0.54708	0
618	0.86326	-0.021115	0.21553	0.11701	0.038425	0.26367	-0.043134	-0.14198	1.2432	0.31126	-0.39732	0.37767	-0.021494	-0.1383	-0.16537	-0.080471	0.45742	-0.15395	0.30607	0.53438	0.25401	0.15168	0.079648	0.6194	0.096995	0
619	0.89864	-0.13035	0.5421	0.07454	0.10243	0.45088	0.30153	0.061394	1.1652	0.29878	0.10118	0.85932	0.11217	-0.023724	-0.302	0.038887	0.67883	-0.11375	0.1802	0.58426	0.50178	0.089548	-0.14421	0.38186	0.78034	0
620	0.96816	0.0093193	-0.2024	0.19347	-0.017039	0.44864	0.24467	-0.17635	1.1769	0.5006	-0.16127	0.97072	0.36129	0.01594	0.044171	-0.23948	0.24935	0.30289	-0.08667	0.48196	0.45999	0.29971	0.16304	0.29342	0.4643	0
621	0.39881	-0.14378	0.57687	0.27186	0.10052	0.65223	0.16187	-0.058271	0.98762	0.17333	0.067869	0.73982	-0.22959	-0.18802	-0.16135	-0.06675	0.34827	0.47888	0.26861	0.49396	0.42242	-0.0075273	0.0204	0.22173	0.3076	0
622	0.65844	-0.25413	0.20215	0.052556	-0.0083644	0.63301	0.12241	-0.046361	1.0809	0.26985	-0.26333	0.9435	0.14248	-0.047194	-0.0030673	-0.053335	0.45345	-0.10972	-0.08609	1.0057	0.59426	0.041701	-0.057965	0.18811	0.40074	0
623	0.56471	0.038025	0.48612	-0.081029	0.12277	0.3407	0.25345	-0.084686	0.87678	0.12918	0.082204	0.26099	0.32858	0.11031	0.0012341	-0.10145	0.18253	0.067497	-0.0072408	0.52395	0.40696	-0.013852	0.054208	0.025431	0.36771	0
624	0.53668	-0.24574	0.60754	0.19428	0.42014	0.40095	0.22767	0.038403	1.0689	-0.036432	0.082307	0.68172	0.40594	-0.14288	-0.21099	-0.24296	0.75642	0.099732	0.36315	0.62889	0.36544	0.29782	-0.011043	0.16247	0.34657	0
625	0.47568	-0.1079	0.083051	0.037525	-0.13476	0.48926	0.052921	-0.18934	0.7667	0.1266	-0.048142	0.61833	0.12345	-0.11022	0.11859	-0.12939	0.32623	0.083429	-0.12771	0.80726	0.049672	0.22334	0.07224	-0.075508	0.19929	1
626	0.074415	0.22008	-0.00080141	-0.23631	0.30587	0.28847	-0.0088162	0.017758	1.0195	0.060648	-0.0074821	0.35301	-0.096236	-0.24087	0.15635	0.13649	0.063086	0.43799	-0.082819	0.24631	0.2154	-0.048102	0.091386	0.20168	0.44314	1
627	0.93145	-0.17866	0.47253	-0.098947	0.07344	0.37083	0.028729	-0.10447	0.9996	0.28297	-0.036738	0.43036	0.18206	-0.097399	0.057213	0.022343	0.20959	0.12719	0.0035852	0.36674	0.42677	0.078161	0.2429	0.27853	0.67457	1
628	0.16432	0.28262	0.2723	0.12598	0.11411	0.11105	0.16527	0.10128	0.55147	0.27123	0.14859	0.1229	-0.013938	0.058084	0.36474	0.18599	0.38651	-0.019601	-0.048705	0.45035	0.2766	0.23172	0.057144	0.47704	-0.17401	1
629	0.58068	-0.09567	0.53318	-0.094045	0.048585	0.77828	-0.088064	-0.12307	1.2806	0.64219	-0.078407	0.66937	0.18936	-0.051574	-0.11765	-0.14118	0.66038	0.053237	-0.060182	0.81687	0.35379	0.072607	-0.33417	0.17144	0.083273	1
630	0.70924	-0.0058338	-0.039449	-0.25472	0.14345	0.26241	-0.059548	0.12589	0.72775	0.38849	0.042781	0.58401	0.1745	0.095667	-0.17775	-0.022554	-0.0061871	0.18212	0.094451	0.58978	0.61774	0.27254	-0.046196	-0.10422	0.30542	1
631	0.44303	-0.31007	0.26322	0.021888	-0.087122	0.40244	0.13896	-0.23769	1.389	0.41763	-0.34998	0.62799	-0.057348	-0.27351	-0.040556	-0.25218	0.27764	0.009985	0.047172	0.25915	0.083043	0.36375	-0.05451	0.077581	0.35932	1
632	0.48858	-0.28898	0.44946	0.40771	-0.080314	0.34096	-0.13614	0.17813	0.77471	0.20418	0.13568	0.42529	-0.0079842	0.052327	0.065484	0.023609	0.0093274	-0.10771	0.014311	0.46936	0.40938	0.17104	-0.12501	0.029932	0.45716	1
633	0.60048	0.018609	0.36845	-0.034981	-0.055566	0.22074	0.21299	0.41443	0.75981	0.080967	-0.098374	0.5933	0.19906	-0.18205	-0.26209	-0.16096	0.3168	-0.1313	0.14804	0.11315	0.52217	0.2478	0.10522	0.30084	0.17497	1
634	0.4675	-0.32268	0.092243	0.06972	0.11159	0.59109	0.25769	-0.19352	1.192	0.21963	0.063485	0.78211	0.27129	0.017267	0.71448	0.061907	0.64171	0.014861	-0.079673	1.1223	0.80143	0.83486	-0.013847	0.18916	-0.30864	1
635	0.31893	-0.074833	0.5062	0.13331	0.030956	0.36648	0.10508	0.074214	0.55236	0.24804	-0.075265	0.37562	0.3108	0.088987	0.22558	-0.0022706	0.11235	-0.0019036	-0.043074	0.5531	0.63111	0.17386	-0.13939	0.24529	0.11097	1
636	0.57973	0.060058	0.32894	0.23082	0.037639	0.22111	0.16491	0.057401	0.91259	-0.018643	0.040926	0.15477	-0.123	0.060797	0.27928	0.11266	0.28772	-0.12582	0.50596	0.41479	0.52312	0.20472	-0.12462	0.46003	0.33268	1
637	-0.20112	0.49418	0.2494	0.35483	0.52378	0.38909	0.17294	0.40901	0.98751	-0.035315	-0.23862	0.2205	-0.13464	0.18085	-0.1655	0.49754	0.62029	0.37357	0.074646	0.87334	0.22936	-0.052588	0.20725	-0.022374	0.59028	1
638	0.30098	-0.12803	0.11976	0.037848	-0.27569	0.44145	0.038189	0.010803	0.84031	0.2386	0.0038384	0.6403	0.099607	-0.15213	0.21555	-0.033149	0.10011	-0.42807	0.033078	0.41903	0.49282	0.47019	-0.14703	-0.15345	0.070409	1
639	0.4795	-0.086831	0.40996	0.12768	-0.056645	0.37688	0.36537	-0.038694	1.5659	0.26591	-0.23948	0.76943	0.31621	0.25728	0.24519	0.12027	0.71484	-0.20173	0.036759	0.73258	0.15005	0.42668	-0.080395	-0.042365	0.32225	1
640	0.58646	-0.12859	0.3324	-0.0030044	-0.039259	0.32366	0.094818	-0.12026	0.57133	0.45213	-0.015154	0.44088	-0.0058936	0.0076211	0.10496	-0.14911	0.355	0.22519	0.14508	0.55924	0.11895	0.21017	0.14672	0.025848	0.1381	1
641	0.20811	0.10023	0.30075	0.14654	-0.10336	0.37061	0.12312	0.015192	0.99146	-0.022825	0.30218	0.39455	-0.17442	-0.15892	0.41923	0.07015	0.43214	-0.030702	-0.20824	0.78773	0.1934	0.4296	-0.082621	0.069815	0.05379	1
642	0.13199	-0.085302	0.06436	-0.16623	0.15671	0.35535	0.087123	-0.036042	0.75449	0.057038	-0.086208	0.52515	0.082546	0.022882	0.18545	0.020116	0.38019	0.098098	-0.21287	0.60752	-0.020737	0.12139	0.057648	-0.091511	0.12279	1
643	0.37749	0.073967	0.62369	0.14204	0.0018986	0.77919	-0.075349	0.10526	0.79548	0.43486	0.031615	0.88683	0.13741	-0.012043	0.48094	-0.34557	0.98314	0.10459	-0.063417	0.52539	0.3846	0.66091	-0.16517	-0.22221	0.21969	1
644	0.33342	-0.11296	0.098287	-0.076705	-0.41752	0.21664	0.14635	0.040118	1.1261	0.34276	0.0051821	0.29758	0.0050708	-0.18364	0.61594	-0.13495	0.63991	-0.40166	-0.12838	0.085304	0.16482	0.33552	-0.49047	0.06922	-0.11084	1
645	0.27236	-0.072735	0.28491	0.050765	0.067138	0.61617	-0.014499	-0.045442	1.2306	0.1939	0.12013	0.93149	0.017613	-0.43477	0.30358	-0.38236	0.66882	-0.081642	0.061135	0.79176	0.49641	0.42989	-0.23049	0.22546	0.4128	1
646	0.48724	0.073725	0.065691	0.034552	-0.019008	0.4959	0.18309	-0.1594	0.72498	0.020721	-0.054599	0.48317	0.085337	0.2337	0.45378	0.15089	0.59744	0.19471	0.028482	0.57253	0.30304	0.55051	0.066689	-0.20759	0.28882	1
647	0.39524	-0.2541	0.41533	-0.10532	0.14684	0.23251	0.36015	0.19587	1.0307	0.00055676	-0.032847	0.52149	0.50126	-0.14365	-0.059319	0.075676	0.30766	-0.11575	0.055119	0.45594	0.55025	-0.23173	0.075371	0.24107	0.3196	1
648	0.34117	-0.14442	0.25172	-0.086413	-0.1061	0.35497	0.17797	0.033463	0.78708	0.55777	0.029686	0.86837	-0.075187	-0.039059	0.14144	-0.053894	0.31045	0.14927	0.028738	0.73098	0.71792	0.28949	-0.17875	0.14875	0.57912	1
649	0.52279	-0.05732	0.59747	-0.12228	0.073511	0.37043	0.07196	0.083366	0.80906	0.025573	-0.025254	0.64555	-0.25573	0.27555	-0.10321	0.41426	0.53817	0.23298	0.18702	0.31475	0.32754	0.22063	-0.097199	0.15099	0.37078	1
650	0.50029	-0.23987	0.21977	0.048193	-0.029595	0.43175	-0.067466	0.060832	0.89801	0.090973	-0.25139	0.37512	0.024149	-0.16	0.21101	-0.1517	0.19276	0.0054849	-0.21088	1.0047	0.52335	0.11809	0.051906	0.17959	0.12083	1
651	0.37887	-0.12642	-0.015503	0.049708	0.17498	0.38593	0.04003	0.15035	0.64226	0.1618	-0.13404	0.4067	0.16194	0.018057	0.17029	-0.17549	0.19056	0.1026	0.090962	0.21075	0.47174	0.44627	-0.079187	-0.017426	-0.05648	1
652	0.2035	-0.013701	0.38066	0.027536	0.034499	0.18187	0.1667	0.061554	1.0166	0.22704	0.036521	0.30928	0.13652	0.020922	-0.010732	-0.014715	0.54545	-0.29581	0.069954	0.44458	0.3795	0.26447	-0.14481	0.0014982	0.14866	1
653	0.78819	0.076525	0.44142	0.051692	-0.10997	0.46853	0.35415	0.30993	1.2141	0.021947	-0.096623	0.70554	0.099066	0.043559	0.54323	0.026314	0.26699	0.22516	-0.33075	0.68808	0.18898	0.20182	0.012414	0.019635	0.39231	1
654	0.43168	0.077867	0.17432	-0.041895	0.083186	0.52869	0.21866	0.0048379	0.81761	0.14019	-0.04682	0.75412	0.25242	0.14019	-0.051442	0.16204	0.64264	-0.11734	-0.012855	0.43928	0.22575	-0.04211	-0.20823	-0.082915	0.23136	1
655	0.31961	0.12348	0.31621	-0.33558	-0.10221	0.60608	0.15438	-0.14635	0.72311	0.012229	-0.10592	0.87115	0.11908	-0.079606	-0.087744	-0.02848	0.55216	-0.16856	-0.21461	0.94503	0.79085	0.33969	-0.15812	0.15434	0.34257	1
656	0.23364	0.02148	0.40608	0.21352	-0.28241	0.36023	-0.11603	0.038129	0.77914	0.17002	0.072702	0.67279	0.26314	0.086577	0.0078456	0.0066406	0.38115	0.36251	-0.12399	0.54732	0.42215	0.15906	0.056113	0.067002	0.36867	1
657	0.50235	-0.18485	0.20385	-0.28172	0.0024913	0.43328	0.25325	-0.022977	1.4119	0.28638	0.047972	0.75205	-0.099676	0.027887	0.15659	0.10679	0.25328	0.10515	0.31228	0.51884	0.41515	0.21344	0.35257	-0.1785	0.53355	1
658	0.27238	-0.14883	0.10551	0.20419	-0.17803	0.53763	0.41254	-0.20625	0.83937	0.051709	0.08629	0.30052	0.000202	0.11574	-0.12896	0.065284	0.22012	0.12784	-0.060759	0.24256	0.20756	0.12186	-0.063073	-0.024739	0.33292	1
659	0.91613	0.13386	0.16928	0.096213	0.10399	0.49573	0.1671	0.14888	0.6999	0.33424	0.34446	0.92302	0.13325	-0.1133	0.24051	-0.047674	0.47183	0.15067	-0.017464	0.81816	0.53779	0.37882	-0.024473	0.16752	0.10401	1
660	0.76934	0.039024	0.36564	-0.052098	0.0063972	0.23232	0.31988	-0.17441	0.78275	0.03251	0.30694	0.74678	-0.0066043	-0.12975	0.030805	0.08748	0.21388	0.45048	0.064181	0.68152	0.73299	0.26218	-0.0033313	0.11361	0.49799	1
661	0.84145	-0.025679	0.26777	0.064037	0.0058655	0.35487	0.16097	0.013359	0.86199	0.29456	0.034651	0.89972	0.17065	0.15445	-0.37199	-0.0029867	0.46614	0.27803	-0.0067766	0.72954	0.16376	0.21249	0.14117	0.10749	0.46962	1
662	0.26931	-0.20544	0.31721	-0.074475	0.081339	0.50674	0.19501	-0.27754	0.62344	0.413	-0.12831	0.6881	-0.065868	0.10279	-0.0033863	0.16876	-0.076988	-0.099597	-0.11635	0.50757	0.35596	0.13231	0.013795	0.55343	0.46958	1
663	0.32376	-0.133	0.33104	0.16751	-0.083913	0.71538	0.047235	0.1418	0.82648	0.48308	-0.083703	0.61894	0.29359	-0.087286	0.77485	-0.067448	0.76346	0.037179	0.014456	0.7625	0.26238	0.53576	0.14085	-0.12284	0.097241	1
664	0.14337	-0.15146	0.48457	-0.067458	-0.19973	0.30581	0.032597	-0.096471	0.7232	0.075322	0.11496	0.37911	0.31047	-0.07443	0.24882	0.11583	0.32812	0.036616	0.17847	0.37021	0.17347	0.14501	-0.037094	0.15439	0.24255	1
665	0.97697	0.24952	0.29251	0.21931	0.29579	0.42507	-0.078787	0.03915	1.2232	0.2067	0.17878	0.83976	0.089915	-0.0047975	-0.24502	-0.048501	0.42956	0.39835	0.034834	0.86596	0.39144	0.11226	0.24691	0.10397	0.39566	1
666	0.3686	-0.028296	0.54908	0.07531	-0.097635	0.40549	0.023302	0.19595	0.97652	0.45285	0.22754	0.76876	0.23628	-0.403	0.15826	-0.36635	0.91265	-0.081042	0.20291	0.42713	0.29783	0.42315	-0.16211	0.11657	0.21398	1
667	0.61082	-0.025067	0.55461	0.0649	0.03661	0.31183	-0.031461	0.12174	0.8494	-0.029855	0.23286	0.63987	0.029985	0.14698	0.33448	0.14699	0.56084	-0.11368	-0.062151	0.50522	0.4114	0.4821	-0.30103	0.21238	0.30054	1
668	0.40899	-0.19101	0.74947	0.22235	-0.14577	0.3242	0.34057	-0.035897	0.61991	-0.22106	0.16651	0.66706	0.2555	-0.1964	0.35032	-0.11529	0.48398	0.27978	0.10269	0.6514	0.58101	0.39778	-0.037079	-0.083289	0.31494	1
669	0.62357	-0.25879	0.27623	0.048279	-0.15395	0.40986	-0.23809	-0.067077	1.0574	0.31606	-0.17773	0.62938	-0.087902	0.31558	0.18552	-0.13646	0.30835	-0.13361	0.018622	0.62701	0.59916	0.19967	0.10116	-0.13562	-0.022503	1
670	0.35645	-0.12959	0.4927	0.27839	0.027058	0.049746	0.049916	-0.513	0.72633	-0.053077	-0.1762	0.25498	-0.069735	0.12847	-0.070171	0.27327	-0.1643	-0.14989	0.054454	0.18456	0.0041018	0.21612	-0.03931	0.070287	0.55619	1
671	0.2505	-0.10127	0.060543	-0.084535	0.1195	0.52409	0.33963	-0.15663	0.74308	0.2933	-0.0035582	0.43459	0.35577	-0.25617	-0.062976	-0.26809	-0.011578	0.22192	-0.20247	0.67967	0.57484	0.36207	0.0083428	-0.048616	0.21906	1
672	0.57086	0.018119	0.46168	0.18961	-0.031004	0.29008	0.32453	0.26592	0.80764	0.30527	-0.21377	0.38604	0.088313	0.090772	0.034449	-0.21734	0.30693	0.035423	0.20213	0.46231	0.29467	0.38661	-0.034936	-0.11995	0.2484	1
673	0.52023	0.073108	0.59256	0.13082	-0.02874	0.55828	0.20491	0.15696	1.0439	0.43652	0.024777	0.78383	0.075466	-0.22257	0.013588	-0.28928	0.73644	0.098171	-0.10393	0.75339	0.17932	0.17918	0.021411	0.29375	0.39958	1
674	0.53168	0.04389	0.26528	-0.30291	0.35769	0.5137	0.25982	0.1144	0.95593	0.34964	-0.1328	0.59843	-0.14896	0.2253	-0.12839	0.27471	0.24912	0.10846	-0.1381	0.80051	0.38584	0.32715	0.042441	-0.061408	-0.23948	1
675	0.41907	-0.16182	0.19763	0.031204	-0.12261	0.35154	-0.037831	0.12448	0.81182	0.1142	0.1804	0.48453	-0.022752	-0.24489	0.21393	-0.066376	0.34203	0.14254	0.46793	0.7084	0.13518	0.57383	-0.073291	-0.023592	0.15336	1
676	0.6505	-0.13569	0.33241	-0.016711	0.011784	0.27728	0.065382	-0.034225	1.1015	0.37454	0.1564	0.77852	0.15781	0.23854	0.35502	0.14128	0.32703	-0.059075	0.11563	0.59723	0.4383	0.22003	-0.058228	0.40889	0.3126	1
677	0.67522	-0.13058	0.3455	-0.079463	-0.05225	0.67203	-0.093344	-0.034389	0.97996	0.69986	0.012776	0.76602	0.028455	0.20094	0.21565	0.27815	0.17389	0.062557	0.15094	0.77222	0.81063	0.173	-0.011457	0.15318	0.34346	1
678	0.20961	0.062505	0.15186	-0.034448	-0.064887	0.38767	-0.28974	0.31202	0.74648	0.38845	-0.11312	0.74359	-0.11367	-0.22897	-0.57869	-0.18408	0.10823	-0.031314	0.14025	0.57443	0.21219	0.079781	-0.041358	0.23633	0.32293	1
679	0.71361	-0.059066	-0.016486	-0.052036	0.11958	0.18081	0.007428	-0.04235	1.2407	-0.049838	-0.14261	0.7861	0.15379	-0.034099	0.20694	-0.11662	0.36184	0.089771	-0.16548	0.58492	0.56429	0.28719	0.086663	-0.0088012	0.12175	1
680	0.53228	-0.094732	0.53497	0.1885	-0.12441	0.054508	-0.062921	0.0033964	0.85052	0.34659	0.087291	0.57126	0.0065855	0.22379	0.12953	0.10637	0.57837	0.01799	0.039186	0.26983	0.23287	0.24449	0.23591	0.076338	0.40409	1
681	0.21289	0.25487	0.04385	0.06399	-0.1767	0.29615	0.071372	-0.094843	1.3097	0.13033	-0.10792	0.40197	0.010344	-0.39873	0.005448	-0.31242	0.099111	-0.17453	-0.14322	0.77646	0.16829	0.21548	-0.32582	0.11841	0.13119	1
682	0.60166	0.0097916	-0.098916	-0.15539	0.17932	0.46596	-0.10907	-0.017482	0.93578	0.28543	0.026144	0.48073	0.17704	-0.0086567	0.41691	0.11481	-0.050028	0.12546	0.11487	0.2975	0.45366	0.39824	-0.14081	0.16487	-0.20067	1
683	0.5544	-0.20354	0.028035	-0.17073	-0.21938	0.13257	0.18759	-0.032393	0.78908	0.058158	0.043547	0.55862	-0.19303	-0.4368	0.13887	-0.32035	0.082874	-0.078399	-0.091394	0.50449	0.33198	0.18408	0.083276	-0.06541	-0.0010373	1

## Sheet: Figure5b
No. subject	FC1	FC2	FC3	FC4	FC5	FC6	FC7	FC8	FC9	FC10	FC11	FC12	FC13	FC14	FC15	FC16	FC17	FC18	FC19	FC20	FC21	FC22	FC23	FC24	FC25	diag
1	1.269	0.33389	0.43724	-0.31179	0.093955	0.68175	-0.0059956	0.030805	1.0563	0.24485	-0.33615	0.86272	0.29852	0.30118	-0.70171	0.26487	0.45291	0.053523	0.21188	1.0523	0.87908	-0.50054	0.23468	0.066043	0.34095	0
2	0.22848	0.34439	-0.059663	0.69899	0.051092	0.25709	-0.090249	0.39809	1.1119	0.49953	-0.016071	0.56388	0.014023	-0.23676	0.30144	-0.1462	0.056458	0.17957	-0.14055	0.96527	0.11703	0.25438	0.20221	0.10865	0.47953	1
3	0.27181	-0.54828	0.29733	0.3463	-0.0044934	0.25763	-0.25915	0.16759	0.76145	0.3701	0.028436	1.158	0.19499	-0.006449	-0.30178	-0.066921	0.45395	-0.18617	0.033642	0.37803	0.32069	0.12043	-0.051384	-0.10788	0.048338	0
4	0.92981	-0.20687	0.85272	-0.005047	0.060665	1.3432	0.19338	0.58939	0.68727	0.63084	0.10573	1.2189	0.1015	-0.37355	-0.12661	-0.49841	1.379	0.50015	0.32949	1.5823	0.68434	0.071009	0.5937	0.38465	0.80073	1
5	0.59543	-0.19862	0.37514	-0.095138	-0.10436	0.86364	0.094704	-0.21403	1.3973	0.85919	-0.22759	0.69819	-0.11585	-0.13543	0.35948	-0.13976	0.58773	0.070309	0.19901	0.55368	0.3779	0.17267	0.17055	0.35362	0.4217	0
6	0.17128	-0.257	0.21341	-0.18575	0.20337	0.34838	0.15805	0.087498	0.87861	0.20639	-0.26115	0.54178	0.13627	-0.35738	-0.22353	-0.39651	0.1678	0.16991	-0.071978	0.45035	0.78197	-0.068321	-0.01979	-0.034816	0.39975	1
7	0.40197	0.33644	1.1085	0.036547	0.42517	0.68407	0.19395	0.14841	1.1702	-0.06263	-0.23008	0.66719	-0.079858	-0.52909	-0.3882	-0.42603	1.2595	-0.0096646	-0.051992	0.6228	0.46221	-0.26069	-0.010752	-0.017226	0.48194	0
8	0.58401	0.31074	0.38912	0.17451	0.39779	0.20677	-0.13207	0.16571	0.79987	0.16878	0.051747	0.5829	0.024556	0.21502	0.05432	0.11386	0.39676	0.041733	0.086664	0.60414	0.49132	0.10934	0.35551	0.5034	-0.1145	1
9	0.31196	-0.13532	0.42428	0.44511	0.020227	-0.061229	-0.13356	-0.1123	0.57707	0.52589	0.076322	0.43195	0.057994	-0.24383	-0.076026	-0.47817	0.66561	-0.043186	-0.36371	0.32077	0.2063	0.22258	-0.05455	-0.16397	0.01389	0
10	0.36189	-0.18447	0.32001	-0.050963	0.05475	0.82043	0.10541	0.048387	1.6019	0.38612	0.21794	1.143	0.45566	0.030186	0.071204	-0.039148	0.56024	0.63117	0.041439	1.1001	0.85072	-0.27304	0.63449	0.24126	0.09304	1
11	0.58553	0.096273	0.2501	0.053463	0.24512	0.29696	0.2377	-0.1599	1.3684	0.29263	0.22463	1.059	-0.063561	-0.249	0.059294	-0.43533	0.22914	0.0002883	0.24536	0.66783	0.87018	0.2783	-0.034197	0.39738	0.54769	0
12	1.1657	-0.55438	0.57095	0.050994	-0.30329	1.0193	0.51691	-0.025874	0.93753	-0.12788	0.22304	0.87676	0.081344	-0.21642	0.028131	-0.21687	0.7102	0.3237	-0.030313	0.95677	0.81426	0.33672	0.19261	0.23187	0.059926	1
13	0.38912	0.27823	0.55934	0.090622	0.22981	0.97492	0.1757	0.058123	0.75512	-0.030497	-0.33889	1.052	0.2671	0.0073715	-0.092202	-0.015965	0.55068	0.20555	-0.014639	1.0729	0.74639	0.16084	-0.038481	0.19161	0.22353	0
14	0.75492	-0.1399	0.49238	0.39377	0.28014	-0.13232	-0.12646	-0.20169	1.2867	0.48883	-0.071714	0.48365	0.18957	0.29571	-0.2266	0.22754	0.31603	0.42093	-0.24606	0.33401	0.3363	0.47125	0.43172	0.26987	0.36196	1
15	0.41145	-0.040046	0.1235	0.26134	-0.094767	0.39251	0.32409	0.35993	0.64069	0.49041	0.12574	0.48553	-0.0054803	-0.092794	0.079895	-0.094075	0.45219	0.14282	-0.1071	0.98721	0.56271	0.072165	-0.17347	0.36095	0.32455	0
16	0.042485	-0.082159	0.66948	-0.0499	-0.050202	0.53404	0.010818	-0.13225	1.3351	0.31022	-0.21533	0.83182	0.32275	0.16412	0.19195	-0.072971	1.0669	-0.21969	-0.26146	0.95046	0.61721	0.086436	0.16729	-0.068513	-0.0009764	1
17	0.53868	-0.10662	-0.092912	0.20891	-0.014818	0.49106	-0.04998	0.098003	1.1769	0.47022	-0.32906	1.1622	0.08584	-0.17769	0.41843	-0.23668	-0.24799	0.17653	0.0011444	0.9383	0.39744	0.37953	0.13196	0.06598	0.39342	0
18	0.2012	-0.21262	0.095761	0.27046	-0.33008	0.057881	-0.06959	-0.59096	0.86958	-0.1542	0.15665	-0.087303	-0.25898	-0.34088	0.17554	-0.39224	0.23779	0.48429	-0.28313	0.27298	0.72345	-0.03096	0.25931	-0.010122	0.22425	1
19	0.36537	0.19475	0.5348	0.13672	0.014951	0.41507	0.2497	-0.011096	0.81464	-0.51595	-0.10095	0.75678	-0.28167	-0.25022	-0.53901	-0.28346	0.57458	-0.0071567	-0.0032755	0.95458	0.44537	-0.45784	0.22771	-0.0055628	0.35966	0
20	0.58372	-0.17539	-0.13479	0.29839	0.21082	0.30117	0.082424	0.20708	0.6602	0.085484	-0.11465	0.5342	0.26783	-0.31261	0.43265	-0.30978	-0.17357	0.04558	0.33673	0.75108	0.20682	0.21789	-0.15204	0.0057676	0.66181	1
21	0.40886	-0.4681	-0.04426	-0.036338	0.43954	0.55552	0.63144	0.12297	0.96474	0.82267	-0.31912	0.63832	0.61473	-0.23928	-0.1312	-0.29526	0.16599	-0.16645	0.10626	0.77208	0.91099	0.29519	-0.33672	-0.085396	0.13168	0
22	0.55813	0.072778	0.10188	0.085026	0.1011	0.22304	0.034465	-0.16497	0.85311	0.41078	-0.17878	0.21321	-0.034186	-0.036854	-0.32269	0.0056127	0.40142	0.065177	0.2117	0.28719	0.11246	-0.13555	0.20799	-0.14652	0.81729	1
23	0.55715	-0.052741	0.61081	0.13954	-0.32607	0.50767	-0.028818	-0.27439	1.377	0.55018	0.044244	0.62144	0.31979	0.11456	0.12522	-0.071478	0.52807	-0.25825	-0.19775	0.83373	0.26491	0.36543	-0.12084	0.17274	0.22032	0
24	0.1069	-0.2089	0.17583	-0.15301	-0.075327	0.44493	0.18931	0.13826	0.92459	0.57972	-0.44405	0.53871	0.19016	0.31097	0.0042443	-0.049859	0.57188	0.56284	-0.15098	0.75919	0.12675	-0.48545	0.27836	0.16337	0.55949	1
25	0.76213	-0.24789	0.48255	-0.15849	0.37725	0.70728	0.18092	0.266	1.3921	0.1748	-0.21305	1.2946	0.1887	-0.28595	0.36628	-0.20107	0.16781	0.16277	0.1281	1.1037	0.84687	0.42741	0.22284	-0.020802	0.017714	0
26	0.095361	-0.26494	0.52756	0.38557	0.15013	0.094207	0.081569	-0.023695	1.2229	0.40685	-0.060505	0.53038	-0.26611	-0.092	-0.019175	-0.31749	0.76649	-0.076402	-0.15565	0.568	0.42539	0.49214	0.12066	0.23539	0.43533	1
27	0.731	-0.046032	0.12634	0.16228	0.06714	0.42493	0.20333	-0.31135	1.2154	1.0241	-0.18079	0.89395	-0.071469	0.021462	-0.75992	0.021372	0.16741	0.031802	0.22839	0.60074	0.36634	-0.31533	0.19381	0.28592	0.48971	0
28	0.10268	0.2645	0.23039	-0.078851	0.26077	1.1039	0.13455	-0.062887	1.0227	0.49531	-0.24481	0.74283	-0.28224	-0.027027	0.18397	-0.0067733	-0.039811	0.20866	-0.26113	0.93255	0.28797	0.13754	0.48128	0.042975	0.0030991	1
29	0.84633	-0.066179	-0.33969	0.22019	-0.16788	0.52272	0.20777	-0.12192	1.0506	0.23165	0.009501	0.63141	0.11792	-0.10338	-0.12946	-0.15491	-0.22441	-0.13408	-0.12817	0.70551	0.50564	-0.25422	-0.051666	-0.19556	0.088988	0
30	0.26992	-0.067103	0.87679	0.056108	-0.052309	0.17699	0.23185	0.14789	0.71351	0.96448	-0.063777	0.48328	-0.12444	-0.027686	-0.49648	-0.085998	0.84865	0.62565	0.50387	0.90317	0.37638	-0.067825	-0.30099	0.32291	0.32674	1
31	0.4399	-0.26088	0.77312	0.20917	0.095441	0.65174	0.47687	0.15242	1.4786	0.077168	-0.37375	1.0082	0.1206	-0.12977	-0.11594	-0.016107	0.97542	0.57846	0.3818	0.93061	0.4989	0.093642	0.26594	0.10485	0.043174	0
32	0.63191	-0.1241	0.017728	0.0052495	0.21747	0.11403	0.29522	0.24596	1.0398	0.30798	-0.2038	0.24036	0.075407	-0.087861	-0.24815	0.11446	0.34231	0.18323	0.15536	0.46973	0.52916	0.061162	0.054249	0.22996	0.1918	1
33	0.19527	-0.13305	-0.058829	0.13633	0.023446	0.30631	0.34913	0.050443	0.82268	0.16029	0.05615	0.94483	0.14326	-0.42449	-0.050598	-0.35438	-0.074148	-0.13348	0.024169	0.37968	0.4109	0.37036	-0.14541	0.044398	0.31777	0
34	0.87576	-0.25197	0.3594	-0.43735	-0.013839	0.64178	0.37408	0.14201	0.8626	0.69927	0.089055	0.88575	0.11599	-0.021318	0.2831	0.11293	0.4606	-0.056229	0.16476	0.62628	0.6396	0.26843	-0.3832	0.087757	0.14103	1
35	0.14801	0.094733	0.3206	0.29873	0.04896	0.20198	0.11052	-0.0024788	0.9135	0.21474	-0.038912	0.50628	0.11079	0.1901	-0.19557	0.017287	0.69788	0.044845	-0.36902	0.38319	0.45222	-0.1746	-0.15731	0.046299	0.22752	0
36	0.53764	-0.028304	0.33205	0.057759	-0.12739	0.97833	0.18493	0.19042	1.1171	0.38278	0.14014	1.2625	0.14142	0.20383	0.11819	0.12854	0.38735	0.30564	0.30387	0.64109	0.16752	0.29597	-0.36458	0.12306	0.12331	1
37	0.68248	0.057728	0.22481	0.51275	-0.017201	0.1646	-0.12458	-0.063101	0.71287	0.18263	0.11715	0.52314	-0.0014805	0.11609	-0.14552	0.29672	0.37899	-0.3067	0.068781	0.38288	-0.073181	0.14708	-0.28104	-0.17404	0.088651	0
38	0.31871	0.12841	0.58579	0.22176	-0.046139	1.1456	0.011224	-0.0039745	1.0229	0.40494	-0.31093	0.65128	0.27385	-0.35359	0.46962	-0.2875	0.48523	-0.18503	0.015326	0.93908	0.87185	0.1339	0.34497	0.4289	0.30238	1
39	0.51319	0.096427	0.27953	0.44982	0.10031	0.88126	0.085212	0.085336	0.93447	0.056762	-0.31796	0.61251	0.17885	-0.32329	0.091648	-0.22789	0.25863	-0.0022435	-0.039253	0.93804	0.83307	0.0037869	-0.083195	0.11278	0.15294	0
40	-0.046579	-0.013716	0.15539	0.10675	0.059339	0.28323	0.028512	0.14225	0.1631	0.21318	0.18935	0.59724	0.36418	-0.017788	-0.17446	-0.014676	0.12728	0.44812	-0.15512	0.071445	0.074065	0.075313	0.27274	0.28643	0.31939	1
41	0.303	-0.112	0.11147	0.0929	0.22995	0.91264	0.45635	0.37984	0.73441	0.55887	-0.32365	0.7497	0.04985	-0.23062	-0.12734	-0.10412	0.4607	0.03868	0.018995	0.36714	-0.015303	-0.032334	0.058826	-0.1399	0.35518	0
42	0.73367	-0.31372	0.18753	0.032875	0.045701	0.83227	0.45716	0.099542	1.1522	0.43425	-0.074768	1.3177	0.10433	-0.33867	0.71759	-0.087694	0.044609	-0.046708	-0.086199	0.70957	0.64374	0.49248	-0.20371	0.17173	0.37763	1
43	0.56466	-0.15099	0.030688	0.1828	0.17459	0.74078	0.13088	-0.19643	0.57269	0.5771	-0.06411	0.50479	0.58218	-0.078938	0.13384	0.090827	0.13437	0.076346	0.20699	0.91995	0.67223	-0.011962	-0.04917	0.17333	0.39844	0
44	0.58072	-0.51361	-0.16453	0.34334	0.30149	0.46548	0.00094498	-0.09878	0.37231	0.23534	-0.19139	-0.35534	0.1047	-0.090366	-0.020167	0.1484	0.31658	0.26607	0.11676	0.4492	0.21586	0.26751	0.25098	-0.027175	0.35796	1
45	0.41661	-0.35903	0.59206	-0.15214	-0.086586	0.41669	0.59786	-0.1534	0.88936	0.69154	0.18048	1.118	0.11199	0.086468	0.15901	-0.27383	0.55873	-0.045945	0.20319	1.1062	0.53856	0.27297	-0.043811	0.087945	-0.10664	0
46	0.49476	0.045924	0.059718	0.013537	0.36949	0.28949	0.17341	0.062345	0.55242	0.28072	-0.18749	0.23947	0.11823	-0.3257	0.0089557	-0.35672	0.1512	0.25349	0.10775	0.52021	0.19266	-0.071386	0.17005	-0.1578	0.21669	1
47	1.0219	0.16649	0.028401	0.29809	-0.31902	0.9029	0.55036	0.12436	1.1654	0.30371	-0.36032	1.3945	-0.16371	-0.62193	0.2885	-0.77388	0.15946	-0.065127	-0.30118	1.1456	0.83564	0.18342	-0.27356	0.5213	0.66889	0
48	0.81555	0.083168	0.55748	0.052799	-0.093947	0.59696	0.27652	0.13179	1.3949	0.25497	0.01127	0.96971	-0.18305	0.005657	0.16457	-0.16299	0.60526	0.016381	-0.3387	0.71835	0.41316	0.29355	-0.21522	-0.086732	0.44377	1
49	0.45869	-0.051746	1.0132	0.22774	0.030282	0.68079	-0.39186	-0.11257	0.73188	-0.14105	-0.21283	0.48735	0.38943	0.27643	0.27848	0.49634	0.62439	-0.223	0.37278	0.087743	0.57426	0.51936	-0.077494	-0.24206	0.40981	0
50	0.91609	-0.095552	0.42865	0.38387	0.068876	0.86702	0.094376	0.10732	1.4514	1.065	-0.1004	1.0758	0.40354	-0.15942	0.37628	-0.040507	0.40522	-0.31783	-0.30235	0.98477	-0.090511	0.50814	-0.054487	0.02939	0.2722	1
51	0.71424	0.061511	1.0697	0.41832	0.2629	0.89151	0.061012	0.43557	1.4966	-0.14893	0.12901	1.4524	-0.0045918	-0.17297	-0.65145	-0.18269	1.0031	0.042214	0.0034673	0.9607	0.87711	-0.52231	-0.037437	0.3921	0.55668	0
52	0.081712	-0.13945	0.64317	0.077251	-0.10436	0.28874	0.42334	0.13519	0.88872	0.08732	0.12394	0.6121	0.011668	0.030798	0.085777	0.00030871	0.27356	-0.39455	-0.44818	0.3847	0.27034	0.2088	0.3576	0.28014	0.32563	1
53	0.45994	0.026758	0.29229	0.088858	-0.057091	0.50825	0.24746	0.25329	1.5438	0.49492	0.18521	0.83478	-0.024612	0.13669	-0.19625	0.010194	0.61779	-0.17173	-0.11144	0.69491	0.81167	0.05565	-0.070223	0.22658	0.61269	0
54	0.16037	0.062241	0.83266	0.18999	0.3449	0.66114	0.17302	-0.11397	1.2594	0.23146	-0.12587	0.71721	0.060526	-0.10141	-0.66919	-0.1991	1.2967	0.14294	0.47798	0.85029	0.41967	-0.072395	-0.027567	0.40488	0.53272	1
55	0.0092286	0.16235	0.5092	0.062715	-0.35814	0.27686	-0.15255	0.010311	0.87542	0.3852	0.24344	0.685	0.27073	-0.02572	0.077356	-0.1719	0.28574	0.0081054	0.21184	0.54919	0.48528	0.26223	-0.13704	-0.085334	0.30978	0
56	0.43754	-0.03236	-0.027162	0.22631	-0.057238	0.71978	0.12085	0.10824	0.97048	0.12994	-0.072302	0.84532	-0.40495	-0.16037	0.17606	-0.27417	0.16596	0.37845	0.038082	0.73115	0.5105	0.34689	-0.073331	0.49796	0.45493	1
57	-0.024724	-0.11699	0.072693	0.15447	0.12145	0.53511	0.44685	0.065706	0.85224	0.69916	0.076145	0.82317	0.049005	0.29009	0.032455	-0.052005	0.1679	0.069939	0.15867	0.48668	0.41618	0.10224	-0.24294	0.17694	0.62321	0
58	0.36301	0.066982	0.51986	-0.031376	0.15245	0.43815	0.013296	0.19232	0.8437	-0.07574	0.031299	0.91359	-0.25615	-0.11785	0.5845	-0.14692	0.37674	0.12277	0.3367	0.83544	0.63718	0.46925	-0.35621	0.1574	0.45083	1
59	-0.37677	-0.22654	0.37954	0.30885	0.19702	0.54201	0.13538	-0.25662	1.1574	0.80881	-0.38842	1.0869	-0.28096	0.16387	-0.026224	0.17854	0.56355	-0.17368	0.063944	0.74997	0.50568	0.30259	-0.020399	0.15539	0.22126	0
60	0.95762	0.16188	0.047352	0.14594	0.45111	0.8787	0.1067	-0.012564	1.2877	0.64502	-0.26045	0.65554	0.15256	0.39118	0.1447	0.43875	0.29197	0.02165	-0.23426	0.73018	0.56614	0.32233	-0.21107	-0.20981	0.28465	1
61	0.46568	-0.033053	0.40193	0.24312	0.037778	0.57434	-0.024842	-0.3324	0.97762	0.026693	0.1975	0.63401	-0.1485	-0.16494	-0.44314	0.019356	0.42712	0.16342	-0.634	0.68914	0.66902	-0.054788	0.094567	0.14767	0.92416	0
62	0.48245	0.23861	0.25741	0.10281	-0.10362	-0.10779	-0.091489	0.44381	1.139	0.66512	0.092065	0.56048	-0.40781	0.40347	0.1336	0.25237	0.18869	-0.099772	-0.14474	0.37903	0.20835	0.035382	-0.1117	0.061277	0.20878	1
63	0.30156	-0.10781	0.26819	-0.097181	-0.15951	0.43839	0.017494	0.018714	1.5238	0.78666	0.10587	1.0451	0.14273	-0.36588	0.0063615	-0.26056	0.0070092	0.12911	-0.14482	0.81246	0.51573	0.28554	-0.23357	0.038358	0.065368	0
64	0.71229	-0.20516	0.26184	0.065781	0.058052	0.2343	0.4244	-0.13115	1.6207	0.64858	-0.04264	1.617	0.54296	-0.0099704	0.11838	0.29165	0.27068	0.02112	-0.040326	0.34953	1.072	0.36599	0.13141	0.054701	0.25878	1
65	0.65644	-0.17434	0.4566	0.20299	-0.1963	0.52185	-0.12586	0.04304	0.855	0.42385	-0.0054054	1.2713	-0.29949	-0.010336	-0.18839	-0.061048	0.55537	-0.12825	0.28496	0.71613	0.64365	0.12658	-0.20942	0.095428	0.55351	0
66	0.33056	0.075758	0.090742	0.1316	0.39769	0.71916	0.20548	0.029046	0.99056	0.47677	-0.025611	1.218	0.047215	-0.19747	-0.43502	-0.22653	0.18473	0.11217	0.12468	0.82711	0.48846	-0.146	0.0029812	0.11537	0.36283	1
67	0.98547	0.10258	0.59595	0.34654	-0.023641	0.49465	-0.048618	-0.057345	0.80996	0.47519	0.16106	0.68635	-0.11434	-0.2628	-0.085397	-0.24776	0.8327	-0.23816	-0.049583	0.69515	0.51366	0.33998	-0.32445	-0.055193	0.48506	0
68	0.22034	-0.52954	0.018506	0.33636	0.01547	0.40667	-0.27383	0.047396	0.80237	0.12133	-0.1054	0.54322	0.28848	-0.086664	0.078553	-0.42601	-0.094955	0.05996	-0.035735	0.45659	0.7997	0.13865	-0.08108	0.33684	0.27913	1
69	0.28911	0.042173	0.62527	0.69545	0.20386	0.5244	-0.31482	0.092198	0.99338	0.21373	-0.38074	0.74036	0.16392	-0.23412	0.24499	-0.2988	0.35025	-0.054611	-0.020807	0.92254	0.43372	0.49152	-0.18035	0.13959	0.51701	0
70	0.60952	-0.040381	0.85991	0.28516	0.035123	0.68265	0.45926	0.015815	1.3016	0.54693	-0.10792	0.51153	0.47603	0.15037	0.083136	0.23183	1.0585	-0.060759	-0.049746	0.78616	0.72827	0.14024	-0.056183	0.1597	-0.12475	1
71	0.57668	-0.20462	-0.12198	0.39026	-0.064576	0.83634	0.38587	0.14173	0.55096	-0.030737	-0.16655	0.59592	0.2845	-0.066707	0.51904	0.071986	0.091033	-0.26914	-0.25915	0.75456	0.49224	0.6095	0.37798	0.076745	0.31687	0
72	-0.32556	-0.074616	0.36027	0.69647	0.23157	0.48722	-0.01666	-0.057064	1.1639	0.54604	-0.28071	0.44997	0.4605	-0.10643	-0.040692	-0.28926	0.33533	0.17041	0.093448	0.55569	0.29864	0.21644	0.1266	0.10141	0.4157	1
73	1.237	0.04012	1.1564	0.66164	-0.15884	0.43381	0.097007	-0.17603	0.47587	-0.018119	-0.2309	0.4285	0.23184	-0.24711	-0.45147	-0.31852	0.99325	-0.54178	0.25173	0.61717	0.29974	-0.012169	-0.61989	-0.081062	0.29059	0
74	0.62658	-0.056587	0.33074	0.053553	0.069385	0.51951	-0.15952	-0.072271	0.73976	0.1167	-0.039188	0.15079	0.0052562	0.18855	0.10672	-0.029108	0.13647	-0.36464	0.052271	0.62687	0.40232	0.40493	0.54812	-0.092462	0.31778	1
75	0.54393	-0.16886	0.48404	0.29561	0.2182	-0.35555	0.17164	0.37545	0.92729	0.29247	-0.087071	0.46976	0.38741	-0.32076	-0.36023	-0.13716	0.35596	0.11759	-0.092674	0.11709	0.51724	0.063548	0.047325	0.063072	0.37582	0
76	0.2168	-0.011985	0.19757	0.21112	0.33553	0.041767	0.27382	-0.34043	0.87241	0.44184	-0.19912	0.91961	-0.017822	-0.2513	0.16243	-0.49284	0.30109	-0.0071647	0.44262	0.21002	0.20203	0.22577	-0.1129	0.25972	0.35553	1
77	0.38011	-0.044892	0.25041	0.094414	0.087791	0.61513	0.235	-0.35571	1.1138	0.61486	0.18137	1.1781	0.37549	-0.203	0.43646	-0.26063	0.34577	0.31357	-0.075233	1.2037	0.58242	0.38258	0.068219	0.33038	0.56938	0
78	0.16692	-0.0271	0.32628	0.18622	-0.15172	0.48741	0.22217	0.024656	0.93071	-0.22403	0.007132	1.001	0.064463	-0.20023	0.63146	-0.11162	0.11774	-0.069232	0.55131	0.77603	0.76842	0.50033	0.032185	0.52472	0.016879	1
79	0.19122	-0.056851	0.11976	-0.058116	0.17914	0.30063	0.025463	-0.49326	1.1581	0.35024	-0.18054	0.38277	0.2412	-0.15208	-0.16415	-0.11954	0.052588	0.58727	-0.21777	0.28371	0.16976	-0.031697	0.12597	-0.010409	0.42438	1
80	-0.040691	0.053452	-0.11417	-0.039023	-0.015746	0.56448	0.17607	-0.19089	0.44051	0.28169	0.11599	0.66282	0.14796	-0.11327	0.023392	-0.26272	-0.09445	0.063729	0.065598	0.4213	0.093591	0.34256	0.012123	0.31729	0.44414	0
81	0.50287	-0.10358	0.053779	0.040236	0.1634	0.31018	-0.34213	-0.16863	1.1286	0.20688	-0.2699	0.3072	-0.18029	-0.020823	0.16543	-0.21245	0.23103	0.29508	-0.090948	0.74262	0.28281	0.23265	0.34964	0.055548	0.43638	1
82	0.47112	0.24163	0.15605	0.053961	0.16286	0.45098	0.063853	-0.26091	0.82738	0.27767	-0.11936	0.39875	0.30276	0.01663	-0.082288	0.06015	0.28251	-0.17288	0.019972	0.78645	0.48601	0.17269	0.15002	0.082872	0.357	0
83	0.44752	-0.49638	0.4002	-0.2376	0.30184	-0.10963	0.24162	0.31073	1.2925	0.67962	0.11288	0.68534	-0.011533	0.053605	-0.48933	-0.053252	0.09243	-0.22946	0.21739	-0.29262	0.14964	0.13121	0.031364	0.25835	0.43734	1
84	0.5622	-0.11488	0.37694	0.024577	-0.19181	0.6003	0.22158	-0.06821	0.99057	0.16838	0.13598	0.6679	0.54405	-0.29942	-0.38509	-0.42683	0.5011	0.24296	-0.028142	1.1627	0.13018	0.092599	0.022687	0.40954	0.12356	0
85	0.31473	0.026392	0.65355	0.086869	0.11544	0.31271	0.096683	-0.014087	0.56011	-0.21889	0.15942	0.018937	-0.07808	-0.08703	0.16397	-0.074916	0.30429	0.14821	-0.028383	0.58038	0.32474	0.082082	-0.04328	0.081073	0.15337	1
86	0.70344	-0.20311	0.86767	0.31539	0.043597	0.88983	0.22469	0.090722	0.86796	0.086272	0.10155	0.99005	0.055106	-0.24819	-0.29856	0.13045	0.94494	-0.16601	0.05199	1.1173	0.40405	-0.15707	-0.082959	0.032417	-0.035204	0
87	0.34129	0.34998	0.64528	0.25966	0.14976	0.13185	-0.20227	-0.1299	1.0317	0.55944	0.13103	0.63539	-0.020052	-0.54186	-0.45428	-0.63874	0.6765	0.088287	0.14234	0.53723	0.23694	-0.29663	0.18225	0.31362	0.52571	1
88	0.28707	-0.12029	0.20154	0.095054	0.020399	0.38585	0.29345	0.18216	0.74608	0.32985	-0.080654	0.90954	0.52849	-0.1102	0.074088	-0.089547	0.21885	0.26752	-0.092583	0.64535	0.019783	-0.27638	0.09675	0.21715	0.28113	0
89	0.23859	-0.43352	0.31985	0.37023	0.22423	0.013007	-0.17985	0.27923	1.1772	0.15777	-0.18245	0.56481	0.39956	-0.24447	-0.02537	-0.47759	0.30223	0.69111	0.50145	0.55454	0.0046751	0.19866	0.63795	-0.10085	0.61331	1
90	0.49086	-0.023521	0.24748	0.32045	0.45126	0.50728	0.37912	-0.28019	0.83659	0.18984	-0.29363	0.78963	0.21042	-0.096066	-0.041607	-0.22291	0.22634	-0.16179	0.021576	0.61254	0.68908	0.18227	0.098188	0.082721	0.39738	0
91	0.1317	-0.58936	0.03031	-0.053682	-0.072946	0.77061	0.10329	-0.207	1.1408	0.42658	-0.26317	1.0115	-0.042016	0.25372	0.39321	0.64527	0.6078	0.27983	0.0055103	0.79116	0.070752	0.46771	0.23249	-0.16621	0.36312	1
92	0.30332	0.16775	0.39523	0.52251	0.25312	0.45174	0.17947	0.15874	1.0388	0.59113	0.32268	0.81663	-0.078164	-0.19834	0.11683	0.034503	0.21715	0.07583	0.38739	0.68611	0.6803	0.31353	0.056844	0.51188	0.63885	0
93	0.29936	0.17349	0.37088	0.27042	0.038257	0.08258	0.30207	-0.028847	1.1794	0.42176	0.16229	0.62231	-0.20847	0.20753	0.14499	0.15366	0.46622	-0.049361	0.24489	0.4785	0.37297	0.4957	0.035952	0.0032047	0.039693	1
94	0.9057	0.2433	-0.34444	-0.014413	-0.14304	0.17726	0.12551	0.099483	0.84397	0.55718	0.008952	0.45429	-0.1348	-0.30862	-0.41267	-0.40834	-0.30418	0.0444	0.3683	0.4938	0.2541	-0.22354	-0.065581	0.41605	0.3258	0
95	0.35105	0.055177	0.24936	-0.15156	0.058573	0.1457	0.21752	-0.036188	0.42271	0.48498	-0.038962	1.0327	0.047998	0.19551	0.11128	0.066327	0.18101	0.14679	0.22053	0.57763	0.26632	0.36341	0.037042	-0.2928	0.082562	1
96	0.45619	-0.16097	0.27878	0.026149	0.20732	1.0143	-0.11363	-0.26159	0.86396	-0.033701	-0.49351	0.89858	0.087057	0.34036	-0.34203	0.18606	0.59813	0.24969	-0.15342	1.0659	0.49368	-0.11464	0.21811	-0.1112	0.80871	0
97	0.57201	0.043138	0.2198	0.1907	-0.090632	0.43058	0.177	0.13094	0.77252	0.53686	0.034395	0.5296	-0.06628	-0.073059	-0.11129	-0.21661	0.25848	0.40454	0.0089886	0.54634	0.5421	0.10495	-0.013449	0.21826	0.18465	1
98	-0.093013	0.13774	0.25547	0.1198	-0.05305	0.29106	0.19185	0.1368	0.58937	0.16368	-0.064252	0.59192	0.16945	-0.22306	0.21619	-0.41956	0.63403	0.22697	-0.11848	0.26425	0.087757	-0.26741	0.52326	0.098907	0.16739	0
99	0.090559	-0.21338	0.23814	-0.087136	0.57797	0.26908	0.24442	0.040395	0.12352	-0.071155	-0.12046	0.48182	0.38487	0.056516	-0.060338	0.29154	0.55505	0.27655	-0.36156	0.1968	0.21749	0.066433	0.068762	0.19424	0.47907	1
100	0.49818	0.050994	1.0329	-0.010758	-0.23415	0.63905	-0.12768	0.21735	0.88562	0.59038	-0.085155	1.0088	0.54186	0.045166	0.7206	0.077749	1.3573	-0.14493	0.68677	0.67232	0.36534	0.71147	0.15347	0.044432	-0.11473	0
101	0.46816	-0.14643	0.23688	0.18334	0.34489	0.18517	0.041947	-0.0014032	0.94171	0.79441	-0.1028	0.42944	-0.32894	-0.29966	0.15722	-0.077806	0.50261	0.15261	0.017642	0.31849	0.1408	0.18514	0.044952	0.097916	0.29841	1
102	0.32791	-0.22114	-0.083902	0.16019	-0.19094	0.62532	0.45895	-0.065663	1.3311	0.21148	0.39249	1.1569	0.32913	-0.17464	0.3189	0.038533	0.49835	-0.17585	-0.11814	0.7619	0.44696	0.65756	0.093794	-0.035575	0.035572	0
103	0.79425	0.09572	0.43446	-0.089091	-0.21371	1.1479	0.0017237	0.019922	1.0122	0.3315	0.081033	0.81638	0.046932	0.35063	-0.051046	0.13473	0.24274	-0.32938	-0.35102	1.0026	0.56212	0.35944	-0.0087367	0.0072884	0.30257	1
104	0.42203	0.13572	0.16517	0.2299	-0.041089	0.59302	-0.34318	0.10983	1.1539	0.39177	-0.12791	1.2522	0.40281	0.010224	0.43181	-0.14701	0.56314	0.14665	0.24676	1.1103	0.76142	0.70968	0.071265	0.60329	0.47264	0
105	0.73583	0.10752	0.096585	0.22812	0.46756	0.12477	0.74139	0.10067	1.339	0.77103	0.60041	0.92345	0.58883	-0.054012	0.19435	0.023575	0.45484	0.044811	-0.036998	0.25647	-0.13577	0.27685	0.30346	-0.10524	1.1535	1
106	0.86906	-0.59324	0.70764	0.079712	-0.068086	1.0706	0.41552	-0.13027	1.0457	0.28304	-0.33392	1.0896	0.24898	-0.51835	0.082988	-0.41425	0.89109	0.18785	0.35321	1.4372	0.25313	-0.022098	-0.071312	-0.036979	-0.0029408	0
107	0.55029	0.05713	0.5314	0.21526	0.31893	0.7787	0.21043	0.14613	-0.1585	-0.0034829	-0.06719	0.45817	-0.28546	-0.23925	-0.2765	0.05546	0.63932	0.62246	-0.092256	1.0183	0.56129	-0.12886	0.18531	0.12103	0.51524	1
108	0.31408	0.16228	0.44905	-0.2366	0.2593	-0.062571	0.14995	0.17477	0.96815	0.42412	-0.0025004	0.49485	-0.14933	-0.20681	-0.0071244	0.045185	0.39913	0.019997	-0.008827	-0.040694	0.23993	0.12813	-0.32769	-0.049097	0.010516	0
109	1.0941	0.11356	0.46965	0.088216	-0.11272	0.36428	0.31894	-0.12767	0.47697	0.19171	-0.28079	0.54078	-0.0080422	0.011328	0.21802	0.079736	1.1396	0.071527	-0.068321	0.91351	0.23027	0.14087	-0.17817	0.077342	0.55878	1
110	0.39073	-0.037398	0.52913	-0.1266	0.15753	0.56098	0.11752	0.26365	0.9588	0.57944	0.028322	0.77665	-0.044636	-0.034788	-0.13815	-0.039187	0.62679	0.24676	-0.18034	0.48349	0.47593	-0.16162	0.44162	-0.13587	0.048942	0
111	0.25329	-0.38136	0.35261	0.036446	-0.12656	0.41022	-0.14646	-0.21822	0.43985	0.48114	-0.34464	0.52883	-0.4541	-0.088488	-0.04996	-0.14954	0.55076	0.21656	-0.34464	0.38964	0.43188	0.16422	0.69515	0.57899	0.081545	1
112	0.92158	-0.082495	0.15486	-0.40386	-0.17254	0.25662	0.2619	0.23082	0.75374	0.94902	0.0045782	0.58089	-0.020525	-0.06466	0.16443	0.081009	0.37445	-0.28374	-0.36317	0.47795	0.56017	0.4643	0.21667	-0.059641	0.42741	0
113	0.49212	-0.23007	0.017982	0.12565	0.36311	0.46504	0.25792	0.18503	1.0896	-0.38736	-0.59055	0.70011	0.25454	0.11689	-0.14311	-0.00037239	0.069293	0.16171	0.012343	0.8681	0.77106	0.2	0.36662	0.025783	0.33811	1
114	0.76403	0.13705	-0.11117	0.20087	0.071186	0.60874	-0.12642	0.33083	1.1544	0.36396	0.1441	1.2403	0.051651	-0.43051	-0.11575	-0.46773	0.10351	0.42413	0.47704	1.0234	0.37202	0.45151	0.48348	0.69738	0.98985	0
115	0.74872	-0.46764	0.48304	0.13541	0.31037	0.39905	-0.26822	-0.080088	0.85219	0.43954	0.19299	0.15978	0.1935	0.086148	0.066733	0.012661	0.63451	0.23667	0.01257	0.89095	0.37258	0.07982	0.15403	0.087258	-0.15243	0
116	0.50661	-0.18863	0.50423	0.3242	0.24792	0.37356	1.0699	0.073358	1.2278	0.58069	-0.075971	0.7407	0.28196	-0.35981	0.0073251	-0.16779	0.82169	-0.0026896	0.29947	0.47435	0.61368	0.55969	-0.073688	0.41508	0.56844	0
117	0.62937	0.31199	0.60234	0.51444	0.052615	0.55126	-0.074275	0.10513	0.95198	0.70236	-0.16094	0.7925	0.21387	-0.17495	-0.08558	-0.070027	0.57482	0.12839	-0.037885	1.0722	0.82289	0.2583	-0.19741	0.20148	0.45103	0
118	0.57428	-0.21742	0.43822	0.0055077	-0.30503	0.3913	-0.074206	-0.16155	0.92775	0.58515	0.22468	0.27128	-0.10936	-0.23954	-0.033599	-0.25764	0.163	0.58043	0.067451	0.39102	0.21504	0.24625	-0.0024014	0.53016	0.43244	0
119	0.11497	-0.15957	0.54651	0.026285	-0.21464	-0.11774	0.37838	-0.28639	0.87866	0.58091	0.18046	0.4586	0.11314	0.018654	0.13971	0.13237	0.67241	0.15674	-0.2302	0.38098	0.16176	0.11165	0.02544	0.044666	0.52084	0
120	0.16158	-0.3892	0.14113	0.25993	-0.029329	0.67227	0.39001	0.13376	1.1799	0.030783	0.15967	0.81544	0.31707	-0.35177	0.32618	-0.43564	0.11215	0.20961	0.0010888	0.58598	0.47246	0.32084	-0.03325	-0.10751	0.54963	0
121	0.38638	0.18222	0.93201	0.11722	0.061626	0.45363	0.37705	-0.27928	1.1536	0.29213	0.1876	0.83783	0.12466	-0.60815	-0.54534	-0.63359	0.93329	-0.0015455	-0.040685	1.0821	1.1053	-0.32466	-0.055699	0.012471	0.47376	0
122	0.54295	-0.14655	0.31854	-0.092188	0.20763	0.80095	0.25511	-0.28339	1.1818	0.1585	-0.015181	0.58616	-0.35562	-0.31084	0.22129	-0.29285	0.44772	0.61948	-0.028734	0.77886	0.56413	0.72742	0.29554	0.4503	0.66292	0
123	0.66577	-0.14544	0.58317	0.16496	-0.035729	0.96741	0.5894	0.23652	1.1961	0.23129	-0.015591	0.75089	-0.015398	-0.25648	0.61038	-0.36111	0.72598	0.30167	0.28303	1.1141	0.22091	0.60314	0.19257	-0.081712	-0.037836	0
124	0.076576	-0.12214	0.37724	0.26118	0.13725	-0.19246	0.1959	-0.19076	0.44796	0.64827	0.087755	0.39191	-0.042611	-0.36307	0.25714	-0.32929	0.39717	0.21478	0.15996	0.66647	0.44632	-0.24367	0.1147	0.18613	0.42714	0
125	0.15959	-0.22189	0.70444	0.13304	-0.012748	0.30653	-0.018931	0.19662	0.75872	0.46754	0.092613	0.86426	0.0043421	-0.33429	0.31172	-0.2007	0.41903	-0.10451	0.55144	0.69666	0.33524	0.23956	0.035596	-0.23058	0.2831	1
126	0.45249	-0.065291	0.40795	-0.15147	-0.065838	0.40401	-0.32065	0.091563	0.86847	0.40785	-0.060614	0.68474	0.080313	-0.2682	-0.44771	-0.28546	0.40775	0.1453	0.19303	0.6976	0.81611	0.053465	-0.11192	0.11737	0.14683	0
127	0.50795	-0.32865	0.44499	0.39009	0.37073	0.10719	0.49943	-0.18618	0.29496	0.50096	-0.20605	-0.018571	0.076638	0.19081	0.030682	0.16078	0.30438	0.18985	0.051301	0.31092	0.23769	0.21562	-0.073725	-0.20743	-0.040494	1
128	0.65846	-0.057185	0.63209	0.17351	0.10176	0.10402	0.21998	0.023003	1.1593	0.31639	0.10446	0.33555	0.20866	0.28422	0.071123	0.23611	0.49959	0.13983	0.23647	0.37935	0.46302	-0.059929	0.27085	0.01383	0.32151	0
129	0.64655	-0.027488	0.28165	0.11827	0.088291	0.23821	0.48672	0.073351	1.0453	0.097103	-0.26277	0.71059	-0.24372	0.057414	-0.07169	0.04403	0.10932	-0.052683	-0.14033	0.44071	0.30138	0.36538	0.18257	-0.0080173	0.17066	1
130	0.58597	-0.23964	0.43794	0.49116	-0.018509	0.48784	0.20739	0.055963	0.93138	-0.070552	0.26866	0.8943	0.1895	-0.66233	-0.49275	-0.63883	0.56484	-0.054024	0.076966	0.54256	0.34102	-0.063775	0.33914	0.44209	0.15695	0
131	0.84741	0.031056	0.22133	-0.14009	-0.27891	0.3914	0.16839	-0.0073796	1.1072	0.067547	-0.31811	0.60765	0.20006	0.037906	-0.22491	0.032615	0.25479	0.20236	-0.046204	0.61561	0.60174	-0.22155	0.050171	0.133	0.21248	1
132	0.21881	-0.22769	0.15857	0.043631	0.40541	0.52958	-0.025112	-0.0023359	0.70773	0.28981	-0.11876	0.74674	0.0044415	-0.037378	0.077357	-0.36517	0.25975	0.17579	-0.045637	0.45039	0.21336	0.20974	-0.21727	-0.12838	0.43928	0
133	0.93981	0.0051386	0.2269	-0.12438	0.11722	0.20071	0.29361	-0.18144	1.1041	0.58694	-0.24552	0.43628	0.37433	0.17241	-0.048784	0.13644	0.2153	0.22406	-0.051184	0.68346	0.30002	0.50144	0.3026	0.1421	0.29628	1
134	0.51636	0.11914	0.83107	0.38771	-0.0049836	1.3334	-0.22067	-0.42175	1.2803	0.43448	-0.48893	1.3568	0.18111	-0.30249	-0.38299	-0.36738	0.79063	-0.30483	-0.0097371	1.6326	0.4163	-0.50223	0.3697	0.063043	0.37867	0
135	0.79505	-0.29749	0.3315	-0.071205	0.21289	0.37842	0.09581	-0.083605	1.1496	0.82009	0.073548	0.91013	0.52084	0.088057	-0.030312	0.028728	0.52079	-0.07738	-0.027921	0.34417	0.30302	-0.11422	-0.078653	0.21826	0.25944	1
136	-0.10693	0.10339	0.81029	0.35373	0.3311	0.60973	0.13761	-0.09996	0.78947	0.38419	-0.068265	0.92866	0.35537	0.10363	-0.1105	-0.033765	0.95754	0.49071	0.0080971	1.0329	0.36021	0.12272	-0.089857	0.2294	0.28868	0
137	0.40107	0.44885	0.20327	0.23186	0.24296	0.17285	0.12988	0.3723	0.9906	-0.16662	-0.00059766	0.38751	0.093388	-0.15537	-0.30147	0.0030204	0.63417	0.2499	-0.060034	0.8174	0.23424	-0.006767	0.40376	0.55567	0.44078	1
138	-0.17188	-0.18482	0.83816	0.15363	0.045911	0.17539	0.65372	0.29445	0.54544	0.2374	-0.13405	1.1721	0.41813	0.018223	-0.02175	-0.24939	0.82087	0.24979	-0.11866	0.40553	0.64769	-0.14155	0.0070359	-0.0774	0.3364	0
139	1.0917	-0.027725	0.87671	-0.11485	0.13376	0.45322	-0.0086347	0.44883	1.0273	-0.13152	-0.14118	0.77715	0.17973	0.052975	0.14153	0.2057	0.40213	0.16784	0.012978	0.40677	0.20313	0.18858	0.046394	0.19712	0.020786	1
140	0.46837	-0.29426	0.48573	0.011066	0.14974	0.81385	0.27433	0.37204	0.97884	0.21955	-0.37005	1.201	0.091246	-0.16239	0.46613	-0.084482	0.36336	0.74606	0.040747	0.75052	0.97744	0.48015	0.59528	0.46863	0.42238	0
141	0.24031	-0.25612	0.13928	0.24354	-0.19394	0.24085	-0.03404	0.084492	0.93546	0.32107	-0.22551	1.012	0.068138	-0.079368	0.30821	0.18236	0.42946	-0.22086	0.095697	0.75737	0.16275	0.44097	-0.1263	0.083003	-0.021865	1
142	0.16498	-0.094524	0.60964	0.060964	0.062062	0.35154	0.015903	0.11407	1.0362	-0.17132	-0.11275	0.78172	-0.088565	-0.042545	-0.0018711	-0.22184	0.089854	-0.42005	-0.15225	0.78916	0.4773	-0.058585	-0.18401	0.049691	0.096273	0
143	1.0758	0.25551	0.20512	0.21989	0.20006	0.44861	-0.38241	-0.159	1.0357	0.12011	-0.095683	0.17546	0.083389	-0.25475	0.066405	-0.14815	0.23419	0.13999	0.37068	0.72487	0.057411	0.023827	0.32533	0.10557	0.47239	1
144	0.7393	-0.36585	-0.089051	0.071883	0.057377	0.072363	0.44011	-0.053297	0.56843	0.48769	-0.11711	0.58976	0.032211	-0.11853	-0.24509	-0.34095	0.16846	-0.18741	0.077333	0.22682	0.23265	0.29972	0.025284	-0.34727	0.58293	0
145	0.19569	0.16707	0.22086	0.23273	-0.34506	0.32427	-0.072559	0.044137	0.71431	0.61398	0.089707	0.41978	-0.015809	-0.26591	-0.10445	-0.19749	0.04895	-0.041165	0.28234	0.41033	0.3304	-0.011026	-0.22029	-0.054597	0.23838	1
146	0.36054	-0.035578	0.44224	0.38965	0.61901	0.35569	0.10148	0.27267	1.1654	0.45726	0.36269	0.96511	0.055031	0.18352	-0.15957	0.20737	0.41793	-0.27494	0.31958	1.1154	0.71141	0.15634	-0.14482	-0.066332	0.8851	0
147	0.09817	-0.050149	0.31992	0.092115	-0.030689	0.6834	-0.048773	0.34546	0.35428	0.31135	-0.14671	0.77997	0.14255	0.089205	0.3398	0.22029	0.0011985	-0.12685	-0.20048	0.7091	0.45106	0.36583	-0.1554	0.21395	-0.15418	1
148	0.43096	-0.18144	0.54509	0.17915	0.45718	0.58018	0.12042	-0.28684	0.44919	0.17319	0.095525	0.63194	0.011968	0.086441	0.14256	0.13198	0.45241	0.38602	-0.33303	0.56616	0.41476	-0.13038	0.040341	0.22021	0.31648	0
149	0.1096	0.041249	0.25093	0.19597	-0.11953	0.62127	0.36429	0.19521	0.75135	0.12924	0.7371	0.62683	0.65319	0.16771	0.43973	-0.055991	0.78976	-0.10799	-0.012736	0.51011	0.64123	0.30901	-0.60522	0.049749	0.11922	1
150	0.0082272	0.10353	0.28716	0.45543	0.018999	0.77057	0.54202	0.038174	0.8851	0.39716	-0.032207	0.51851	0.2625	0.13019	-0.22449	0.15992	0.55914	0.26428	0.38173	0.69883	0.43073	-0.0043428	0.0063534	0.26794	0.41058	0
151	-0.0079405	-0.12515	0.27323	0.074245	-0.51964	0.2637	-0.27389	-0.10343	1.0131	-0.15313	0.063536	0.27645	0.15808	0.089896	0.098384	-0.06488	0.20626	0.40114	0.057137	0.39181	0.42288	0.31597	0.1053	0.035444	0.49482	1
152	0.22989	-0.19542	0.36819	0.28648	0.14215	0.18728	0.27871	0.18675	0.28919	0.57706	0.27737	0.81734	0.054568	-0.45077	0.19911	-0.58979	0.29966	-0.012408	-0.023775	0.71045	-0.013895	-0.012206	0.33315	-0.093775	0.51448	0
153	0.18159	-0.23441	0.62329	-0.10961	0.10878	0.59562	-0.27086	-0.19162	1.0244	-0.30976	-0.093155	0.69797	0.22935	-0.1301	-0.17113	0.58978	0.12381	0.37998	-0.0023587	0.82262	0.40626	0.27436	-0.22905	0.087587	0.21499	1
154	0.80244	-0.62504	0.63617	-0.37753	0.03883	0.51331	0.39027	0.12307	0.85806	0.090278	0.030527	1.1474	-0.10742	-0.26545	0.27951	-0.24525	0.65262	0.32709	0.11281	0.57607	0.11647	0.31024	-0.088561	0.060463	0.29981	0
155	0.41638	0.31049	-0.31878	-0.084305	-0.16085	0.73529	0.033714	0.30492	1.4003	0.53931	-0.23485	0.50213	0.24141	-0.054531	0.11772	-0.11493	-0.036815	0.13918	0.071162	1.0001	0.50672	0.53188	-0.048502	0.25545	0.58022	1
156	0.70075	-0.24565	0.57766	0.69658	-0.18368	0.65731	-0.05385	-0.2729	1.2006	0.47771	-0.15146	0.96859	0.12331	-0.20338	-0.072511	0.038612	1.2407	0.23086	-0.11086	1.1752	0.78081	-0.10104	0.19261	0.46575	0.67801	0
157	0.28188	0.0062068	0.12391	0.46403	0.17271	0.38483	0.49966	-0.3019	0.6004	-0.12033	-0.22316	0.31014	0.14965	0.085908	0.21279	0.12365	0.86338	-0.036161	-0.036989	0.88924	0.34087	0.17372	0.071495	0.42335	0.26173	0
158	0.34531	-0.32475	0.51707	0.24552	-0.27222	0.58283	-0.14501	-0.0066432	1.049	0.46518	0.14597	0.93043	0.25295	-0.031935	-0.52287	-0.31319	0.59443	0.13585	0.46104	0.87264	0.42328	-0.047881	-0.21939	0.44662	0.61594	0
159	1.1213	-0.57449	0.19375	-0.15329	-0.18297	0.5324	-0.39244	0.17778	0.69025	0.040734	0.095944	1.2195	0.012904	-0.32365	-0.57044	-0.36895	0.33935	0.46457	0.54008	0.39514	0.49042	0.0032014	0.024923	0.098125	0.75844	0
160	0.26364	-0.088929	-0.025449	0.28213	-0.054666	0.5948	0.55472	-0.17844	0.68395	0.30709	-0.017757	0.58544	-0.21988	-0.048626	0.16724	-0.04064	0.31373	-0.12169	0.38278	0.74151	0.49796	0.049023	-0.26677	0.1588	0.50955	0
161	0.61837	-0.2153	0.36997	0.038456	0.038696	0.26358	0.27891	-0.1663	1.2019	0.33822	0.25087	0.80555	-0.17302	-0.45101	-0.36884	-0.47977	0.42188	-0.35835	-0.30336	1.0362	0.042158	-0.013827	-0.29005	-0.01583	0.68724	0
162	0.29256	0.094986	-0.083519	-0.28155	-0.30441	0.89038	0.085398	-0.29011	1.3082	0.58964	-0.015152	1.1527	0.69482	0.17285	0.19918	-0.2382	0.17446	0.041946	-0.052495	0.87321	0.70219	0.45282	0.39043	0.3371	0.26898	0
163	0.40338	-0.29401	0.81823	-0.079343	0.37575	0.58118	0.32088	0.016285	1.0922	0.18195	0.0010637	0.8742	-0.12041	-0.21447	0.12229	-0.18417	0.36457	0.52642	-0.16011	1.1063	0.40444	0.32748	-0.079421	-0.045031	0.61503	0
164	0.52467	-0.053379	0.57336	0.20503	0.23217	0.57543	-0.062912	-0.052097	0.85564	0.55283	0.0014024	0.49722	-0.067424	-0.43485	0.24456	-0.39112	0.94865	0.47295	0.24255	0.75746	0.4875	0.28647	0.019952	0.04008	0.15292	0
165	0.14368	-0.3347	0.33316	0.1056	-0.024158	0.60968	0.10594	0.051254	0.97338	0.6642	-0.069501	1.1262	-0.017299	-0.1324	-0.12879	0.067732	0.73821	0.11855	-0.11048	0.57129	0.50231	-0.014847	0.031281	0.044579	0.17332	0
166	0.40958	-0.38783	0.27371	0.057127	0.091145	0.4134	-0.067547	0.19723	0.63853	0.36094	-0.086051	0.871	-0.14473	-0.32202	0.37607	-0.44314	0.1652	0.078067	-0.3601	0.79139	0.64718	0.22078	0.25005	-0.1081	0.09128	0
167	0.04946	-0.1173	0.098393	-0.11824	0.39631	0.10681	0.023597	-0.016794	1.5787	0.059188	0.073014	1.2459	-0.15888	-0.21346	0.026489	-0.11389	0.28476	0.35435	-0.16708	0.38025	0.21439	0.23945	0.36987	0.16177	0.31373	0
168	0.087649	0.088347	0.49268	0.38181	0.19609	0.32062	0.37921	-0.0119	0.92121	0.1744	-0.14212	0.043967	-0.068968	-0.28704	-0.42861	-0.16296	0.22126	0.27665	0.17845	0.39768	0.59212	-0.053428	0.35954	-0.12574	0.83268	0
169	0.81061	-0.10877	0.24115	-0.099137	0.042008	1.0167	0.30932	0.27566	1.3338	0.79176	0.18235	1.2517	0.23771	0.17569	-0.36255	0.24469	0.46918	-0.036146	0.14528	0.86419	0.70602	-0.049036	-0.21857	-0.029581	0.15065	0
170	-0.46623	0.040902	-0.24836	-0.21571	-0.0020673	0.16714	0.49632	-0.041304	1.082	0.2163	-0.069167	0.70648	0.46711	-0.11737	0.22894	0.062124	0.39853	-0.22867	-0.088272	0.743	1.1024	0.42419	-0.030101	0.46285	0.048898	0
171	0.52072	0.17745	0.10976	0.13854	-0.021062	0.18876	-0.26709	0.078183	1.4382	0.18715	0.12632	0.40939	0.20084	-0.058785	0.22067	-0.19277	0.086693	0.14646	0.14905	0.53005	0.5413	0.022039	0.25372	0.36222	0.75467	0
172	0.64665	0.15117	0.62724	0.12446	-0.2041	0.42339	0.038796	-0.039026	0.84222	0.41751	0.14279	0.14293	-0.020743	0.23096	-0.32676	0.17385	0.57248	-0.25157	0.15853	0.16886	0.48693	-0.0053908	-0.16753	0.32264	0.56136	0
173	0.88485	-0.11267	0.71159	0.16327	0.14212	0.47508	0.26392	0.091511	1.1725	0.41364	0.11759	0.72385	0.043171	-0.086653	-0.28918	-0.076161	0.90774	-0.1738	0.049014	1.0337	0.546	0.23896	-0.1288	0.081249	0.10309	0
174	0.065189	-0.024384	0.17322	-0.11671	0.10666	0.48367	-0.051699	0.17615	0.72607	0.2342	-0.40613	0.6781	0.066572	-0.11563	-0.17145	0.13008	0.34251	0.10056	-0.077007	0.6575	0.55373	0.15154	0.080302	0.12126	-0.030296	0
175	0.62787	0.099175	0.083782	0.36855	0.024499	0.8341	0.1331	0.10712	1.3416	0.44534	0.15754	0.63315	-0.1718	0.08117	-0.069055	-0.09697	0.0078521	0.049176	0.22401	1.1359	0.81524	0.5037	-0.23482	0.43774	0.54962	0
176	0.0031717	-0.49007	0.28863	0.084326	0.13166	0.55829	0.084359	-0.37361	1.3118	0.5375	-0.44806	0.52016	0.3981	-0.43567	-0.18497	-0.45974	0.15597	0.34482	0.15854	0.51186	0.83668	0.53585	0.24844	0.27455	0.31803	0
177	1.2428	-0.080898	1.0202	0.053078	0.1468	1.1278	-0.028524	0.39508	1.3094	0.061262	-0.41783	0.90312	0.29048	-0.96482	-0.16417	-0.90078	1.2951	0.14996	-0.0035141	0.96328	0.56447	-0.0038775	0.028759	0.067585	0.32406	0
178	0.49982	-0.33255	0.36532	0.11701	0.39203	0.086994	0.21421	-0.27497	0.75951	0.2464	-0.41207	0.73116	0.068793	0.022342	0.37821	-0.13769	0.57129	0.052453	0.1044	0.47074	0.20109	0.20961	0.035738	0.24402	0.17123	0
179	0.49753	0.34456	0.60521	0.14373	0.073359	1.3025	0.33389	-0.25728	1.5093	0.5685	-0.40316	0.97268	-0.02457	-0.44978	0.6275	-0.45355	0.87502	0.077646	0.10363	1.2153	1.0616	0.79535	0.022092	0.22597	0.31567	0
180	0.60548	-0.17925	-0.22714	0.051387	0.02649	0.091781	0.04963	0.22365	0.88372	-0.013992	-0.33063	0.026547	0.14839	-0.11777	-0.1123	0.097354	0.14766	-0.090863	-0.31541	0.52882	0.56012	0.059082	-0.038695	0.18933	-0.14714	0
181	0.81065	-0.13056	0.81582	0.34715	-0.14609	0.68497	-0.18381	0.22864	1.2683	0.81429	-0.066725	1.1038	-0.06972	-0.45882	-0.78088	-0.43419	0.79003	0.080645	0.20445	0.50692	0.48023	-0.62485	-0.11032	-0.027367	0.60922	0
182	0.74795	-0.23954	0.052451	0.40888	0.25561	0.93965	0.47099	-0.10232	1.2358	0.090116	-0.3056	0.62022	-0.30318	-0.10171	0.22804	-0.2109	0.14814	0.15779	0.0036911	0.67482	0.29176	0.6057	-0.093989	0.47164	0.67907	0
183	0.51497	-0.25201	0.70552	0.084905	0.13329	0.58982	0.27729	-0.087288	0.77605	0.57858	0.091788	0.72759	-0.068147	-0.53011	-0.047626	-0.55522	0.58991	0.34049	-0.014011	1.0204	0.50581	-0.16381	0.04962	0.22952	0.17408	0
184	0.50379	-0.10545	0.31976	0.17931	-0.12922	0.61986	-0.23775	-0.058358	0.81539	0.70249	0.091778	0.72404	-0.47069	-0.43579	0.95354	-0.35075	0.60975	0.17241	0.16948	0.33541	0.038402	0.58737	0.13995	-0.03673	0.27389	0
185	0.55408	-0.30736	0.64476	0.25643	-0.0017485	0.4936	0.21309	-0.1559	0.8467	0.13209	-0.10543	0.72179	0.16052	0.040678	-0.44338	-0.0098274	0.98509	0.37454	0.066549	0.47641	0.35095	0.011038	0.124	0.23579	0.32567	0
186	0.083173	0.27035	-0.10524	0.24706	0.20014	0.53929	0.15046	-0.2427	1.1261	0.43163	0.15302	0.55524	0.099739	-0.15159	0.16125	-0.17966	0.045833	0.099767	-0.1706	0.6201	0.57076	0.61664	0.33052	0.59647	0.53116	0
187	0.24025	0.10061	0.59135	0.05441	-0.15681	0.45802	-0.024225	-0.025738	0.89913	0.30134	-0.24895	0.40804	0.0027141	0.21397	0.050461	-0.093328	0.31568	-0.044055	-0.29358	0.74986	0.01707	0.080231	0.12863	0.078928	0.30907	0
188	0.76841	-0.14674	0.12143	0.10191	0.26627	0.43729	0.47197	0.031347	0.87589	0.40321	-0.25315	0.67104	0.05311	-0.094803	0.12043	0.0064269	0.80137	0.044313	-0.41027	0.64279	0.16326	0.37486	0.41867	0.1497	0.021556	0
189	0.2886	-0.19691	0.29298	0.055422	0.1605	0.36965	0.27865	0.11524	0.68622	0.92367	-0.3262	0.87174	0.095286	-0.11686	0.512	-0.31869	0.36421	0.18475	0.20983	0.63539	0.61304	0.44413	0.21297	0.14692	0.018571	0
190	0.79044	0.4455	-0.21977	0.47127	0.37122	0.23665	-0.096484	-0.20673	0.80461	0.25099	-0.042156	0.54253	0.16899	-0.58505	-0.15586	-0.30247	0.43718	0.10778	0.20808	0.32987	0.24121	-0.24071	0.16483	0.23358	0.39008	0
191	-0.0021198	-0.060246	-0.3145	-0.032304	0.20799	-0.044131	-0.013481	-0.22006	1.3413	0.23551	-0.0058343	0.93115	-0.0078094	-0.34422	0.04056	-0.36711	0.37108	-0.22946	0.072396	0.011466	1.0677	0.26114	0.081902	-0.11199	-0.081266	1
192	0.011126	-0.21208	0.65925	-0.25776	0.0089895	0.42448	0.39006	0.43811	0.79335	0.23275	-0.54098	0.95704	0.010472	-0.19021	-0.68118	-0.28508	0.73515	0.18981	0.13966	0.55498	0.20921	-0.10127	0.10039	0.23895	0.066349	0
193	0.62806	0.45098	0.21363	0.0057979	0.081971	0.1112	-0.11561	0.04149	0.70223	-0.00032599	0.014038	0.47477	0.0093585	-0.17063	0.256	-0.11088	0.18374	-0.31874	0.11929	0.52078	0.39475	-0.033801	0.18485	-0.33889	0.47266	1
194	0.75272	-0.17496	1.1218	0.11232	0.56231	0.94127	0.33111	0.18254	1.0078	0.58878	-0.43356	0.97119	-0.23918	-0.62211	-0.51069	-0.46653	1.3511	0.27538	0.26381	1.0551	0.42441	-0.074985	0.19266	0.41368	0.31799	0
195	0.3871	0.071703	0.22357	0.22435	0.14081	0.47351	0.3743	-0.028743	1.5045	0.29205	-0.064379	0.34114	0.26539	0.16036	-0.25731	0.14396	0.09023	0.35119	0.08358	0.78954	0.30591	0.34831	0.14901	0.045236	0.46815	1
196	-0.0064566	-0.09607	0.16992	0.24134	0.26567	0.22404	0.31659	-0.18489	0.62313	0.53521	-0.11919	0.83064	-0.2859	-0.067084	0.2075	-0.071181	0.13721	0.53246	0.16289	0.582	0.48717	0.50807	-0.23308	0.4972	0.42872	0
197	0.71067	0.072608	-0.1691	0.18787	0.18013	0.46753	0.2842	-0.17041	1.2604	-0.049213	-0.30858	0.48406	0.074709	-0.15515	0.24482	-0.10317	0.16468	0.30053	-0.054127	0.89333	0.57919	0.47014	0.40364	0.026025	0.4882	1
198	-0.087465	-0.41121	-0.066484	0.029218	0.20722	0.572	0.20401	-0.11593	0.59603	-0.038281	0.11345	0.89881	0.25888	-0.28456	0.1171	-0.27063	0.41879	-0.18661	0.16305	0.65039	0.44903	0.58758	-0.19436	-0.21842	0.29693	0
199	0.29814	-0.4536	0.025366	-0.053849	-0.26471	0.32728	0.44045	-0.318	0.67674	0.13702	0.14034	0.36179	0.23052	-0.48937	0.23572	-0.37977	-0.058223	-0.062426	0.048645	0.55659	-0.021098	0.096441	0.10979	0.14851	0.117	1
200	0.36347	-0.065502	0.14215	0.25526	0.27214	0.30904	0.4174	0.068165	0.89042	0.42726	-0.014387	0.24186	0.35208	-0.23263	0.29101	-0.16744	0.39483	0.20529	-0.0013176	0.39476	0.011243	0.21315	0.12978	-0.067256	0.64721	0
201	0.76111	0.14513	0.24494	0.26013	-0.055968	0.54421	0.21017	0.062552	1.1001	-0.086358	0.014613	0.28841	0.027839	-0.2698	-0.0057571	-0.29337	0.59228	-0.20286	0.0078306	0.80173	0.62993	0.35784	-0.035697	-0.021288	0.33719	1
202	0.22106	0.10728	0.27905	0.31115	-0.055027	0.46668	0.38828	0.23574	1.1326	-0.022298	-0.16351	0.7844	0.27616	-0.18271	0.21427	-0.24242	0.30603	0.12818	0.00658	0.50521	0.048533	0.33527	0.094704	-0.14037	0.22907	0
203	-0.124	-0.030592	0.44873	0.064518	0.036395	0.89438	0.10071	0.05111	1.3599	0.56463	-0.34091	0.49239	-0.043272	-0.18346	0.070455	-0.27637	0.73234	0.080167	0.2933	0.60301	0.47838	0.24945	0.065005	0.32559	0.25007	1
204	0.64449	-0.47547	0.068626	0.042223	0.082993	0.48032	0.1134	-0.045199	0.81657	0.68105	-0.23021	0.86611	-0.1887	0.1496	-0.032134	-0.15339	0.38906	-0.03018	-0.30573	0.55998	0.41012	0.39465	0.37557	0.094359	0.18771	0
205	0.99934	0.02188	0.076162	0.12033	0.28174	0.5474	-0.1451	0.27235	0.99836	0.28807	0.27787	0.25235	0.11284	-0.092849	0.38845	-0.20016	0.10474	-0.23318	-0.036425	0.47789	0.53947	0.36701	0.061634	0.12733	0.15	1
206	0.26116	0.33556	0.34486	0.18872	0.089819	0.9513	0.33816	0.090372	0.5845	0.26517	-0.023556	0.76777	-0.12246	-0.063144	0.016647	0.13837	0.37806	0.094707	0.22661	1.4099	0.60135	0.5998	-0.11418	0.18364	0.58877	0
207	0.69255	-0.50499	0.27492	0.18386	0.17285	0.51282	0.14385	-0.035616	0.96487	0.33351	-0.11887	0.89876	0.05759	0.011617	-0.0033371	0.029192	0.65945	0.35944	-0.19481	0.90638	0.86083	0.35601	0.37965	0.049556	0.32844	1
208	0.15345	-0.024425	-0.13736	-0.15177	0.089237	0.7857	0.29259	-0.015995	1.1817	0.24013	-0.17046	0.92854	-0.002507	0.39856	0.25627	0.39199	0.054443	-0.14619	-0.17367	1.0539	0.13817	0.066809	-0.12584	0.14995	0.19335	0
209	0.89163	-0.21318	0.40448	0.040207	-0.063699	0.50807	0.32047	-0.050932	0.97119	0.28674	0.0035378	0.64579	0.0020934	-0.032329	0.14447	0.17457	0.48637	-0.089841	0.052175	0.49735	0.27574	0.043548	-0.27873	-0.021265	0.21053	1
210	0.37367	-0.095301	0.91359	-0.065592	-0.10256	1.0643	0.20538	0.3782	1.2758	0.26497	-0.24499	1.3229	-0.14726	-0.39108	-0.18631	-0.33273	1.1665	0.18169	-0.23775	1.074	0.74406	0.24417	0.13704	-0.11483	0.39768	0
211	0.58778	0.19847	0.19807	-0.20514	-0.36089	0.22352	0.27596	-0.12038	0.62642	-0.21212	0.089187	0.44224	0.42559	0.2206	0.20052	0.049182	0.17838	0.24689	0.10751	0.36809	0.11108	0.21096	-0.015155	0.22713	0.59423	1
212	-0.12081	0.021968	0.7534	-0.42101	0.12051	0.52498	-0.20765	0.19033	0.41061	0.23153	-0.0024528	0.519	-0.064236	0.095841	0.81929	0.1165	0.74279	0.14178	0.025091	0.21765	0.17693	0.39878	0.18963	-0.0011231	0.046509	0
213	0.46847	-0.12558	0.45547	0.0021472	-0.28045	0.45537	-0.050481	-0.18862	0.87706	-0.18035	-0.065077	0.3862	-0.29949	-0.30848	0.074959	-0.034941	0.3696	-0.13624	0.20006	0.23031	0.040677	0.072262	-0.0090001	0.38327	0.15335	1
214	0.4632	-0.15415	0.011566	-0.15338	0.044435	-0.12385	0.087411	-0.045667	0.83809	0.60189	-0.02087	0.53692	0.033778	-0.057881	-0.24153	-0.14349	0.38954	-0.14485	-0.10317	0.36628	0.11935	-0.12918	0.011995	-0.13519	0.37204	0
215	0.43805	0.36086	0.055363	-0.084776	0.069877	0.17723	0.31213	-0.038703	0.71299	0.17849	0.086561	0.48729	-0.2211	-0.10376	-0.41818	0.025476	0.38619	-0.12395	0.011516	0.46664	0.60123	0.17605	-0.30383	0.13416	0.23477	1
216	0.62491	-0.21747	1.1027	0.4363	0.22247	0.45909	-0.16829	0.092929	1.319	0.20672	0.0011647	0.83597	-0.37699	0.17226	-0.048019	-0.010811	1.0147	0.37749	0.078558	0.34499	0.69217	0.42196	-0.30293	0.36706	0.064863	0
217	0.48475	-0.032765	0.86261	0.19185	0.29952	0.89923	0.34162	0.24626	0.84271	0.93571	-0.37356	0.90014	0.17644	-0.23369	0.026849	-0.24529	1.0539	0.13179	-0.17777	1.1451	0.48345	0.24092	0.40859	0.56807	0.74778	1
218	0.39519	-0.4816	0.71372	0.1683	0.48133	1.0634	0.15435	0.34898	0.79203	-0.1057	-0.44123	1.0991	0.098804	-0.24511	-0.15349	-0.32103	0.70323	0.20153	0.053505	1.171	0.73455	0.25432	0.34866	0.3643	0.33031	0
219	0.5022	0.084782	0.22315	0.4073	-0.25408	0.11193	-0.031335	0.073969	1.1697	0.44695	0.044668	0.71264	0.29958	-0.4478	0.25649	-0.67942	0.19499	-0.20157	-0.22699	0.45565	0.72479	0.14543	-0.26655	-0.13393	0.40375	1
220	0.83647	-0.10619	0.56709	0.33765	0.088184	0.79904	0.33919	0.26322	0.89508	0.48639	0.33121	0.27522	0.069584	-0.039537	0.29939	-0.17423	0.40974	-0.026775	0.55048	0.92441	0.13363	0.35554	0.11014	0.0183	-0.03503	0
221	0.49268	-0.34646	0.36581	0.16539	-0.23512	0.36161	0.010899	0.06776	0.86763	0.58238	-0.052802	0.96625	0.21123	0.22544	0.093584	0.18081	0.26877	0.17782	-0.049203	0.50251	0.41825	-0.22374	-0.17764	-0.075069	0.75173	1
222	0.51761	-0.238	0.50343	-0.27731	0.11269	0.78251	-0.27802	0.095149	1.425	0.15817	0.02132	0.9959	0.42217	-0.68883	-0.093859	-0.65862	0.28313	-0.039204	0.26213	0.7442	0.41795	0.19826	-0.14837	0.041478	0.30175	0
223	0.14209	-0.071647	0.44425	0.48196	0.34484	0.2255	0.032625	-0.074644	0.8746	-0.081824	-0.21701	0.31052	0.12461	-0.080481	0.49468	0.055887	0.42534	0.53269	0.036688	0.25088	0.26349	0.24273	0.51763	0.18064	0.11616	1
224	0.036073	-0.025877	-0.14565	0.27104	0.016915	0.45128	0.0016483	0.16808	0.62599	0.50134	-0.26284	1.1466	0.3122	-0.16388	-0.33092	-0.048217	0.34175	0.16662	0.069508	0.79559	0.52635	-0.23677	0.069602	0.24532	0.61309	0
225	0.55004	0.048127	0.27495	0.11723	0.4314	0.67681	0.15235	0.21596	1.2569	0.60505	0.084958	0.98814	0.41278	-0.18529	0.10419	-0.39804	0.52127	0.21915	0.24882	0.88794	0.37754	0.11729	0.0077214	0.26412	0.2071	1
226	0.55366	0.27585	0.34941	0.17917	-0.047148	0.7544	0.23641	-0.080687	0.80193	0.15787	-0.050444	1.1745	0.16683	-0.091632	-0.12507	-0.04067	0.34579	0.025726	0.22932	1.2151	0.43303	0.21906	0.11358	-0.046036	0.16032	0
227	0.86512	-0.03675	0.19355	0.2188	-0.075581	0.43076	-0.12118	0.044653	0.997	1.1148	-0.085388	0.031624	0.24027	-0.15625	0.046696	-0.329	0.26442	0.12981	0.03064	0.93699	0.017985	0.12913	-0.13738	-0.15225	0.3771	1
228	0.78686	-0.027368	0.43685	0.25438	-0.10756	0.038167	0.12687	-0.23513	1.1586	0.38418	-0.1913	0.53645	-0.27352	-0.26303	-0.19931	-0.45371	1.1675	0.28529	-0.13418	0.39725	0.42932	-0.05877	0.012744	-0.10568	0.12607	0
229	0.20802	-0.12988	0.81576	0.0094468	-0.17115	0.3351	0.023073	0.66993	1.2431	0.36695	0.25311	1.0091	-0.020625	-0.24892	-0.80878	-0.35299	0.93546	0.11615	0.18962	0.32241	0.78185	-0.47924	-0.16757	0.0177	0.46999	1
230	0.243	-0.025857	0.55497	0.088548	-0.0076308	-0.0044563	-0.21384	-0.13954	0.74117	0.3739	-0.073243	0.082205	-0.067715	0.26078	-0.046732	0.30478	0.77231	-0.18691	-0.5726	0.66715	0.41986	-0.019495	0.10349	0.098409	0.015558	0
231	0.33456	-0.32009	0.099694	0.29908	-0.25575	0.22861	0.031319	-0.2561	1.1758	0.24767	-0.51259	0.74193	0.18141	-0.40595	-0.29823	-0.26931	0.5565	-0.34254	0.011391	0.70724	0.46985	-0.39185	-0.11146	0.14373	0.4386	1
232	0.48169	-0.076207	0.56606	-0.013799	0.3758	0.18944	0.052261	-0.09765	0.58999	0.39745	-0.0065257	0.15306	0.062199	-0.13727	-0.53433	-0.22106	0.56734	0.15781	0.35187	0.46956	0.7279	0.22307	-0.0060803	0.32294	0.90858	0
233	0.80833	-0.3569	-0.042544	-0.0011211	0.19793	0.38834	0.49436	0.03443	1.4001	0.45841	-0.21692	0.52899	-0.019582	-0.15659	0.0035562	-0.20714	-0.02732	0.65176	0.08721	0.76297	0.28815	0.57835	0.36242	0.39457	0.26845	1
234	0.41461	0.096102	1.012	0.32081	0.20196	0.67346	0.094118	0.075932	1.2245	0.51909	0.22195	0.75459	-0.38267	-0.041743	-0.47076	0.15894	1.2388	0.074721	-0.32351	0.83189	0.59196	-0.22445	0.12378	0.32282	0.15895	0
235	0.4822	-0.047269	-0.17367	0.33316	-0.070361	-0.08183	0.0058389	-0.25467	0.6687	-0.25639	-0.38664	-0.34381	0.037174	-0.16041	0.068955	-0.54311	-0.46845	-0.1833	-0.25596	-0.091593	-0.032772	0.01895	0.039271	0.20586	0.48478	1
236	1.001	0.015533	0.6677	0.38536	0.25502	0.84618	0.071746	-0.035135	0.80745	-0.057481	-0.26095	1.2918	0.30292	-0.09951	0.30552	0.073378	0.75762	0.34271	0.23297	0.8546	0.36368	0.4	0.35533	0.64774	0.25116	0
237	1.1758	-0.16056	0.55588	-0.17652	-0.036559	0.41299	0.27826	0.0050718	1.0085	0.65849	0.11656	0.5406	0.12737	0.054247	0.36875	0.21024	0.85135	0.36782	0.28895	0.53059	0.32625	-0.21965	-0.11472	0.20891	0.52974	1
238	0.23981	-0.08834	0.48872	-0.091742	-0.022	0.50439	0.12722	0.20143	1.2816	0.25997	0.073105	0.57223	0.2839	0.07814	0.23412	-0.11145	0.65116	0.5374	0.1312	0.49542	0.6493	0.22454	0.26917	0.29823	0.15881	1
239	0.67416	0.074082	0.38416	0.26933	-0.044994	0.27443	-0.18082	-0.18243	0.92975	0.86822	-0.23959	0.53758	0.33077	0.21369	0.0036649	0.45878	0.29717	-0.11416	0.36831	0.48541	0.13474	-0.10286	-0.21568	0.11644	0.46444	0
240	0.52709	-0.037571	0.15568	0.028107	0.1657	0.19749	0.11444	-0.1546	0.83943	0.14035	-0.15372	0.65431	0.018453	0.079276	0.53328	0.045056	0.17055	-0.17455	-0.11304	0.4687	0.443	0.56559	-0.14147	0.19329	0.3373	1
241	0.80857	-0.2707	0.39127	0.30822	0.28667	0.4241	-0.55922	0.13511	0.88139	0.31104	-0.015481	0.83167	0.036999	-0.20147	-0.15992	-0.20632	-0.03037	0.0046332	-0.12289	0.45452	0.57039	0.031236	-0.046819	-0.022258	0.16588	0
242	1.259	-0.013884	-0.055442	0.33195	-0.32462	0.40175	0.085946	0.062538	0.8218	0.17782	0.21043	0.12879	-0.099935	-0.0029624	0.003872	-0.024961	-0.012604	-0.057869	0.01341	0.44452	0.08469	-0.063198	-0.18385	-0.016851	0.29946	1
243	0.51404	0.10666	0.76534	0.41096	-0.0093691	0.63177	0.062372	-0.1055	0.99237	0.62124	-0.26639	0.77865	-0.017377	-0.20796	0.0046918	-0.1263	0.66642	0.18003	-0.19268	0.73827	0.7454	-0.10268	0.47225	0.082656	0.19001	0
244	-0.15002	-0.16381	0.2783	0.10069	0.24215	0.29304	0.2998	-0.22585	1.0315	0.24958	0.34473	0.56639	0.57972	0.016152	0.30677	0.037253	0.42597	0.41164	-0.13341	0.76563	0.50458	0.5352	0.40742	0.40949	0.26706	1
245	0.66328	-0.10494	0.26582	0.44258	-0.13977	-0.41811	0.40835	0.028353	0.58037	0.24973	0.21825	-0.040599	-0.15379	0.1263	-0.0085246	0.10381	0.2868	-0.034101	0.22941	0.31454	0.28262	-0.016051	-0.057265	-0.32404	0.36859	1
246	0.10408	-0.071775	0.44486	-0.028751	0.22354	0.24144	0.14246	-0.30124	0.63026	0.13605	0.09647	0.53558	0.23633	-0.2584	-0.011695	-0.29738	0.25369	0.21806	0.011932	0.66348	0.40394	0.23204	0.18877	0.13448	0.61724	1
247	0.61135	0.10729	0.22378	0.22259	0.053658	0.3615	0.13822	0.30128	1.1595	0.20694	-0.10145	0.98298	0.1327	0.31524	0.44222	0.18816	0.23668	0.52865	0.28922	0.66137	0.71646	0.72113	0.2381	-0.17241	0.50114	1
248	0.55314	0.18683	0.42293	0.2895	-0.072871	0.43778	0.11502	-0.43443	0.77558	0.59876	0.15168	0.40877	0.29792	0.24792	0.21736	0.1858	0.15332	-0.044902	0.077148	0.41839	0.34989	0.13891	0.017924	0.18165	-0.18478	1
249	0.31397	-0.19012	0.12575	0.10471	-0.15875	0.46319	0.47283	0.1043	0.8236	0.052625	-0.016377	0.85255	0.3466	-0.36452	-0.17543	-0.29276	0.68172	0.18719	0.050879	0.63285	0.15734	-0.019124	-0.058948	0.093337	0.55971	0
250	1.0771	-0.60857	0.44844	0.18299	0.14677	0.69072	0.26795	0.1705	1.2083	0.43389	-0.18018	0.77078	0.42691	-0.43779	0.058475	-0.28502	0.8813	0.14705	0.098108	0.88407	0.17962	0.072581	-0.055536	0.14397	0.33052	0
251	0.33817	-0.27895	0.72718	0.61644	0.14055	0.52905	0.46558	-0.03602	1.2866	-0.34955	-0.0783	0.49372	0.21534	-0.35001	-0.33876	-0.21217	0.64634	0.16997	0.26792	0.9505	0.61396	-0.1273	0.20558	0.29693	0.47916	0
252	1.252	-0.038636	0.033931	0.43132	0.17023	0.13708	-0.56475	0.18382	0.27374	0.34123	-0.16116	0.31696	0.12051	0.1693	0.15325	0.023695	0.013071	-0.029769	0.14492	0.30427	0.18571	0.35294	-0.031308	0.24505	0.69915	0
253	0.053137	0.065734	0.40417	0.44471	0.095161	0.4797	0.44456	0.521	0.8472	0.14805	0.20323	0.55304	0.034176	-0.28129	-0.18033	-0.33485	0.6078	0.31037	0.56435	0.68745	0.43037	0.14211	0.15712	0.51818	0.41943	0
254	0.93897	-0.079735	0.17531	0.50962	-0.089182	0.072268	0.011975	-0.046234	1.0082	-0.06232	0.0082756	0.51964	0.14035	-0.19991	-0.011004	-0.024612	-0.17193	0.019932	0.081192	0.17809	0.016093	0.20457	-0.1888	-0.044051	0.30334	0
255	0.87483	0.0070151	0.28994	0.37039	0.011101	0.52164	0.1139	0.063072	1.1231	0.63017	-0.28675	0.68644	-0.018385	-0.20953	-0.20318	-0.45503	0.75031	0.31207	-0.036328	0.77656	0.55643	0.067884	0.25872	0.28207	0.037356	0
256	-0.16331	-0.0091169	0.61942	0.17588	0.053216	1.0193	-0.52944	0.00060246	1.4802	0.52972	-0.34162	0.89468	-0.10386	-0.0498	-0.28671	-0.035042	0.85797	0.43887	-0.024075	0.92948	-0.097563	0.093934	0.14261	0.13824	-0.10002	0
257	0.30302	-0.269	0.5669	0.51499	-0.34407	0.43739	0.0065649	0.057755	0.56539	-0.055426	0.090669	0.085245	-0.12004	0.045314	-0.19552	0.12597	0.44435	0.067145	-0.00056491	0.43551	0.081072	-0.087072	0.11754	0.25151	0.17486	0
258	0.57836	-0.40822	0.11714	0.27813	-0.085104	0.5729	-0.2285	0.062144	0.93447	0.33545	0.082569	0.81431	-0.0089624	-0.12346	-0.29051	-0.11845	0.31164	0.38158	0.36933	0.82735	0.43048	0.12411	0.45029	0.038293	0.61762	0
259	0.91433	-0.054798	0.10538	0.24606	0.15948	0.13818	0.048739	-0.22591	0.72183	0.30444	0.032998	-0.14959	-0.31474	-0.036227	0.060294	0.089002	0.72802	-0.20184	-0.23362	0.65028	0.23738	-0.0016767	-0.32351	0.16284	0.25804	0
260	0.72771	-0.21605	1.2548	0.018062	-0.17389	0.4964	-0.22033	0.43431	0.94231	0.50752	-0.34248	0.55612	0.2365	-0.43294	0.40088	-0.63503	0.92026	0.33447	0.077197	0.66201	0.022505	0.17423	0.58116	0.17747	-0.32926	0
261	0.79675	-0.4013	0.079421	0.3149	-0.022686	0.29544	0.15251	0.082063	0.60912	-0.45126	0.29204	0.50443	0.043048	-0.13711	0.26808	-0.20465	0.3628	-0.33646	0.24439	0.41655	0.18826	0.48251	-0.1253	0.0050311	-0.059607	1
262	0.29154	0.22573	0.67482	-0.072496	-0.10681	0.60117	-0.25796	-0.042522	0.81942	0.12165	-0.025896	0.11607	-0.1467	-0.074058	0.19995	-0.34667	0.22354	-0.19892	0.23202	0.56468	0.39521	0.70584	-0.15869	-0.05298	-0.059835	1
263	0.60829	-0.19718	0.35492	0.23523	0.072038	0.14818	0.23942	0.15207	0.75849	0.14365	-0.10074	0.30487	-0.16358	-0.13037	0.040039	0.077212	0.29982	-0.29826	-0.068379	0.38056	0.2564	-0.029862	-0.26784	0.13452	0.21715	1
264	0.59431	0.072891	-0.27149	-0.27317	0.096618	0.23204	0.52004	-0.058283	1.2937	0.50529	-0.058361	0.3094	-0.17187	-0.39344	0.44553	-0.23333	-0.12845	-0.28626	0.117	1.032	0.74774	0.012791	0.064621	-0.064168	0.26524	0
265	0.1351	0.016118	0.60559	0.36133	0.019643	0.15526	-0.013453	-0.12095	0.81178	0.5957	0.15877	0.3424	-0.18997	-0.19468	-0.11981	-0.26743	0.82889	0.2224	-0.031713	0.5584	0.56423	0.17968	0.18385	0.36685	0.14377	0
266	0.20361	0.14192	0.56319	0.37822	0.13483	0.49022	-0.00016985	-0.075738	0.52882	0.20959	0.072046	0.091808	0.15425	0.1419	-0.70186	-0.038443	0.98033	-0.051485	0.18567	0.3959	0.32336	0.10574	0.11282	0.28068	0.62603	0
267	0.26838	-0.31429	0.86697	0.202	0.2215	0.20585	-0.16066	-0.33852	1.084	0.48069	0.054953	0.36935	0.28756	-0.045849	-0.21409	-0.05422	0.99707	-0.11056	-0.18248	0.59526	0.24958	-0.17474	0.14452	0.0059499	0.27362	0
268	0.36898	0.0968	0.66235	-0.18682	0.038351	0.24332	-0.10247	-0.049731	0.92611	0.24962	0.26464	0.58315	-0.049178	-0.36724	-0.16333	-0.21897	0.57112	0.21085	-0.077986	0.27256	0.061145	-0.065461	0.085423	0.1871	0.024113	0
269	0.40463	-0.50425	0.60288	0.088878	0.095333	0.51612	-0.29411	-0.032521	1.182	0.77275	-0.31707	0.3556	0.50149	-0.25039	-0.34512	-0.39634	-0.22511	0.19017	0.065433	0.90701	0.08455	0.073196	0.099381	0.22224	0.3387	0
270	-0.030506	-0.45326	0.3997	0.23084	0.15233	0.063035	-0.023018	0.33262	0.68028	0.97973	0.10559	0.28843	-0.018136	-0.13637	-0.27031	0.020618	0.2772	0.087407	0.15344	0.55882	0.23428	-0.2831	-0.080266	-0.0812	0.38868	0
271	-0.23012	0.30846	0.64346	0.080218	0.30789	-0.11128	0.20748	-0.042308	0.75027	1.1989	-0.32291	-0.020253	-0.059731	0.29504	0.27052	0.29127	0.020666	0.26231	0.12054	0.48191	0.41447	0.16753	0.36568	0.17256	0.30662	0
272	0.082029	-0.25887	0.2488	0.21816	-0.03775	0.096937	0.13786	-0.0023291	1.1925	0.20594	-0.0039064	0.43861	0.30052	-0.10041	0.07785	-0.26653	0.3316	0.10281	-0.035619	0.40718	0.22712	0.20418	0.13803	0.0026219	0.18874	1
273	0.51062	-0.12948	0.56857	-0.42605	0.089943	0.45097	-0.33137	-0.17514	1.0737	0.48603	-0.096007	0.40156	-0.23999	-0.22403	0.2413	-0.33125	0.48355	0.0026739	-0.2354	0.27462	0.29569	0.34218	0.12203	0.13594	-0.012223	1
274	0.45518	-0.13084	0.31211	0.025925	0.19947	-0.045101	-0.049299	0.30983	0.74002	0.37369	-0.18624	0.48109	0.026392	0.16358	0.10457	-0.12874	0.26884	-0.078815	-0.043022	0.29994	0.23729	0.30414	0.17311	-0.11117	0.2151	1
275	0.2448	-0.20844	0.42665	0.24463	-0.15509	0.38871	0.21342	-0.037469	0.7773	0.18359	-0.18253	0.23848	-0.092069	0.31894	0.22571	0.13926	0.72699	-0.25465	0.19019	0.54479	0.023117	0.1792	-0.11199	-0.055114	0.47717	1
276	0.30464	0.031622	0.58319	0.39919	-0.11514	0.5203	-0.1278	0.010814	1.0561	-0.038506	0.026485	0.16822	0.2459	0.14503	0.15863	0.094134	0.66908	-0.20886	0.35577	0.71345	0.36888	-0.031182	-0.21661	0.34626	0.32541	0
277	0.74686	0.47501	0.57618	-0.012853	-0.22874	0.40476	0.40775	-0.077405	1.2362	0.32988	-0.12088	0.62264	0.025191	0.056203	0.11437	-0.23853	0.72411	-0.28287	0.14487	0.68127	0.087685	0.10038	-0.19911	0.12943	0.40917	0
278	0.67221	-0.26686	0.34489	0.25506	0.37947	0.74952	0.30504	-0.1907	0.5228	0.50484	-0.036179	0.65933	0.46032	-0.25933	-0.1271	-0.19824	-0.22311	0.6252	0.10886	0.45977	0.36707	0.090026	0.58436	0.038471	0.29066	0
279	0.25383	-0.29352	0.56341	0.54999	0.22122	0.18399	0.14466	-0.18362	1.1718	0.72451	-0.13507	0.74159	-0.029267	0.030386	-0.74217	-0.091992	0.52858	0.22297	0.13987	0.32647	0.65643	-0.29829	-0.10474	0.23316	1.0724	0
280	0.10769	-0.053278	0.29178	0.28827	0.10316	0.55186	0.38524	0.052442	0.57733	0.09295	-0.15335	0.24744	0.19589	-0.26116	-0.34298	-0.10666	0.4405	0.11321	-0.28767	0.53174	0.17529	-0.1149	0.17728	0.48253	0.32645	0
281	0.20889	-0.16319	0.77335	0.54356	-0.12176	1.0559	-0.47608	-0.07989	0.72177	0.19329	-0.12699	0.95568	-0.08326	-0.4186	-0.15243	0.049681	1.1688	-0.071469	0.16211	1.1234	0.52766	-0.04194	0.19752	0.39389	0.35679	0
282	0.21628	0.032164	0.43966	0.10814	0.41445	0.44315	0.41649	0.24513	0.79432	0.069735	-0.44572	1.0873	0.21119	-0.33452	0.2505	-0.2882	0.19664	0.26612	0.12061	0.69888	-0.065851	0.014039	0.40505	0.384	0.062866	0
283	0.79136	-0.018844	0.42635	0.25864	0.15666	0.55757	-0.11074	-0.076364	1.3492	0.56042	0.11274	0.50629	-0.011619	0.31736	-0.48748	0.18949	0.83419	0.1377	0.36077	1.2055	0.4273	-0.097601	0.30858	0.031949	0.48795	0
284	0.85855	0.17818	0.88897	0.72578	0.17143	0.81044	0.0052541	-0.31704	1.1533	0.47027	-0.21575	0.27506	-0.21975	0.11742	0.2051	0.25455	0.68678	0.27086	0.24028	1.3092	0.5942	0.1783	0.31339	0.32365	0.9088	0
285	-0.097631	-0.093675	0.27396	0.25133	0.082156	0.52775	-0.088823	0.20538	0.72214	0.20465	-0.17511	0.53908	-0.028874	-0.72039	-0.02161	-0.78689	0.59823	-0.10144	-0.099709	0.59725	0.47642	0.15258	0.3204	0.099026	0.54968	0
286	1.0888	0.073471	0.61432	0.33926	0.15935	0.24491	-0.017511	0.047076	0.43372	0.2773	0.07989	0.62579	0.34729	0.36119	-0.22118	0.07659	0.8828	-0.00026813	0.28988	0.61556	0.59466	0.14478	-0.075709	0.3887	0.63643	0
287	0.7771	-0.13284	0.11295	0.39569	-0.040946	0.23599	0.12949	0.28574	0.97806	0.14012	0.22657	0.38215	-0.04766	-0.49624	-0.27028	-0.4912	0.8937	-0.12133	0.13198	0.45025	0.36399	-0.14986	-0.17609	0.051704	0.29041	0
288	0.7368	0.033854	0.44836	0.50984	0.47028	0.55212	0.47519	0.079662	1.2445	0.53759	-0.21916	0.55352	0.17929	-0.29058	0.26698	-0.17751	0.63328	0.38875	-0.11538	0.42101	0.5529	0.56511	0.15893	0.53339	0.4846	0
289	0.63919	-0.27201	-0.075216	-0.17779	0.2262	0.030367	0.24531	0.1935	0.59453	-0.44553	-0.13761	0.80056	0.1094	-0.072993	-0.52722	-0.054961	0.31301	0.2209	0.19057	0.57031	0.54935	0.14661	0.099865	0.021491	0.51077	0
290	0.091233	0.030355	0.53422	0.21312	-0.35359	0.34828	-0.034188	0.389	0.751	0.043028	-0.12766	0.39704	-0.46686	0.027909	0.37009	0.082117	-0.016146	-0.092433	0.11988	0.43489	0.30316	0.28905	-0.23828	0.29814	0.4645	1
291	0.5294	0.41849	0.33377	0.40867	0.074731	0.30689	0.25056	-0.079611	0.53072	-0.22773	-0.041483	0.15882	-0.14506	-0.0050837	0.21616	0.11764	0.79928	0.18805	-0.069359	0.52374	0.41295	-0.003481	0.18828	0.073001	0.52215	0
292	-0.18986	0.071869	0.13989	0.24575	-0.0221	0.088278	-0.21438	0.18956	0.51556	0.42403	-0.031311	0.11482	0.22231	-0.055273	0.069235	-0.17421	0.17967	-0.020627	0.070836	0.32332	0.19475	0.13586	-0.16604	0.2347	0.02801	1
293	0.36361	-0.060692	-0.04671	-0.12468	0.11207	0.29819	0.50768	-0.17823	0.84179	0.33225	-0.27203	0.5375	0.22857	-0.099337	-0.0082238	-0.20457	0.50192	0.25304	-0.19232	0.63737	0.076608	0.3844	0.16138	0.067825	0.31849	0
294	0.29673	-0.33198	0.18406	0.45703	0.078024	0.61903	0.37	-0.17508	1.17	0.4756	-0.098691	0.99883	-0.20034	-0.030393	-0.75586	0.068738	0.38662	0.50326	0.063278	0.57701	0.36084	-0.11743	0.34744	0.24745	0.55224	0
295	-0.14901	0.062202	0.7814	-0.20878	-0.0021089	0.21093	-0.21538	-0.11349	0.60429	0.25325	0.038547	0.38731	0.094021	-0.17602	-0.12674	-0.22601	0.25297	0.10663	0.36593	0.55856	0.10556	0.32196	-0.059749	0.13416	0.207	0
296	0.75308	-0.059578	0.80749	0.175	0.043587	0.43989	-0.14642	0.0035722	0.72806	0.021654	-0.17206	0.42637	-0.02086	-0.40487	-0.21672	-0.3482	1.2108	-0.24066	0.23464	0.55908	0.46019	0.093101	-0.055943	-0.12803	0.26239	0
297	0.36094	-0.24088	0.20176	0.27354	0.18137	0.30631	0.093764	-0.1369	0.87738	0.03096	-0.11756	0.20944	-0.096505	-0.032921	0.32716	-0.13867	0.68224	0.083218	-0.097119	0.39366	0.51994	0.32739	0.13561	-0.00043512	0.19263	0
298	0.80609	0.18325	0.0022076	0.24352	0.099467	0.77497	-0.30464	-0.071402	0.73968	0.53444	0.26154	0.7355	0.18204	0.015586	0.037342	0.08213	0.80452	0.48572	-0.35195	1.2533	0.69765	0.89468	0.13786	0.36625	0.40322	0
299	0.50819	0.037895	0.36806	0.32078	0.056633	0.12878	0.38963	-0.056208	0.71539	0.5045	-0.019233	0.44496	0.12563	-0.065381	0.35926	-0.30136	0.6819	0.034022	0.12722	0.80968	0.23157	-0.23832	-0.049759	0.088027	0.6619	1
300	0.36591	-0.062022	0.82383	0.17852	0.7756	0.97537	0.5965	0.34866	1.4171	0.14778	-0.08699	1.2927	-0.16782	-0.72072	0.81778	-0.51414	0.68412	1.1729	-0.54361	1.0416	0.52129	0.70576	0.45437	0.55199	0.65959	0
301	0.33299	0.16524	0.13244	-0.041114	0.080974	-0.051268	0.25672	0.10604	0.65455	0.011127	-0.077244	-0.24423	0.079328	0.10454	0.2404	0.10432	0.12352	0.13436	0.36261	0.22325	-0.02617	-0.039317	0.095886	0.11777	-0.064945	0
302	0.20263	0.25755	0.45666	0.53658	0.42315	0.85973	0.15305	0.025787	1.1487	0.12838	-0.2547	0.68001	-0.0085306	-0.28394	-0.4977	-0.30527	0.70997	0.2869	0.31296	0.83334	0.56454	-0.27984	0.20831	0.24301	0.67182	0
303	0.59524	0.082262	0.91278	-0.14745	0.11966	0.62463	-0.19765	0.37117	0.7539	0.07197	0.065405	0.43929	-0.10267	-0.2263	-0.062005	-0.059067	0.86756	0.14167	-0.2224	0.3804	0.12888	0.41523	0.20735	0.13118	0.034214	0
304	1.0754	0.14518	0.48455	0.40445	-0.16339	0.60943	-0.011557	0.090801	0.71688	0.21142	-0.023827	0.17363	-0.27399	-0.0089277	0.041188	-0.078105	0.44533	0.055578	-0.045694	0.25582	0.54645	-0.52579	0.0018952	-0.23313	0.44256	0
305	0.6687	-0.0037625	0.84725	0.069967	0.36176	0.87939	0.14461	-0.28291	1.2889	0.71209	0.1046	0.81914	-0.086564	-0.76386	0.11523	-0.5826	0.88198	0.30653	0.03465	0.99565	0.62214	0.11193	0.3572	0.16435	0.22632	0
306	0.46375	-0.10994	0.23223	0.1079	0.14005	0.54283	0.50364	-0.1396	1.221	0.54237	0.12255	0.5315	-0.045553	-0.4885	0.12119	-0.6843	-0.050559	0.39339	-0.042307	0.63266	0.7512	0.085452	0.274	0.38273	0.32929	0
307	1.1162	-0.069655	-0.076539	0.2152	-0.059712	-0.1542	-0.18519	0.21326	0.32591	0.64731	0.14829	0.34235	0.22843	-0.5553	-0.87412	-0.33166	0.37975	0.089544	0.042555	0.75828	0.31829	-0.14218	-0.034594	-0.018145	0.55247	0
308	0.52707	0.030896	0.5042	0.33245	0.050487	0.22262	0.16545	-0.29978	0.68689	0.56036	-0.22687	0.42145	-0.10547	-0.12164	-0.31592	-0.097373	0.38033	-0.38734	-0.21234	0.57504	0.11277	0.29237	0.11032	0.036659	0.46305	1
309	0.32851	-0.21743	0.89215	-0.18461	-0.0012673	0.30818	0.019405	0.029483	0.90204	0.30708	0.1102	0.33585	-0.14861	-0.1986	0.46495	-0.42988	0.77825	0.10095	-0.0057684	0.39636	0.21709	0.51423	-0.086138	-0.086389	-0.065624	1
310	0.005451	-0.11119	0.10263	-0.091331	-0.15784	0.69061	-0.012994	0.076747	0.93522	-0.048885	0.031011	1.0351	0.018402	-0.28119	0.20892	-0.19688	0.34037	-0.18886	-0.076185	0.48833	0.73919	0.19998	0.23301	0.082233	0.43622	1
311	0.20809	-0.24048	0.30936	0.24296	0.18052	-0.19412	-0.12904	0.15921	0.2541	0.82294	-0.21093	0.15682	-0.44319	0.043071	0.078125	-0.1539	-0.3105	0.13856	0.12605	0.14688	0.1205	0.0046279	0.17609	0.17799	-0.048843	1
312	1.2815	-0.34475	-0.32466	0.051823	0.036679	0.88253	0.30375	-0.52137	1.1453	0.1516	-0.071576	0.75454	0.42461	0.094205	0.65046	0.10329	0.16633	0.26584	0.15344	1.08	0.10481	0.79198	0.097351	0.68237	0.48152	1
313	0.3172	-0.25755	-0.22382	0.13752	-0.14428	0.1886	-0.17898	0.16944	0.42911	0.22282	-0.31848	0.2073	-0.026638	-0.043182	0.087467	-0.36822	-0.09484	0.031629	0.12541	0.42504	0.24133	-0.14522	-0.10083	0.074829	-0.12322	0
314	0.20867	-0.22349	0.63991	-0.0076119	0.17175	0.37805	0.035941	-0.013034	0.04187	0.051788	-0.29833	0.29005	0.4164	-0.52377	-0.43969	-0.32926	0.76459	-0.04885	-0.26981	0.63392	0.33549	0.3286	0.069714	-0.16973	0.12901	1
315	0.15364	0.17311	0.032794	-0.069148	0.55644	0.26468	0.083161	0.098725	0.74236	0.46228	0.096403	0.49859	-0.082238	-0.20984	-0.011045	0.0084455	0.84572	0.22508	0.22287	0.69246	0.43511	0.34094	0.46607	-0.026341	0.064236	0
316	0.21741	-0.21985	0.46343	0.074711	0.15265	0.21805	0.36939	0.086138	1.0111	0.62718	0.13104	0.30697	-0.18155	0.18258	0.4817	-0.056242	0.53896	0.18786	-0.39241	0.33192	0.34739	0.31515	0.20693	-0.20706	0.10991	1
317	0.61057	-0.40818	-0.0939	0.0087743	-0.043611	0.58783	-0.013033	-0.48638	1.0414	0.306	-0.17092	0.54767	0.39261	-0.29755	0.18323	-0.30221	0.25813	0.024942	-0.25025	0.97211	0.52607	0.48041	-0.088931	0.31429	0.16288	0
318	0.90847	-0.018105	0.30184	0.41849	0.10971	0.26419	0.12909	0.17781	0.62317	0.74363	-0.043013	0.7523	0.12852	-0.19557	0.0019067	0.0057854	0.27799	0.23107	0.45476	0.38248	0.88359	-0.058378	0.12458	0.51507	0.84471	0
319	0.80265	0.40686	0.27214	-0.13045	0.23682	0.3564	0.41771	-0.14836	0.95364	0.31293	0.075698	0.8483	0.16429	-0.3498	-0.057221	-0.022353	0.85621	0.66102	0.0024627	0.64552	0.60454	-0.12376	0.33604	0.020304	0.32042	0
320	0.47724	0.19694	0.64217	-0.28289	-0.053416	0.5356	-0.61609	0.077182	0.50832	0.1842	0.20041	0.4341	-0.40932	-0.31618	-0.086349	-0.4406	0.75307	0.04498	-0.10009	-0.075979	0.3301	-0.010594	-0.1412	0.053132	0.17098	1
321	0.14247	-0.16102	-0.11799	0.44346	0.035426	0.35964	-0.066994	-0.27391	0.64517	-0.075922	0.033662	0.42735	-0.12666	0.036573	0.29617	0.032359	-0.03799	0.23812	0.12637	0.73198	0.40109	0.27373	0.14249	-0.13573	0.1932	1
322	0.88032	0.10111	0.064002	0.19356	0.09508	0.94908	0.17822	-0.11985	0.50711	0.23385	-0.22018	0.62683	0.66914	-0.10546	0.12399	-0.21536	0.5063	0.22913	0.083344	0.90276	0.33658	0.30262	0.26516	0.14873	-0.13142	0
323	0.42302	0.034558	-0.10219	0.032365	0.22921	0.56401	-0.15517	-0.080749	1.0639	0.020936	0.037649	0.4726	-0.069358	-0.13987	0.40907	-0.33948	-0.19118	0.20792	0.1463	0.59084	0.63804	0.30166	0.24163	0.27115	0.25438	0
324	-0.17552	0.01357	0.34481	0.08615	-0.066728	0.078169	0.10175	-0.053199	0.35766	0.25445	0.31659	0.23219	-0.15537	0.19439	-0.35412	-0.13579	0.52931	0.043441	0.5618	0.34548	0.33536	0.22844	0.15131	0.32684	0.23421	0
325	0.65563	-0.32419	0.7354	0.085168	0.27576	0.70633	-0.30214	0.1905	1.1302	0.44282	0.20697	0.87506	-0.14053	-0.26474	0.054006	-0.29457	0.69511	0.28682	0.04109	0.56692	0.67211	0.00072426	0.43804	0.048854	-0.18114	0
326	0.67994	-0.38003	-0.07819	-0.079799	0.24882	0.47765	-0.036139	0.089026	0.8099	0.048441	-0.026776	0.70098	0.051836	-0.13165	0.31745	0.046465	0.6231	0.19777	0.27245	0.62754	1.0322	0.087802	0.14296	0.059096	-0.03914	0
327	0.64887	0.15745	0.47122	0.13993	0.25815	0.70708	-0.17082	-0.14876	0.66179	0.2217	-0.39782	0.96696	-0.035156	0.092314	-0.32099	0.032359	1.0501	-0.06668	-0.44012	0.67652	0.057071	0.34459	0.15646	0.11507	0.73058	0
328	0.6278	-0.27784	0.67174	0.20998	0.24471	0.69946	0.41718	0.075757	0.8623	0.22314	-0.2009	1.033	0.12639	0.1931	-0.22879	-0.078204	0.72064	0.095516	-0.16773	0.84421	0.23503	-0.21624	-0.062175	0.056731	0.36922	0
329	-0.18672	-0.093364	0.45584	-0.099471	0.14933	0.68532	0.38885	-0.021457	1.2471	0.20966	0.10586	0.76584	-0.020882	-0.10059	0.22611	-0.1681	0.45157	0.10666	0.064224	0.93871	0.48471	0.738	-0.25885	0.08813	0.017945	1
330	0.36447	-0.4571	0.39076	0.11011	-0.0049404	0.024331	0.27184	-0.45952	0.63241	0.28596	0.4255	0.56818	0.32549	-0.10734	-0.37996	-0.11316	-0.46483	0.1317	-0.38178	0.30018	-0.069761	-0.33026	0.27797	-0.16748	0.1887	1
331	0.28632	-0.21335	0.56431	-0.069232	-0.17641	0.36443	-0.16919	-0.34492	0.70105	0.070213	0.0085845	0.4095	-0.30959	-0.37245	-0.4576	-0.0033276	1.1622	-0.24363	0.1854	0.49367	0.46868	-0.023502	-0.43895	0.19509	0.71098	1
332	0.16135	-0.39009	0.78782	0.17326	0.0050705	0.21015	-0.12343	-0.1615	0.69976	0.42459	-0.34295	0.20088	0.010375	0.13401	0.29658	0.14815	0.2603	0.28876	-0.10638	0.71195	0.49051	0.11317	-0.070717	-0.092781	0.15249	1
333	0.052369	-0.13356	-0.05828	-0.092192	-0.13404	0.31531	0.13095	0.0099865	0.73937	0.3525	-0.38995	0.24698	0.27345	0.017852	0.28782	-0.01685	0.35006	0.22464	0.071168	0.60761	0.17862	0.27383	0.10416	-0.15993	0.18919	1
334	0.33218	-0.19064	0.53664	0.31286	0.19336	-0.18315	-0.065981	0.0026901	0.51583	-0.084764	-0.074807	-0.01062	0.28679	-0.13872	-0.047168	-0.29536	0.44295	-0.13582	-0.0018734	-0.089203	0.11034	-0.44106	0.39149	-0.12559	0.2991	1
335	0.43364	0.54405	-0.036487	-0.20489	0.16063	0.49444	0.34057	-0.19067	1.1416	0.26012	-0.13097	0.61549	0.15133	-0.15382	0.25997	-0.33475	0.21575	0.19472	-0.15279	0.42237	0.22896	0.27847	-0.11572	0.052625	0.14163	1
336	0.68675	-0.098057	0.42625	0.12564	-0.2438	0.26037	0.17581	-0.094722	0.94321	0.40272	-0.11076	0.40334	-0.10911	-0.25224	-0.06493	-0.30363	-0.077341	0.029744	-0.14693	0.33082	-0.080503	0.071809	-0.07449	0.06269	0.19079	1
337	0.51207	-0.54018	0.77525	-0.15817	-0.14579	0.42686	0.18871	-0.022931	1.0013	0.24729	-0.12061	0.45161	-0.248	0.16487	0.22327	0.2237	1.3799	0.26938	-0.048745	0.72287	0.21306	0.22787	0.18477	0.0062198	0.29186	1
338	0.70631	-0.15366	0.26644	-0.079222	0.18988	0.56208	0.41972	-0.015038	0.63926	0.54352	-0.57591	0.3984	-0.10361	-0.19177	0.51526	-0.38791	0.49369	0.11197	-0.090566	0.50552	0.38443	0.56	0.18842	0.033949	0.049716	1
339	0.41267	0.143	0.2566	0.15031	0.23404	0.68662	-0.071691	0.18488	0.98258	0.61058	-0.34291	0.47092	0.17065	-0.027502	0.15626	0.26046	0.64581	0.31119	0.088479	0.8244	0.7343	0.46745	-0.36259	0.59715	0.063985	1
340	0.37956	0.00073829	0.22127	-0.17751	-0.12991	0.24905	0.25029	-0.087966	0.89736	-0.24217	-0.008632	0.59953	0.028219	0.26858	0.34616	0.14665	0.38005	0.15693	0.14335	0.05421	-0.10113	0.023854	0.033632	-0.12008	0.19719	1
341	-0.089605	-0.18981	0.20526	0.38063	-0.12966	0.15265	0.21606	-0.18717	0.83151	0.077489	-0.17102	0.47722	0.14118	0.028237	0.38282	-0.10569	0.59055	0.09604	0.15619	0.28047	0.19446	0.026351	0.23541	0.0096857	0.31214	1
342	0.35122	-0.47222	0.30976	0.76809	-0.3364	0.23654	0.091682	-0.18392	1.0247	0.39353	-0.15416	0.43207	4.9391e-05	-0.21784	0.26974	-0.021257	0.17281	0.083159	0.003494	0.54076	0.41593	0.14454	0.058776	-0.11445	0.68725	1
343	0.69061	0.2241	0.38	-0.28922	0.12796	0.72844	0.19912	0.11182	0.97358	0.6259	-0.57186	1.0192	0.47462	-0.028223	-0.0016737	-0.18594	0.5326	0.61526	0.06322	0.82775	0.59161	0.58667	0.34522	0.13916	0.39075	0
344	-0.12546	0.51158	0.16244	0.22327	-0.025178	0.21313	0.027738	0.26916	1.3672	-0.78321	0.08334	0.38164	0.011963	0.2397	0.092425	-0.26344	-0.2766	0.052852	0.29964	0.23731	0.10382	0.20398	-0.049571	-0.24218	0.13544	0
345	0.41316	-0.25859	0.40142	0.25818	0.21788	0.99565	0.34525	-0.14258	1.0231	0.27459	-0.18318	1.0146	0.29369	-0.3711	-0.32029	-0.12957	0.56928	0.35643	-0.011829	1.0998	0.63079	-0.13553	0.030598	0.0020791	0.6706	0
346	0.84406	-0.0061916	0.75604	0.029795	-0.047236	1.0511	0.42527	-0.053676	1.1726	0.16688	-0.20579	1.497	-0.022636	-0.056316	0.28298	-0.076443	0.74531	0.2229	0.48584	1.2493	0.65919	0.60988	0.31864	0.39252	0.39018	0
347	0.3434	0.091978	0.81558	0.27766	0.22737	0.8339	0.40014	0.15152	1.4803	0.5763	0.12987	0.76035	0.067984	-0.027705	0.20846	-0.17017	0.9293	0.087422	0.18087	0.81977	0.58874	0.65351	-0.13322	0.64618	0.76721	0
348	0.26502	-0.28491	0.26513	0.26841	-0.062544	0.4337	-0.23362	0.44721	1.4521	-0.011413	-0.14511	0.21409	0.12278	0.21149	0.053091	0.23112	0.33364	0.23107	0.026267	0.93073	0.13534	0.1411	-0.22655	0.19841	0.30768	0
349	0.67356	-0.12263	0.37127	0.14592	-0.026014	0.57139	-0.17645	0.37203	0.56808	0.54212	0.0065293	0.65367	-0.1545	-0.16736	0.0035624	0.028699	0.47095	-0.049261	-0.086922	0.69125	0.73538	0.11831	-0.30073	0.0096932	0.16567	0
350	0.85984	0.022716	0.13278	0.41337	-0.10853	0.66808	0.38435	-0.07171	1.0198	0.82976	0.14478	0.77835	0.45435	-0.47753	-0.10271	-0.27246	0.26564	0.19893	0.10943	0.28243	0.84363	-0.061364	-0.097565	0.22956	0.69166	0
351	0.90179	-0.49286	0.53138	-0.052631	-0.1704	0.57591	0.39184	-0.06252	0.50598	0.43455	-0.0032658	0.5458	0.19977	0.075504	0.10195	-0.075438	0.59655	0.055443	0.41253	0.75045	0.033352	0.14894	0.17331	-0.21019	0.27481	0
352	1.0977	-0.15536	-0.0116	0.092615	0.023407	0.49523	0.16494	0.019474	1.0083	0.48976	0.061216	0.78386	0.22176	-0.41777	-0.42066	-0.18348	0.1876	0.26954	0.089481	0.61656	0.58948	-0.28432	0.11215	0.32101	0.38131	0
353	0.33557	-0.33307	0.40598	0.1867	-0.21482	0.69043	0.34461	0.099402	0.62761	0.52673	0.0067833	0.75831	-0.089468	-0.08412	-0.016412	-0.16062	0.61409	-0.11899	0.14064	0.92236	0.49179	-0.040693	0.010011	-0.14344	0.41276	0
354	0.42943	0.21661	0.32957	0.10783	0.28944	0.26443	-0.13353	-0.39949	1.0669	0.14052	0.15504	0.6979	0.075284	0.47269	0.031893	0.40076	-0.08198	0.44067	0.22355	0.65387	0.43999	0.35528	0.074537	0.1278	0.62897	0
355	0.79734	-0.081809	0.31233	0.45092	0.18266	1.1235	0.8249	0.059808	1.3326	0.68347	-0.57806	0.88539	-0.045022	0.26339	-0.093844	0.12076	0.36399	0.38617	0.13455	1.012	0.82511	0.17157	-0.15744	0.48692	0.66722	0
356	0.39539	-0.0028675	0.80875	-0.11163	0.020112	0.57726	0.036171	-0.26574	1.0372	0.3921	-0.22657	0.93686	0.70295	-0.19897	-0.43597	-0.20863	0.39955	0.3845	-0.059786	0.93369	0.38793	0.018265	0.30815	-0.26928	0.29032	0
357	1.0792	0.038267	0.11169	0.080034	0.17971	0.58386	0.17119	0.040848	1.1755	0.52244	-0.20143	0.86696	0.20734	-0.07977	0.099236	-0.084686	0.25145	0.2631	-0.20219	0.71768	0.3469	-0.023572	-0.048554	0.0050291	0.45888	0
358	0.17669	-0.10804	0.36421	-0.064885	0.3646	0.28467	0.111	-0.2934	0.8713	0.83693	0.096659	0.49245	0.39095	-0.18313	-0.19282	-0.1911	0.5219	-0.22136	0.15871	0.55046	0.57302	0.24086	0.027569	0.11885	0.34513	0
359	0.51943	-0.22593	0.10815	0.34106	0.018559	0.45242	0.81925	-0.1533	1.7315	0.50529	0.24231	1.1139	0.13706	0.08134	0.16487	0.078227	0.19961	0.70312	0.0087319	0.66821	0.39055	0.29266	0.30082	0.61339	0.43886	0
360	0.15417	-0.48542	0.57705	0.25754	0.058346	0.84697	0.39302	-0.34061	0.70578	0.31857	-0.084308	0.72362	0.0014767	-0.23687	-0.25741	0.037148	1.0506	0.3567	0.043639	0.77686	0.072179	-0.0044106	0.45401	0.014124	0.11426	0
361	0.89495	-0.028435	0.17609	0.098818	-0.031944	0.89906	0.52217	-0.078968	1.5708	0.66459	-0.095085	1.4129	0.34607	-0.079631	0.13646	0.044387	0.35103	0.19606	-0.084957	0.70505	1	0.38357	0.32367	0.48805	0.65372	0
362	0.30859	-0.020497	0.32787	-0.17283	0.057712	0.84316	0.020697	0.028103	1.236	0.5424	0.21922	0.55356	0.020111	-0.0062609	0.14125	-0.057056	0.50684	0.083046	0.12117	0.71693	0.32944	0.12509	0.10635	0.16437	-0.061143	1
363	0.84382	-0.34422	0.72899	0.1205	0.19015	0.2421	0.38684	0.057924	0.74613	0.26351	-0.26744	0.85915	0.25175	-0.62831	-0.021405	-0.83383	0.35883	0.28683	0.050743	0.42247	0.43182	-0.043611	0.1321	0.023326	0.69856	0
364	0.34503	-0.14815	0.22295	-0.023761	-0.1021	0.38817	-0.26503	0.011252	0.92899	0.65688	0.10163	0.84554	-0.10755	0.048238	0.021799	-0.0081979	0.51347	-0.35443	-0.16692	0.34678	0.052077	-0.034423	-0.069341	-0.020262	0.50384	0
365	1.3373	-0.13458	0.12071	-0.11423	0.012536	0.61939	0.10554	-0.065428	1.4005	0.45663	0.024804	0.98063	0.30052	0.068222	-0.21781	-0.068924	0.29395	0.042322	0.18858	0.64586	0.55505	-0.2177	0.16076	-0.02655	0.38479	0
366	0.62575	-0.45834	0.079407	0.46292	0.035236	0.37075	0.41939	-0.21959	0.80842	0.13831	-0.18439	1.2987	0.0065637	-0.25332	-0.45557	-0.23708	0.40331	0.23854	0.19482	0.81385	0.5834	0.58405	0.078122	0.55536	0.78738	0
367	-0.04269	-0.031821	0.36035	0.083243	0.16389	0.72234	0.30305	0.24396	1.0949	0.59107	0.12971	0.90221	0.087878	-0.18072	-0.25924	0.0081356	0.32652	0.091858	0.092597	0.91689	0.53114	0.18458	0.22184	-0.025042	0.45358	0
368	0.72402	0.019602	-0.04376	-0.044737	0.80678	-0.10569	0.28226	0.049186	1.4259	0.74081	0.24076	0.95804	0.44112	-0.11934	0.029874	-0.13335	0.13639	0.45352	0.13037	0.44492	0.85911	0.64514	0.0068617	0.26836	0.49054	0
369	0.41681	0.010833	0.21613	0.045692	-0.19362	0.49719	0.43247	0.21167	1.1856	0.53844	-0.011475	0.88213	-0.12847	-0.29566	-0.19122	-0.17375	0.52729	-0.13534	-0.096815	0.79356	0.90555	0.26232	-0.2507	0.022232	0.58095	0
370	0.82936	-0.0093084	0.58156	-0.21675	0.035587	0.93298	0.17012	0.1122	1.8097	0.32179	0.18723	0.90542	0.1086	-0.14291	0.57819	-0.21125	0.31465	0.56108	-0.0091945	1.1739	0.34302	0.67088	-0.10474	0.043343	0.38271	0
371	0.31728	-0.035098	0.93702	0.093642	0.41821	0.20895	-0.043142	-0.033325	0.37558	0.46552	-0.13728	0.54866	0.051234	-0.34819	0.42274	-0.3524	0.59138	0.064685	-0.044965	0.38343	0.30353	0.09747	0.068324	0.19552	0.23921	1
372	0.389	-0.068284	-0.12825	-0.048905	-0.31702	0.3902	0.059168	0.39224	0.91309	0.54286	-0.26376	0.42451	0.42876	-0.33433	0.12785	-0.17784	0.04013	-0.51054	0.037173	0.53869	0.32196	0.25796	-0.296	-0.17417	0.11642	1
373	0.44007	0.18326	0.49443	0.12421	0.28407	0.38316	0.1655	0.046939	0.81049	-0.25424	0.002676	0.16978	0.36349	-0.11225	0.19906	0.1534	0.62774	-0.14927	0.21989	0.5469	0.40047	0.40939	-0.13109	0.038794	0.26112	1
374	0.8844	-0.082707	0.018888	0.1854	0.045016	0.29796	0.096671	-0.228	1.1058	0.59317	-0.17538	0.81724	0.13603	-0.17162	0.11634	-0.35389	0.070419	-0.21529	0.21378	0.66361	0.57896	0.0068837	-0.0054529	-0.084184	0.43558	1
375	0.72306	-0.12756	0.048223	0.016042	-0.11488	0.3057	0.063212	-0.3591	0.99657	0.35669	0.029054	0.78164	0.32693	0.17325	-0.1857	0.13262	0.035857	-0.39468	0.3877	0.74191	0.54754	0.27432	-0.3785	-0.21166	0.38	1
376	-0.055673	-0.15335	0.053414	0.24939	0.44033	-0.13101	-0.073583	0.22701	1.1001	0.060415	-0.34422	0.094624	0.11717	-0.026659	-0.17251	-0.29424	-0.010744	0.13668	0.41892	0.036537	0.5725	-0.1371	0.15774	-0.022641	0.26125	1
377	0.16915	0.11274	-0.11843	-0.072346	0.25265	-0.23515	0.36133	0.35536	0.561	0.20398	0.037816	0.1085	-0.16044	-0.26906	0.26901	-0.21476	-0.1281	-0.096214	-0.38252	0.47738	0.4895	-0.026186	0.079802	0.076634	0.11122	1
378	0.6922	0.028071	0.5822	-0.080617	-0.25231	0.38677	0.10949	-0.002183	1.0218	0.40094	0.073058	0.51467	-0.10867	0.092076	-0.28778	0.12456	0.60466	-0.33679	0.092079	0.60144	0.52372	0.12625	-0.34178	-0.13207	0.40096	1
379	0.59223	-0.19914	-0.067996	-0.20971	-0.21788	0.3873	-0.10763	-0.088039	0.82067	0.078567	-0.10644	0.31155	0.18289	-0.18653	-0.29136	-0.20011	0.24981	0.092605	-0.15718	0.56449	0.51646	0.28819	0.12047	0.0029186	0.020077	1
380	0.032304	0.085651	-0.50664	0.088881	0.02294	0.13606	-0.051216	0.2462	0.27425	0.38839	0.24095	0.19158	0.031305	-0.39645	0.059238	-0.061947	0.18236	0.024787	-0.0098451	0.44226	0.41475	0.16347	-0.14198	0.022703	0.11165	1
381	0.93336	-0.19337	0.35196	0.2861	0.30779	0.3735	0.48799	0.036174	1.2183	0.13848	0.10615	0.73299	-0.087181	-0.038504	0.27742	0.016686	0.5453	0.35177	0.026238	0.43317	0.33096	-0.055705	0.3506	0.32283	0.3683	1
382	0.53944	-0.14435	0.44828	-0.0013726	0.26373	0.72895	0.31715	0.2215	1.3933	-0.25029	-0.32696	1.457	0.12615	-0.12371	0.63392	-0.04724	0.35853	0.18358	0.33708	1.5069	0.78424	0.56643	0.37025	0.040829	-0.18172	1
383	-0.18422	0.07645	0.2107	-0.09047	-0.23425	0.46375	-0.014291	0.016104	0.86381	0.399	-0.16402	0.46264	-0.11139	0.051979	0.15137	-0.091608	0.46267	-0.01933	-0.14757	0.37882	0.58062	0.45125	-0.26369	-0.11504	-0.37019	1
384	-0.25597	0.27124	-0.35901	0.062402	-0.15514	0.50573	0.00037778	0.049239	0.34625	-0.13716	0.14425	0.32121	-0.037697	-0.27833	-0.40532	0.090894	0.023297	0.0123	0.23591	0.24073	0.19775	-0.26823	0.12235	0.35158	0.45522	1
385	-0.20303	-0.13042	0.0062723	-0.017193	-0.13096	0.28675	0.53766	-0.090771	0.69833	-0.1345	0.14414	-0.17353	0.14402	-0.25696	0.23549	0.14513	0.2506	-0.03549	-0.2249	0.33207	0.70438	-0.070836	0.25107	0.065721	-0.17285	1
386	0.32933	-0.44492	0.38822	-0.26031	0.032744	0.71765	0.10465	-0.024917	0.63573	0.25886	-0.16293	0.64048	0.072589	-0.3193	0.52087	0.12594	0.88689	0.049791	0.058705	0.43238	0.66639	0.56644	0.45558	-0.10296	-0.093608	1
387	0.17444	0.26088	0.44209	0.3809	0.15376	0.16184	0.2869	-0.021883	0.68516	0.55841	0.26214	0.11744	-0.20985	0.19275	-0.10004	0.25028	0.28952	0.1799	0.068521	0.52405	0.3163	-0.070469	-0.1085	0.21464	0.35042	1
388	0.29003	-0.21568	0.73211	0.17285	0.04937	0.56986	0.24552	0.17906	0.61889	0.39626	0.2674	0.30314	-0.05244	-0.13278	0.19096	-0.24939	0.81533	0.2365	0.18828	0.58469	0.30806	0.40425	-0.0063359	0.19718	0.40956	0
389	0.5266	0.056422	0.47276	0.083034	0.26454	0.94704	0.08521	0.040378	0.94065	0.46367	-0.23561	0.66558	0.15889	0.19147	0.076511	0.3591	0.42118	0.24981	0.049705	1.0504	0.37591	0.5134	-0.035983	0.442	0.75856	0
390	0.27823	0.021205	0.18871	0.059892	-0.36288	0.073633	0.088988	-0.32653	0.80373	0.48888	-0.45027	0.55423	0.11268	-0.19349	-0.1408	-0.22085	0.057812	-0.18278	0.12042	0.51395	0.21145	-0.18762	-0.25698	0.31994	0.16838	1
391	0.095643	-0.11642	0.1699	0.056157	0.18223	0.15892	0.00067055	0.10448	1.1112	-0.12892	-0.43733	0.42728	0.013513	0.081801	0.22332	0.018805	-0.014465	-0.45364	0.088647	0.091032	0.16352	0.12025	-0.20407	0.10525	-0.067279	1
392	-0.023234	-0.061285	0.066167	-0.3519	-0.063729	-0.087085	0.2317	0.35806	0.94664	0.23482	0.044673	0.65742	0.32051	0.0014821	0.10395	-0.015726	0.33261	0.23534	0.16946	0.22948	-0.0030488	-0.17441	0.034079	-0.11066	-0.19606	1
393	-0.12325	0.14356	0.41756	-0.0047253	0.092331	-0.05404	0.13402	-0.18746	0.40755	0.38359	0.21848	0.54325	-0.17132	-0.3241	0.16502	-0.027711	0.49885	0.032336	-0.064161	0.35969	-0.010948	0.076919	-0.38898	0.064311	-0.057829	1
394	0.66786	0.18888	0.25481	0.15364	0.44176	0.61708	0.19159	-0.19229	1.238	0.48117	-0.040751	1.0932	0.33254	-0.34264	0.31174	-0.26919	0.57871	0.23842	0.018175	1.1602	0.88591	0.43599	0.48035	0.27948	0.22312	0
395	1.1491	-0.10594	0.092028	0.32369	0.35651	0.87885	0.15325	0.00039095	0.79262	0.59379	0.086777	0.54371	-0.0097157	-0.11593	0.14299	0.055498	0.011796	0.18139	0.33166	0.8549	0.4814	0.44867	-0.091488	0.51057	0.2525	1
396	0.083013	0.013048	-0.23986	0.015296	0.17168	-0.051679	-0.25101	0.045343	0.52234	0.1382	0.18214	0.038689	-0.25561	0.17373	0.20587	0.10226	-0.1405	0.23691	-0.29167	0.13778	0.034306	0.34851	-0.18926	-0.32243	0.50011	0
397	0.35824	-0.3015	0.59038	0.19314	0.44474	0.72448	-0.20081	0.0026582	0.65098	0.32432	0.037125	0.6389	0.17956	-0.031719	-0.0012091	-0.18571	0.58809	0.18559	0.0056467	0.90789	0.4496	0.17277	-0.10786	0.45077	0.31234	0
398	0.44749	-0.060471	0.31345	0.35935	0.12916	0.34379	0.21259	0.02821	1.438	0.55594	0.067539	1.0396	0.48443	-0.44574	0.2582	-0.48564	0.26523	0.05098	0.046918	0.17194	0.47217	0.28688	0.082559	0.20276	0.014411	0
399	1.0765	0.26774	0.34546	0.019699	0.079889	0.46963	0.070486	-0.066555	1.0634	0.01368	0.36773	0.58566	0.27325	0.012431	0.10929	0.23745	0.90335	0.18761	0.36543	0.6384	0.52935	0.35812	0.28786	0.2397	0.040521	0
400	1.0405	0.051933	0.14649	-0.0030173	0.20075	0.7056	0.29196	-0.20052	1.1312	0.53173	-0.18293	0.92788	-0.055215	0.041619	-0.028749	-0.091314	0.80931	-0.20996	0.10788	0.93138	0.42764	0.30485	0.16492	0.74006	0.060165	0
401	0.29089	0.13385	0.40933	0.087802	0.17221	0.40488	0.12661	0.18188	0.80357	0.55278	0.030473	0.36377	0.17217	0.16072	0.49193	0.12782	0.75758	-0.29368	-0.12627	0.60895	0.10433	0.409	-0.31317	-0.18789	0.121	1
402	0.51353	0.050315	-0.20111	0.076362	0.47404	0.9854	0.38113	-0.22912	1.3678	0.70892	-0.3837	1.2948	0.47674	0.17128	-0.10683	0.14819	0.33767	0.38635	0.20187	0.45473	0.26439	-0.043099	0.092626	0.34874	0.20415	0
403	0.50687	0.14326	0.1613	-0.076068	0.049677	0.21257	0.15722	0.25738	1.2872	0.58265	0.01698	0.6908	0.01451	-0.0071217	-0.62294	-0.28706	0.46859	0.036112	-0.27015	0.59882	0.57623	-0.06064	0.22318	0.01732	0.41688	0
404	0.22011	-0.049899	0.061101	-0.24924	-0.12359	0.17604	-0.19013	-0.091204	0.33559	0.45122	0.051672	0.26137	-0.082656	-0.063586	-0.2311	-0.20674	0.16644	0.34849	0.40918	0.39587	-0.010484	0.34146	0.30395	0.06443	0.30931	1
405	-0.013149	-0.038074	-0.032681	0.26901	0.02069	0.076145	0.29034	-0.09697	1.0538	0.7458	0.088954	0.38152	0.36933	0.13403	0.11392	-0.10476	-0.24059	0.29098	0.22298	0.27795	0.5519	0.17553	0.058551	0.36995	0.7984	0
406	0.28399	-0.17742	0.013272	0.26026	0.16736	0.19197	0.55284	-0.50238	1.2804	0.19318	0.010685	0.885	-0.086471	-0.097842	-0.20837	-0.02579	0.282	0.089949	0.17965	0.60697	0.34943	0.15187	0.068112	0.062002	0.62238	0
407	0.65421	-0.25259	0.61627	0.15492	-0.17415	0.14091	0.2003	0.070403	0.88329	0.79254	-0.071577	1.2362	-0.25588	-0.66089	-0.29069	-0.74203	1.2469	0.034372	0.24117	1.0326	0.62458	0.22658	0.0067935	0.41819	0.5134	0
408	0.50619	0.0035702	0.33033	0.31327	-0.055568	0.021792	0.19448	-0.005534	0.82282	0.12056	-0.11872	0.15259	-0.038335	0.033009	-0.31215	-0.15324	0.38904	-0.21817	-0.045877	0.4678	0.38927	-0.27517	-0.011328	0.16541	0.54014	1
409	0.68763	0.19486	0.35418	0.064067	-0.12113	0.14463	0.49603	0.097749	1.1005	0.11842	-0.39509	0.68132	0.78519	-0.20489	-0.26318	-0.17268	0.62788	0.27935	-0.074643	0.33248	-0.10138	-0.13357	-0.063781	0.084845	0.66506	1
410	0.45312	-0.11939	0.50732	-0.029196	-0.18108	0.48031	0.53763	0.096104	1.1019	0.45368	0.31846	1.542	0.64859	-0.42355	-0.73084	-0.35772	0.57421	-0.29525	-0.27853	0.80044	0.65495	-0.038544	-0.018543	0.30228	0.69031	0
411	0.59463	-0.63366	0.85073	0.26992	0.20306	1.2083	0.10642	0.44892	1.2624	0.15355	-0.26569	1.3579	-0.20106	-0.076461	-0.18024	-0.22668	0.36408	-0.035007	0.23797	1.2807	0.73849	0.25244	0.23487	0.47148	0.78088	0
412	0.83314	0.35466	-0.090258	-0.17295	0.37644	1.1156	0.3098	-0.28825	1.4688	0.88797	0.12894	1.3671	0.46747	-0.38422	0.707	-0.34063	0.19687	0.16904	-0.028155	1.729	-0.0024359	0.73201	0.30417	-0.19129	-0.17256	0
413	0.51423	-0.17156	0.69981	0.58318	0.051639	0.3547	-0.1894	0.02599	0.61271	0.63927	0.034453	0.95138	0.20069	0.10923	-0.17664	0.28403	0.48942	-0.10769	0.26188	0.7754	0.62276	-0.18554	0.027581	0.23144	0.55539	0
414	0.8212	-0.18882	0.42138	0.064613	0.17033	0.41466	0.23028	-0.046448	0.91537	0.103	-0.172	0.71456	-0.086915	0.16708	-0.1488	0.13136	0.57191	0.18682	0.28668	0.73013	0.35007	-0.046054	0.020413	0.43251	0.65176	0
415	0.065687	-0.081252	0.42687	0.2873	-0.32965	0.58829	-0.10978	0.21235	0.75277	0.3806	-0.22979	0.76699	0.10209	-0.30642	0.28247	-0.22043	0.45172	0.18487	-0.061379	0.66451	0.25255	0.27761	-0.046512	0.010879	0.29542	0
416	0.31746	0.20566	-0.041273	0.25926	-0.045908	0.40761	0.65697	0.38138	1.4636	0.207	0.096267	1.1975	0.25372	0.19095	-0.10556	0.1999	0.28859	0.25411	-0.24992	0.11015	0.61676	0.02516	0.024723	0.37353	0.75551	0
417	0.33518	0.032431	0.50408	0.11452	-0.042252	0.015664	0.17913	0.19979	1.1019	0.24283	-0.10396	0.46145	-0.0094012	-0.19283	0.14801	-0.084209	0.38716	-0.10014	0.21266	0.40463	0.35467	0.14617	0.040531	0.026934	0.10775	1
418	0.11292	0.050016	0.59604	0.067633	0.0081323	0.45819	0.13214	0.28959	1.0104	0.51284	0.082037	0.50051	-0.087422	0.062379	-0.047283	-0.15146	0.25364	-0.36456	0.18199	0.31532	0.11198	0.27777	-0.16703	-0.11744	0.34827	1
419	-0.16058	0.018935	0.53325	-0.2598	0.26885	0.52567	0.073962	-0.20681	1.2516	0.36719	-0.28169	0.46192	0.46797	-0.16949	0.0015047	-0.12668	0.62465	-0.26715	-0.0026208	0.65953	0.79995	0.20364	-0.076388	0.083597	-0.052013	1
420	0.3233	-0.53973	0.3921	0.10697	-0.18069	0.68687	0.18929	-0.026211	1.0894	0.26066	-0.16554	1.1213	0.094932	-0.0026557	-0.28113	0.077409	-0.30172	0.13144	0.1031	0.74201	0.76122	0.067474	-0.076265	0.27407	0.54518	0
421	0.10601	0.0045313	0.50477	-0.091541	-0.16652	0.2322	0.24259	0.62234	0.77033	0.45961	0.23329	0.22659	0.27812	-0.069619	0.11309	-0.2104	0.51829	0.17576	0.34862	0.31213	0.23317	-0.1797	0.13418	-0.1814	0.079821	1
422	0.064257	-0.028991	0.39165	0.49619	-0.29572	0.22362	0.15614	0.10581	0.96913	0.088267	0.17025	0.43647	0.10755	0.1377	0.15299	0.064564	-0.041663	0.24312	-0.24009	0.54764	0.71334	0.09077	0.076292	-0.22892	0.062126	1
423	-0.20861	-0.12282	0.44638	0.15686	0.010685	0.41709	0.22486	0.045286	1.1045	0.2459	0.14361	0.60077	0.14251	-0.047682	-0.0039627	-0.21362	0.085496	0.10814	-0.096672	0.79044	0.61515	0.06547	0.20724	-0.12743	0.25134	0
424	0.53136	-0.0090243	0.19855	0.27888	0.1718	0.3659	0.49581	-0.013393	1.0079	-0.13839	-0.022085	0.41435	-0.071455	-0.37486	-0.30256	-0.17885	0.52683	0.20454	-0.2352	0.53026	0.70935	0.29398	-0.088936	0.18159	0.15755	0
425	0.91752	0.18318	0.51863	-0.028479	0.17998	0.76193	0.22432	-0.062937	1.0812	0.44397	-0.37269	0.90864	-0.24472	-0.27413	0.2948	-0.2966	0.95131	-0.027263	0.02333	0.72553	0.4313	0.21125	-0.044841	0.031279	0.043909	1
426	0.83393	-0.08152	0.28053	0.015168	0.29758	0.28113	0.42492	0.12228	0.76511	-0.016444	0.033802	0.50861	0.057683	0.17444	-0.24774	-0.3866	0.3696	0.25374	0.017206	0.65827	0.14065	0.072555	0.20364	-0.15367	0.15945	1
427	0.32155	-0.093584	0.25079	0.50698	0.096249	0.4508	0.040935	0.10003	0.7334	0.50307	0.095319	0.54471	0.1626	-0.2077	-0.19573	-0.35078	0.18195	-0.0072792	-0.025139	0.73834	0.22929	-0.29263	0.0053456	-0.19243	0.28835	0
428	0.19741	0.017583	0.90495	0.32705	-0.0092967	0.43656	0.46783	-0.15239	0.82311	0.064732	0.098992	0.77301	0.084813	-0.18086	-0.31416	0.1335	1.0258	0.048978	-0.1585	0.64831	0.72224	0.016558	-0.092059	0.42452	0.51058	0
429	0.73898	-0.20694	-0.035598	-0.15703	0.073547	0.78064	0.13307	-0.23369	0.81933	-0.079034	-0.1808	1.1137	0.40604	-0.11231	-0.32716	-0.012332	0.20022	-0.095606	0.20224	0.5809	0.64992	0.046728	0.12757	0.44336	0.20808	0
430	0.38209	0.13962	0.24473	0.045052	0.244	0.12254	0.21178	0.071902	1.0756	0.32778	0.043023	0.20001	0.061239	-0.26076	0.11235	-0.27127	-0.004549	-0.16318	0.11129	0.41592	0.40767	0.13698	0.28065	0.045382	0.34087	0
431	0.2615	-0.22391	0.98687	0.17504	0.22328	0.53854	0.093881	-0.1785	1.2946	0.41495	-0.42378	0.36518	0.30722	0.51778	0.36937	0.56708	0.78454	-0.20495	0.32437	0.72194	0.48234	0.23877	-0.023536	0.008121	0.12719	1
432	0.73457	0.25369	-0.0047376	0.15443	0.50234	0.6516	0.10306	0.11154	1.3335	0.46357	-0.14469	1.4666	0.53993	-0.1704	-0.046301	-0.13297	0.47696	0.094154	-0.21383	0.72207	0.87614	0.4115	0.27969	0.33482	0.16793	0
433	1.0539	-0.079461	0.52798	0.22091	-0.036098	0.068391	0.33783	-0.02906	0.43315	0.14734	0.27891	0.22707	0.1791	-0.016102	0.59943	0.11481	0.66159	0.040539	-0.080328	0.38419	0.34145	0.22137	0.14719	-0.049333	-0.003392	1
434	-0.087811	0.14375	0.44686	0.13186	-0.1965	0.40796	-0.044752	-0.10357	0.59819	0.7179	-0.0061498	0.62616	0.13064	0.041444	-0.26346	-0.36307	0.92662	-0.10055	0.031276	0.39329	-0.0012912	0.075312	-0.2169	0.014201	0.34909	1
435	0.73867	-0.21582	0.025523	0.17323	-0.16428	0.52214	0.0097529	-0.088373	1.0838	0.83981	0.19048	0.94184	0.074068	-0.31635	0.12767	-0.21043	0.30408	0.16055	0.069226	0.49402	0.19831	0.27072	-0.29814	0.47819	0.7096	1
436	0.25569	-0.27336	0.29147	0.060273	0.16991	0.39027	0.087254	-0.12422	1.0612	0.39364	0.11297	1.1662	-0.1411	0.069652	0.0016117	0.088497	0.57328	0.65008	0.35269	0.67228	1.0349	0.069505	0.43203	0.6119	0.55852	0
437	0.92516	-0.015471	0.39284	0.016392	-0.16714	0.074503	0.11309	-0.26175	1.2196	0.48114	-0.19531	0.62289	-0.012207	0.38087	0.030338	0.23175	0.62584	-0.12349	-0.3244	0.4023	0.19669	0.40369	-0.32516	0.19151	0.2526	0
438	0.18441	0.17279	0.47747	-0.010149	-0.11896	0.38659	0.17133	-0.58308	0.82777	0.75826	-0.049488	0.68533	0.08795	0.30565	0.21306	0.23646	0.36073	-0.056485	0.10497	0.71229	0.67843	0.064118	0.031147	0.16101	0.23233	1
439	1.1302	0.078143	0.20304	0.23678	0.12191	0.97294	-0.15169	-0.058244	1.345	0.36546	0.05904	1.2191	0.3831	-0.24995	0.56054	-0.32953	0.29178	0.34255	0.051052	1.0339	1.0115	0.31393	-0.036275	0.20234	0.022104	1
440	0.63003	0.071172	0.64407	0.40135	0.17256	0.59327	0.34727	0.18206	1.037	0.46382	0.018713	0.84771	-0.0027957	-0.29379	-0.0408	-0.44846	0.70873	0.26442	0.052103	1.0279	0.68585	-0.28723	0.32327	0.51108	0.56707	0
441	0.2032	-0.2237	0.85188	-0.38337	0.61095	0.65608	0.1751	-0.056542	0.91274	0.17106	-0.3178	0.73528	-0.14654	-0.51275	-0.56424	-0.46627	0.66078	0.68638	-0.26843	0.71356	0.80811	0.18983	0.47169	0.10363	0.27641	1
442	0.23694	-0.077812	0.65539	-0.079424	0.26999	0.15926	0.047486	0.11334	0.60273	0.33272	-0.12754	0.267	-0.0021317	-0.14447	0.050235	-0.47883	0.3228	-0.24093	0.26176	0.13407	0.49791	0.18144	-0.33299	-0.17525	0.50868	1
443	0.66456	-0.13674	0.53049	0.16959	0.066321	0.4935	0.64425	-0.044353	0.73877	0.16778	0.16181	0.44452	-0.14409	-0.39599	0.010599	-0.15676	0.58025	0.068875	-0.15665	0.70037	0.58604	0.14086	-0.024022	0.29058	0.29308	0
444	0.60321	0.0080508	0.38325	0.0081053	0.039711	0.95841	0.30709	-0.027818	1.6597	0.72128	-0.36294	1.1499	0.12024	-0.072074	0.15434	0.11265	0.69251	0.1546	-0.0078092	0.82214	0.42713	0.41737	-0.054275	0.15967	0.26598	1
445	0.22182	-0.26598	0.5337	0.27936	0.031363	0.51952	0.26228	-0.3004	0.92113	0.44775	0.0076075	0.74105	0.053393	-0.11706	-0.02393	0.21743	0.43357	-0.022098	0.018416	0.30981	0.26	0.080286	0.0078089	-0.00036941	0.6648	1
446	0.60106	-0.019074	0.63722	-0.10843	-0.0036488	0.75395	0.32286	0.17235	1.4024	-0.011277	-0.16358	0.85981	0.11838	0.21868	0.69231	0.1165	0.9648	0.098594	0.1962	1.202	0.44586	0.49149	-0.098524	-0.15888	-0.24509	1
447	0.66066	-0.42617	0.80325	0.06571	0.3057	0.64232	-0.085202	0.16963	0.97536	0.37591	-0.55327	0.62772	-0.3158	-0.25997	-0.035874	0.017092	0.55402	0.36217	-0.047022	0.79063	0.33484	0.5428	0.193	0.19329	0.36342	1
448	0.97975	-0.21559	0.23582	-0.076296	0.22766	0.64298	0.077894	0.16589	1.0693	0.28222	-0.50241	0.25413	0.072134	-0.37055	-0.28775	-0.39645	0.53781	0.029812	-0.048383	0.47345	0.18521	0.18159	-0.35692	0.13605	0.22483	1
449	0.53847	-0.24158	0.24953	0.085539	0.057451	0.41998	-0.2008	-0.17706	1.0777	0.29512	-0.22685	0.54246	0.070609	-0.41782	-0.082023	-0.35472	0.029781	-0.27736	0.096445	0.3624	0.3197	0.24746	-0.31745	-0.1664	-0.01106	1
450	0.42139	-0.25979	0.60258	0.13118	0.27377	0.57199	0.50057	-0.084536	1.3529	0.55131	-0.60368	1.1099	-0.041017	0.11714	0.82174	-0.17361	1.3087	-0.061086	-0.10895	0.81784	0.36095	0.71047	-0.076602	0.080598	0.63649	1
451	0.66122	0.20249	0.17016	0.42859	-0.057256	0.15867	0.065667	-0.054163	1.0667	-0.15726	0.17785	0.77754	0.24588	0.0026914	-0.14138	-0.069886	0.38071	0.20256	0.31368	0.46664	0.53053	0.26396	0.37705	0.091377	0.088049	1
452	0.66657	-0.58004	0.41938	0.26405	0.21664	0.48095	0.033626	0.018797	1.5548	0.61501	-0.17002	0.3856	0.37234	-0.12219	-0.39034	-0.032802	0.62779	0.53853	0.030327	0.75455	0.64722	-0.46443	0.10432	0.17127	0.52994	1
453	-0.20791	-0.3357	0.21495	0.13514	0.37576	0.71268	0.05826	-0.4989	1.2342	0.457	0.1632	0.74866	0.50311	-0.25018	0.17258	-0.35795	0.12011	-0.11089	0.19213	0.60018	0.69644	0.38997	-0.052445	0.11025	0.0062256	1
454	0.83357	0.23094	0.35103	0.098433	0.23972	0.0089003	0.032186	0.075156	1.7786	0.49162	0.031347	0.65151	0.52722	-0.18347	-0.37484	-0.10036	0.53002	0.090205	-0.22869	0.62115	0.41901	0.27054	-0.11857	0.3082	0.19163	1
455	0.24298	-0.20088	0.52831	0.16335	0.48091	-0.10893	0.030951	-0.16929	0.88448	0.52069	0.2694	0.63605	-0.17052	-0.41364	-0.12668	-0.29968	0.83728	0.30303	0.24315	1.0144	0.52935	0.65571	0.37006	-0.00073243	0.0050845	1
456	0.68463	-0.10204	0.759	-0.16431	0.11945	0.51429	0.058552	0.077723	0.97319	0.24786	0.01714	0.58987	0.40453	-0.45146	0.0083329	-0.65254	0.81598	-0.34675	-0.10404	0.8285	0.48601	0.2518	0.11767	0.16663	0.0052175	1
457	-0.046325	0.087589	0.36402	0.24752	-0.36615	0.8607	0.18557	-0.065045	1.064	0.56089	-0.23224	0.6707	-0.017157	0.18373	-0.097082	0.10234	0.51564	0.17741	-0.12727	0.8963	0.84113	-0.26357	0.076124	-0.21423	0.13418	1
458	0.76489	0.026324	0.2456	0.16937	0.38036	0.47548	-0.066889	0.18721	0.99261	0.027347	0.042882	0.48248	0.46615	-0.26537	0.036904	-0.46348	0.16268	-0.11681	0.16958	0.20502	0.13037	0.19495	0.15985	0.17262	0.49179	1
459	0.93911	-0.25973	0.40635	0.25129	-0.20763	0.59018	0.19072	0.18479	1.1143	0.29745	-0.19092	1.0522	0.32328	-0.2994	-0.13707	-0.14922	0.2559	-0.25804	-0.039509	1.0545	0.38545	0.057603	-0.062002	0.069769	0.61207	1
460	0.75871	-0.078082	0.26834	0.17759	0.19359	0.38627	0.3312	-0.15511	1.0509	0.17555	-0.35401	0.74341	-0.010636	-0.084843	-0.4089	-0.32205	0.15876	0.1214	0.077293	0.79461	0.41712	0.20119	0.19884	0.27154	0.46622	1
461	0.6707	-0.034664	0.16658	0.19412	-0.21592	0.16642	-0.10906	-0.0016906	0.99897	0.29062	-0.10292	0.60126	-0.22419	0.12199	-0.042781	0.046204	0.36665	0.26803	0.13426	0.48765	0.40583	0.28844	-0.061684	0.41933	0.12637	1
462	0.080689	-0.22779	0.67605	-0.012168	0.26282	0.52574	-0.14281	0.20888	0.85424	-0.14282	-0.14594	0.88414	-0.045237	-0.029699	0.01463	-0.042968	0.63748	-0.13323	-0.13327	0.41161	0.67056	0.10183	-0.25356	0.25132	0.21693	1
463	0.31194	0.042329	0.59322	0.10073	0.16234	0.15909	0.11692	-0.016914	0.88478	0.45499	-0.031752	0.35854	-0.047162	-0.15907	-0.15629	-0.49483	0.5706	-0.1847	0.22275	0.36221	0.49355	0.11124	0.27708	0.3505	0.1791	1
464	0.31301	0.024024	-0.10573	-0.046181	-0.16781	0.23909	0.55515	-0.16573	1.0367	0.13472	-0.097236	0.76283	0.39971	0.3176	0.28186	0.12463	0.43195	0.10429	-0.047676	0.58169	0.39795	-0.16107	0.13721	0.015701	0.17579	1
465	0.15703	0.087461	0.54296	0.46206	0.015228	0.1924	-0.19267	0.19662	0.56948	-0.024001	-0.0073507	0.78044	-0.076933	0.24543	-0.17731	0.17988	0.11924	-0.13036	-0.0098495	0.43718	0.27236	0.26184	-0.10057	0.078361	0.58911	1
466	0.8075	0.0026274	-0.068392	0.2353	0.011884	0.57997	0.11812	0.058992	0.12206	0.52454	0.0036116	0.77262	0.39531	-0.11561	-0.29224	0.35108	0.1727	-0.069917	0.4136	0.1156	0.62058	-0.15331	-0.1652	0.19299	0.5241	1
467	-0.46427	-0.33123	-0.19571	0.53097	0.04257	0.029277	-0.17733	0.10368	0.76609	0.10389	-0.23266	0.62129	-0.054448	-0.024464	-0.13539	0.11281	-0.20095	0.047224	0.22736	0.63816	0.24033	-0.12798	-0.48043	0.20128	0.58155	1
468	0.21297	-0.24022	0.0041123	0.036081	-0.1376	0.42626	0.27641	-0.035604	0.71319	0.27597	-0.10524	0.39885	0.04403	-0.33608	0.009597	-0.31487	0.26194	0.6044	-0.37875	0.43427	0.19978	0.30647	0.088086	-0.020254	0.30882	1
469	0.26282	-0.21332	0.007435	0.10344	0.17518	0.22766	0.26587	0.20361	0.84808	0.16779	-0.35274	0.38829	0.15234	-0.10877	-0.05889	0.12886	-0.035182	0.19872	-0.33325	0.6519	0.39154	0.25478	-0.0046846	-0.28738	0.60375	1
470	0.46646	0.39981	0.57876	-0.077144	-0.029739	-0.17848	0.076939	-0.062497	0.059081	0.092127	0.076425	-0.49194	0.064327	-0.080714	-0.25399	-0.24854	0.17409	0.14913	-0.25665	0.74305	0.062782	0.25368	-0.20257	0.16774	0.52536	1
471	0.091869	-0.015907	0.45871	-0.36889	-0.15795	0.69898	0.24524	-0.12295	0.79572	0.063393	0.15264	0.60993	0.054194	-0.49732	0.0055726	-0.36855	0.47769	-0.58592	0.0041973	0.68319	-0.017846	-0.013668	0.013057	-0.0038229	0.22725	1
472	0.1209	-0.03838	0.41705	0.20528	0.04391	0.45878	0.44588	0.22764	0.64889	0.81129	0.13453	0.37489	0.086025	0.27034	-0.44565	0.30708	0.16454	0.14041	0.068337	0.71357	0.038661	0.084784	0.098546	0.11151	0.57184	1
473	0.49451	0.47835	0.6044	0.018615	-0.0059973	0.2581	0.28248	0.18735	0.59529	-0.2006	0.37032	0.13274	0.093842	-0.21305	0.1371	-0.22256	0.44527	0.271	-0.029036	0.37244	0.0034449	-0.12307	0.15485	0.11678	0.36453	1
474	0.49735	0.22606	0.10932	0.24809	-0.050805	0.62094	0.15042	-0.036578	1.0183	-0.33262	-0.30179	0.34376	-0.37799	-0.32923	-0.065877	0.0029557	0.25728	0.018093	-0.13009	0.42233	0.59005	0.3173	-0.081028	0.1166	0.53836	1
475	0.25708	-0.26638	-0.46849	0.14002	0.013278	0.38551	0.3602	-0.032156	0.93446	0.32568	-0.10784	0.65673	0.3381	0.066647	0.067089	-0.18874	1.0903	-0.16818	0.096046	0.38168	0.4419	0.13602	-0.24258	0.047811	0.13789	1
476	0.032387	-0.013774	-0.30037	0.12657	0.23703	0.64147	0.2443	-0.094852	0.7799	0.57545	0.075304	0.64288	-0.29572	0.075346	-0.18781	-0.36208	0.25346	-0.46251	0.16951	0.42975	0.10855	0.09925	-0.28133	0.15569	0.17208	1
477	0.2951	-0.030604	-0.32024	-0.33444	0.05487	0.99464	0.37318	0.31681	0.55141	-0.032536	0.1591	0.23406	0.088927	-0.10749	0.51453	-0.31537	-0.27282	0.20585	0.26987	0.49809	-0.15296	-0.09476	0.013767	0.41044	-0.22977	1
478	0.24628	-0.1695	-0.59855	-0.023521	-0.084554	0.2477	0.12659	0.52741	0.56441	0.34557	-0.09443	0.76777	-0.13807	-0.39746	0.31661	-0.0034941	0.51105	0.18876	-0.16597	0.41032	0.40726	0.48234	0.084305	-0.16785	0.00096395	1
479	0.29659	-0.073962	0.04641	0.33631	0.24571	0.55137	0.0092362	-0.13067	0.644	0.45899	0.23369	0.32818	-0.020747	0.18226	0.13016	0.47623	0.15446	-0.047341	0.16751	0.71567	0.13193	-0.11907	0.4491	0.13694	0.32421	1
480	-0.13879	0.088562	-0.05709	0.66095	-0.01217	0.43168	0.22146	-0.31264	0.93846	0.24702	-0.21699	0.20685	0.018363	-0.096215	0.11561	-0.30611	0.23727	0.10655	0.034812	0.7999	0.53815	-0.096753	0.082006	0.27051	0.15334	1
481	0.44703	0.52326	-0.14109	-0.014298	-0.058769	0.64667	0.43393	-0.30903	0.77967	0.23704	-0.1043	0.40639	0.37639	0.23258	0.048259	-0.20207	-0.17254	0.050637	0.29886	0.46007	-0.30199	-0.4252	0.050663	-0.32908	0.18672	1
482	0.60381	0.014376	0.31752	-0.040742	-0.083319	0.65853	0.30625	0.19116	1.1097	0.48829	-0.17256	1.3629	-0.0501	0.4183	-0.12632	0.23789	0.39748	0.18185	-0.17253	0.99741	0.93255	0.33986	-0.1263	-0.33052	0.30674	1
483	0.5981	0.09652	0.47743	0.34052	-0.055295	0.3607	0.15106	0.21016	0.8991	0.35954	-0.043916	0.81336	0.10522	-0.25951	-0.53249	-0.0027078	0.6053	-0.022702	0.18113	0.16717	0.82247	-0.1796	0.12891	0.31119	0.46702	1
484	-0.12132	-0.1104	0.28955	0.26898	0.11203	0.3764	-0.19134	0.10867	0.60438	0.41368	-0.084232	0.56662	-0.188	-0.3772	-0.30947	-0.31886	0.025176	-0.09398	-0.15025	0.97331	0.35885	0.035969	-0.17384	0.029261	-0.06611	1
485	0.35852	0.15357	0.18009	0.00083156	-0.30022	-0.30982	-0.030608	-0.071834	0.7085	0.051929	0.031533	0.91457	0.29727	-0.14004	0.506	-0.27517	0.22652	-0.083467	0.25511	0.6333	0.29484	0.47271	0.29646	-0.42401	0.31198	1
486	-0.022906	0.068525	0.17431	-0.0091347	-0.042319	-0.050935	0.38429	0.42001	0.98193	-0.056147	-0.084857	0.30557	0.076515	0.20006	0.12318	0.35897	0.091284	0.46825	-0.10353	0.43806	0.43105	0.23945	0.51748	0.20341	0.43237	1
487	0.10568	-0.18968	0.19999	0.39384	-0.11887	0.48272	0.0015652	0.5076	0.79711	0.33474	0.12929	0.54206	0.058379	0.036732	0.086146	0.2291	0.29218	0.12062	0.27555	0.46706	0.10936	0.0022824	-0.011348	0.26858	0.6582	1
488	0.12119	-0.2857	0.5123	0.47951	0.20403	0.46246	0.42377	-0.2092	1.1335	0.18074	0.31288	0.57663	0.11825	-0.052597	0.042408	0.17513	0.222	0.17161	0.27796	0.22363	-0.009528	-0.152	0.10229	0.15301	0.28187	1
489	0.22776	0.10769	0.41824	0.051701	0.090306	0.067751	0.14756	-0.13511	0.66696	-0.022012	0.015477	0.35273	-0.16346	0.00040897	0.12948	-0.13522	-0.24284	-0.0038925	-0.3489	0.28179	0.26525	0.24135	-0.20422	-0.095555	0.34292	1
490	0.17967	-0.10456	0.35556	0.41618	-0.28145	0.29928	0.4575	0.38813	1.047	0.31147	0.0057269	0.78355	0.067933	-0.12907	-0.27179	-0.32914	0.23931	0.26592	0.34431	0.39024	0.30664	0.25695	0.10014	0.089824	0.43293	1
491	0.96167	0.17821	0.17044	0.042915	0.012498	0.15108	0.12703	0.15615	0.46537	-0.13532	-0.01241	0.70869	0.63001	-0.28322	0.021301	0.41978	-0.22124	0.18401	0.37116	1.4868	-0.18122	-0.047747	0.14555	0.070007	0.28014	1
492	0.34508	0.14515	-0.048673	-0.026914	0.20366	0.56399	0.31129	0.28926	0.55282	0.32392	0.037874	0.75188	-0.47247	0.052396	-0.087156	0.14304	0.091326	0.35627	-0.3175	0.66078	0.19117	0.35191	-0.15194	0.17321	0.19214	1
493	0.20919	-0.030062	-0.19997	0.045249	0.3837	0.82575	0.31954	0.11333	0.49193	0.17864	-0.19577	0.64868	0.011084	-0.39273	-0.096298	-0.38433	-0.12579	0.63331	-0.2826	0.29015	0.17039	-0.2139	0.46178	0.28297	0.25626	1
494	0.56223	-0.087596	-0.15918	0.14455	-0.060366	0.092625	0.51747	-0.076441	1.5402	0.47838	-0.12371	0.99551	-0.053937	-0.35517	0.21743	-0.26177	0.28864	-0.0041734	0.19324	0.45169	0.45949	0.11573	-0.34352	-0.16653	0.28129	0
495	-0.15652	-0.33946	0.050364	-0.15848	-0.096531	0.33167	0.25217	0.066892	1.0467	0.48757	0.0027891	0.72656	-0.074129	0.19482	0.0078724	0.14359	-0.17424	-0.22904	0.29551	0.64828	0.15247	0.31204	0.18788	0.054169	0.17937	0
496	0.9063	-0.13062	-0.081101	0.0041686	0.035102	0.55573	0.092327	0.097414	1.0217	0.75447	0.015859	0.4856	0.3319	0.064769	0.26217	-0.046185	0.19282	-0.092894	0.14942	0.51939	0.42343	0.3996	-0.020161	0.11767	0.09994	0
497	0.86189	-0.07843	0.20304	-0.0050142	-0.24761	0.58675	0.25411	0.26842	1.2498	0.60515	-0.10788	1.0688	0.12228	-0.49287	-0.6537	-0.29544	-0.17014	0.20433	0.24747	0.85438	0.6354	-0.21398	0.23799	0.15005	0.095335	0
498	0.70943	0.087071	0.36708	-0.052213	-0.067172	0.52666	0.46883	0.06443	0.96727	0.62414	-0.12065	0.88269	0.071569	-0.32459	-0.43062	-0.31954	0.72744	-0.01364	-0.016597	0.98293	0.4044	-0.22835	0.15038	-0.028693	0.27058	0
499	1.0241	-0.48887	0.3844	-0.077958	-0.12819	0.46039	0.25189	-0.037143	1.0682	0.24394	-0.15101	0.67599	0.51937	0.12872	0.60761	-0.12358	0.94216	-0.050875	0.0062084	0.52258	0.51227	0.41447	0.055543	-0.48723	0.075574	0
500	0.53513	-0.059239	0.11469	0.33393	0.051801	0.071982	-0.31406	-0.17413	0.86167	0.2423	0.12294	0.3902	0.02805	-0.20953	0.39356	-0.25671	0.36997	-0.18381	0.055818	0.16843	0.53117	0.40762	-0.13058	-0.04168	-0.11586	0
501	0.3362	-0.40364	0.34166	-0.14641	0.086005	0.60756	0.075236	-0.17852	1.2502	-0.045853	-0.14355	0.8728	0.2741	-0.1033	0.25591	-0.17442	0.56622	0.22965	0.040587	0.85462	0.79503	0.080728	0.079516	-0.020452	0.29314	0
502	0.16842	-0.21076	0.24765	0.22064	0.13566	0.42047	-0.29213	-0.27142	1.3166	0.45699	0.31558	1.0309	-0.025496	0.18568	0.54407	0.078678	0.27616	0.15505	0.18451	0.57323	0.80535	0.47403	0.065246	0.28367	0.27799	0
503	0.94381	0.2712	0.56354	-0.17487	0.12202	0.46418	0.23224	0.25032	1.133	0.21808	-0.025024	1.0871	-0.031973	-0.16326	-0.27264	-0.2639	0.29865	0.073557	-0.043496	0.67224	0.16995	0.40026	0.1582	0.0031713	0.345	0
504	0.81979	0.021034	0.74574	0.16517	-0.082571	0.31953	-0.049506	0.012776	1.3601	0.24505	0.0047048	0.63025	0.53165	-0.25128	-0.10642	-0.40166	0.98504	0.10316	0.054071	0.97892	0.37494	0.24131	0.13315	0.27469	0.25358	0
505	0.9962	-0.14638	0.47722	0.38824	0.12651	0.83127	0.28994	0.10903	1.0927	0.011773	-0.17998	0.63462	-0.064247	-0.17092	0.0456	-0.11541	0.99795	-0.0783	0.076567	1.0249	0.82779	0.13869	-0.16933	0.035559	0.68516	0
506	0.7031	-0.25427	0.42451	-0.11316	0.47457	0.85108	0.24313	-0.22534	1.473	0.47599	0.20732	1.1098	0.093998	0.10562	0.43343	-0.056976	0.27013	0.091216	-0.23591	0.95372	0.83152	0.1343	0.033364	-0.067707	0.32952	0
507	0.25714	-0.064886	0.33673	-0.25803	-0.33305	0.11576	0.16925	-0.13364	0.52424	0.22999	-0.36185	0.71524	0.20516	0.020702	-0.22673	-0.42615	0.23892	0.15524	0.32253	0.71733	0.29364	-0.21338	0.064994	0.12162	0.079401	0
508	0.51105	-0.067992	0.53446	0.41586	-0.023939	0.77343	0.51751	0.31315	0.67223	0.63561	-0.049618	0.83243	0.15292	-0.49532	-0.17916	-0.43639	0.33135	0.42579	-0.26441	0.79088	0.49512	0.24458	-0.091788	0.29238	0.48791	0
509	0.49742	0.048211	0.66268	0.3505	0.07226	0.73309	0.12158	0.0074847	1.2337	0.33097	0.12672	0.55998	-0.063722	0.008047	-0.076383	-0.14099	0.53331	0.20819	-0.063862	0.677	0.38076	0.45137	0.20054	0.16406	0.81662	0
510	0.72199	0.013403	0.85402	-0.32008	-0.0081417	0.50206	-0.094962	-0.13208	0.82365	0.57256	-0.0070649	0.66719	0.05699	-0.047733	0.30931	0.1256	0.64573	0.0059256	0.16208	0.57524	0.19003	0.13828	-0.12958	0.39019	0.50665	0
511	0.75143	0.35892	0.40882	-0.10122	0.076982	0.29618	0.024428	-0.070826	0.75448	0.38793	-0.27241	0.55752	0.19925	0.14182	0.13818	-0.19583	0.39588	-0.026625	0.18511	0.68796	0.61222	-0.34096	0.10118	0.59977	0.2023	0
512	0.67055	-0.0069891	-0.01599	0.060112	0.28494	0.24985	-0.10864	0.038919	0.44513	0.61428	0.050247	0.12862	0.16943	0.10773	0.23876	0.097037	0.20623	0.0061282	0.16727	0.45369	0.20256	-0.12636	-0.045401	0.00061792	0.19743	0
513	0.5125	-0.36882	0.40738	0.11179	-0.39989	0.2633	0.060138	-0.12686	1.0152	0.50481	-0.17728	0.44494	0.15443	0.030449	0.098024	-0.041116	0.54157	-0.12746	-0.12736	0.72348	0.40926	0.24369	0.014507	0.61581	0.29878	0
514	0.48208	-0.20607	0.37829	-0.13629	0.056276	0.29309	-0.16301	0.0090673	0.89866	0.61686	-0.25713	0.81236	0.47485	0.049728	-0.071089	0.21489	0.46098	-0.45368	0.38151	1.0507	0.58835	0.14989	0.15991	0.12082	0.10502	0

## Sheet: S1Fig
AUC	t-value
0.75419	0.024494
0.75617	0.034991
0.76155	0.063111
0.75831	0.020863
0.74634	0.02453
0.7562	0.07715
0.7624	0.017791
0.74686	-0.032097
0.76368	0.02784
0.74415	-0.042074
0.76026	0.049587
0.75749	0.0070485
0.75279	-0.013983
0.77177	0.038785
0.76411	0.042196
0.76509	0
0.74399	-0.010512
0.76344	0.049238
0.76161	0.021196
0.76832	-0.042299
0.7675	-0.031046
0.7552	-0.053755
0.75071	-0.039112
0.75794	-0.0071211
0.75486	-0.041901
0.75596	-0.017575
0.74851	0.052456
0.74396	-0.0034954
0.75669	-0.03862
0.77202	0.078727
0.76078	0.0035695
0.76664	0.045229
0.75294	0.08075
0.7537	0.074847
0.74515	-0.020915
0.75559	0.024804
0.75981	0.066665
0.75391	0.064174
0.75868	-0.038881
0.7487	-0.0035255
0.76152	-0.013998
0.74186	-0.059428
0.75633	0.031752
0.76738	0.070293
0.74558	-0.0035042
0.75685	0.031775
0.75352	-0.0035297
0.75889	0.063482
0.76295	-0.014103
0.74845	0.024692
0.75462	0.013904
0.7475	-0.038337
0.75404	0.04619
0.76912	-0.031652
0.73514	0.085581
0.77296	0.032272
0.75862	-0.0070132
0.74903	0.056563
0.75492	-0.0070549
0.75718	-0.021378
0.75517	-0.0035177
0.75004	0.031665
0.76017	0.010608
0.73569	-0.021397
0.75016	0.010511
0.76051	-0.049152
0.76197	0.035068
0.74589	-0.025089
0.74335	-0.035559
0.75862	0.03877
0.75333	-0.0071266
0.7533	0
0.75855	0.017682
0.75101	0.055543
0.75349	0.0070144
0.761	0.0070284
0.75047	-0.063554
0.76387	0.017638
0.74924	0.014141
0.74518	0
0.76881	-0.042423
0.7675	0
0.75333	-0.010684
0.7581	-0.0036109
0.76326	0.024624
0.75376	0.062993
0.75645	0.035516
0.75221	0.041814
0.74692	-0.010613
0.7617	0.014404
0.75047	0.0035122
0.75401	-0.041563
0.75453	0.0070882
0.75727	0.013977
0.75804	-0.024694
0.74879	0.034629
0.75514	-0.035372
0.76414	-0.021223
0.75657	-0.014047
0.75865	0.010776
0.74802	-0.034622
0.76872	-0.0070374
0.76292	-0.014001
0.74775	-0.0035069
0.75907	0.021005
0.76002	-0.021155
0.76857	-0.032453
0.76292	0.010399
0.74906	-0.039054
0.74909	0.087473
0.75083	-0.024158
0.74967	-0.028237
0.75388	-0.017283
0.75318	0.024596
0.7428	0.014114
0.75672	0.020967
0.75483	-0.017399
0.75474	-0.0070933
0.74769	0.056518
0.7504	-0.042348
0.74641	0.010613
0.76606	-0.0071611
0.77034	-0.04919
0.75547	-0.01048
0.74119	0.067415
0.76948	-0.021001
0.7682	-0.031686
0.76496	-0.092306
0.75239	0.045979
0.76115	-0.059756
0.7628	-0.0070415
0.75407	0.038481
0.76289	0.031606
0.74653	0.042411
0.75999	0.038845
0.76319	0.042396
0.76893	0.021157
0.76692	0.010468
0.75819	-0.017517
0.75153	-0.0035733
0.76145	-0.045978
0.74696	-0.032216
0.74354	0.046404
0.74754	0.013938
0.74744	0.041679
0.75025	0.03863
0.74723	0.084511
0.74735	-0.045503
0.75517	-0.063308
0.7624	0.077628
0.75303	-0.028233
0.75407	-0.010606
0.75742	-0.092664
0.75111	0.059068
0.74155	0.053446
0.75459	-0.021173
0.76298	0.0069716
0.75532	0.020887
0.76295	0.024834
0.76393	0.03829
0.76521	0.067159
0.75532	0.042602
0.75785	0.055729
0.74772	0.045791
0.75462	0.0070488
0.74131	-0.045878
0.75477	-0.042463
0.75147	-0.0035273
0.76744	0.024566
0.74311	-0.045634
0.76341	-0.048499
0.74653	0.045273
0.76032	-0.024708
0.75648	0.010545
0.74137	-0.097973
0.75361	0.035517
0.76228	-0.020875
0.76075	-0.03501
0.74702	-0.090429
0.74848	-0.03889
0.75395	0.049242
0.74686	0.014045
0.76045	-0.024151
0.75175	0.086771
0.74543	-0.017838
0.7584	0.014223
0.76615	-0.021016
0.75941	0.021115
0.73597	-0.046472
0.75517	-0.049603
0.74772	-0.087984
0.77959	-0.017761
0.75758	0.01392
0.76655	-0.03881
0.76918	-0.063288
0.76658	-0.049583
0.76454	0.056868
0.76417	-0.049756
0.7609	0.045298
0.75602	-0.045971
0.76258	-0.086725
0.74747	0.0070859
0.76374	-0.020882
0.7642	-0.04221
0.74271	-0.017563
0.75172	0.0034983
0.75178	-0.039033
0.76234	0.042671
0.74619	-0.0069608
0.7591	0.021058
0.75804	0.014099
0.75862	0.031509
0.76084	-0.059885
0.75904	0.0070789
0.75404	0.031706
0.75978	-0.027891
0.75474	0.063441
0.7407	-0.069892
0.75382	0.049407
0.75669	0
0.75947	0.003546
0.7617	0.063753
0.75385	0.024845
0.75141	0.088317
0.75401	-0.013961
0.75196	0.021275
0.75712	-0.067362
0.76582	0.014013
0.75312	0.060151
0.75978	0.084048
0.74833	0.031878
0.76509	-0.0069098
0.7588	0.080169
0.7591	0.066499
0.75486	0.014184
0.75993	0.075769
0.7552	-0.01048
0.76951	-0.080411
0.75208	0.063676
0.74686	-0.027938
0.75907	0.02815
0.76445	0.063178
0.7486	-0.017705
0.76396	-0.0035182
0.74583	-0.010538
0.75453	-0.021142
0.75395	-0.024549
0.74549	-0.010408
0.73587	0.010412
0.75245	-0.039113
0.75221	0.01409
0.76442	0
0.75318	-0.031584
0.75681	0.067145
0.76118	0.0071153
0.73987	0.081149
0.76847	0.080824
0.74183	0.0071337
0.76417	-0.017506
0.77122	0
0.73554	-0.027736
0.76042	0.05589
0.75752	0.010558
0.75398	-0.049092
0.75608	0.078175
0.7577	-0.020858
0.76377	0.057767
0.76237	-0.017656
0.761	-0.021098
0.75636	0.06619
0.76182	-0.049623
0.74604	-0.085607
0.74921	0.060064
0.7577	0.059576
0.75727	0.069735
0.74766	0
0.75739	0.038275
0.76023	-0.01049
0.74833	-0.063053
0.76039	0.031315
0.7479	-0.017837
0.75825	-0.031882
0.76625	0.024915
0.76451	0.055952
0.74964	-0.039743
0.75364	0.024554
0.74918	-0.04553
0.76658	0.02445
0.7562	0.013965
0.75453	0.074499
0.75242	0.003555
0.75425	0.031773
0.76188	0.076581
0.74659	-0.10006
0.75892	0.046041
0.7508	0.046532
0.761	0.01073
0.75007	0.024865
0.74558	-0.01059
0.75703	0.0034836
0.76985	0.070401
0.74546	-0.098583
0.75617	-0.086968
0.74793	-0.024773
0.7403	0.010594
0.76014	0.056139
0.75974	0.06285
0.74192	-0.024675
0.74674	0.017829
0.75709	-0.017508
0.75514	0
0.75602	0.058853
0.74781	0.055706
0.74955	0.0069576
0.75361	0.0071586
0.74433	-0.028134
0.75932	0.042163
0.75153	-0.060382
0.75923	-0.065154
0.76857	-0.034958
0.75572	0.0069951
0.75685	-0.034703
0.7602	-0.0070062
0.74094	-0.031952
0.75086	-0.10801
0.76078	-0.024339
0.75721	0.076969
0.75608	0.039
0.75913	-0.035217
0.74262	0.028374
0.74225	0.045064
0.757	-0.014149
0.74613	0.059557
0.76243	-0.05603
0.7592	0.017568
0.76167	0.024812
0.76283	0.088184
0.74027	0.013864
0.75987	0.028358
0.74592	-0.041826
0.75074	0
0.75144	-0.039115
0.75166	-0.01408
0.74613	-0.041957
0.761	0.017737
0.75706	0.067613
0.76292	-0.095869
0.75355	0.017514
0.75251	-0.027601
0.76448	0.075462
0.74164	-0.063459
0.74601	0.010558
0.76072	-0.045452
0.75627	-0.014029
0.75855	0.0034836
0.76032	0.049906
0.76551	0.0071513
0.74454	-0.031707
0.75477	-0.038706
0.74723	-0.0071208
0.76335	0.0035457
0.76203	0.013994
0.76094	0.0070003
0.75736	-0.024254
0.75828	0.031499
0.75877	0.024532
0.75422	-0.0070627
0.757	-0.0034791
0.76915	0.0035395
0.7515	-0.038647
0.75043	-0.052623
0.76582	-0.035016
0.76014	-0.024833
0.75663	0.021104
0.76069	0
0.75425	-0.014092
0.76393	-0.017652
0.76384	0.017503
0.76036	-0.038903
0.75862	0.084202
0.75312	0.03248
0.75297	-0.034734
0.74894	-0.024644
0.76289	-0.010655
0.74598	-0.024559
0.75242	-0.014094
0.75456	-0.049537
0.76545	-0.10165
0.74357	0.049465
0.76899	-0.045221
0.76606	-0.0034907
0.76603	0.0244
0.75556	-0.066451
0.75877	-0.05312
0.75269	-0.0034835
0.74885	-0.042747
0.75608	0.010503
0.76652	-0.05019
0.75166	-0.098911
0.75312	-0.0034934
0.76322	0.077649
0.76847	0.010514
0.75181	-0.099863
0.76191	-0.031774
0.75858	-0.0034446
0.74189	0.038903
0.73597	0.031821
0.74723	0.049854
0.75318	0.03537
0.74668	0.031498
0.77235	0.034596
0.7642	0.055618
0.76496	-0.038917
0.74442	0.0069706
0.74286	0.017789
0.7559	0.01766
0.76399	0.049843
0.75422	0.02468
0.75981	-0.010675
0.757	-0.063728
0.75352	0.049239
0.75627	0.067432
0.75828	-0.060198
0.76237	-0.028028
0.75938	0.035151
0.74882	-0.046113
0.74683	0.041654
0.75889	0.077548
0.75898	0.0069346
0.75105	0.024426
0.76423	0.017608
0.76054	0.053514
0.74723	0.0069789
0.74518	-0.01053
0.7534	-0.017378
0.76542	0.0035905
0.74045	0.069279
0.75504	0.071768
0.75987	0.038707
0.76936	0
0.75498	-0.0070051
0.75999	0.035002
0.75269	0.010821
0.75996	0.017608
0.75779	0.014023
0.75321	-0.017807
0.75205	0.017462
0.75401	-0.013783
0.75721	0.07016
0.75062	-0.010748
0.75846	0.035495
0.75828	-0.067454
0.7533	0.013887
0.74375	0.035118
0.76048	-0.021278
0.75022	-0.014113
0.75611	0.082251
0.75416	0.024507
0.74293	-0.013956
0.75764	0.017411
0.76765	0.056356
0.74967	0.053173
0.76054	-0.052719
0.74634	-0.017492
0.76405	0.070541
0.76408	0.024736
0.76152	-0.024474
0.76579	0.034927
0.75364	-0.035448
0.74796	0.028347
0.75449	-0.0070056
0.7523	0.041648
0.75584	0.020841
0.74912	-0.086596
0.77418	0.035016
0.75303	0.052604
0.75596	0.041765
0.74451	0.084883
0.74393	0.053224
0.75297	-0.021451
0.76097	0.055587
0.74406	0.041929
0.74491	0.017245
0.74668	0.046504
0.75288	-0.055893
0.75089	0.041944
0.74344	-0.066292
0.74738	0.024648
0.76847	-0.02113
0.76075	0.014208
0.75965	0.017299
0.74973	0.0069103
0.75367	-0.046428
0.75205	0.038575
0.76109	0.066518
0.75352	0.031585
0.75523	0.013936
0.76048	0.04915
0.75559	0
0.7544	0.063063
0.75642	-0.021168
0.76066	0.045636
0.76503	0
0.75831	-0.017482
0.7479	-0.0035008
0.76707	0.027797
0.7429	0.0035791
0.75868	-0.10283
0.75587	0.056385
0.76448	0.038749
0.74448	0.028406
0.76167	-0.0035006
0.76206	0.02807
0.76078	0.064684
0.76243	0.017342
0.75901	-0.034557
0.75849	0.028246
0.75758	0.020994
0.75645	0.039224
0.76008	0.0070282
0.75559	0.067478
0.76322	-0.0070175
0.76551	0.0070628
0.76109	-0.06399
0.75746	-0.038488
0.76048	0.038331
0.75907	-0.0035341
0.7429	0.028284
0.74955	0.038459
0.75691	0.074066
0.74088	-0.084911
0.75187	0.084574
0.75126	-0.04185
0.76271	0.01769
0.76228	-0.080545
0.76356	0.056842
0.76701	-0.01765
0.76347	0.066348
0.74183	0.0071054
0.76435	0.070293
0.74409	-0.021201
0.7599	0.074383
0.75755	0.021566
0.76689	-0.0178
0.757	-0.042258
0.75767	0.0034851
0.76573	-0.0070563
0.75974	0.024636
0.75932	0.063435
0.75333	0.010495
0.7621	0.013812
0.74268	-0.02446
0.75678	0.038608
0.74033	0.069618
0.75196	-0.038373
0.757	-0.049176
0.75275	-0.01051
0.75831	0.03167
0.76356	0.038197
0.73908	0.010639
0.76078	0.010441
0.76472	-0.0035706
0.75755	-0.010479
0.75981	-0.024482
0.75773	-0.091517
0.75239	-0.085368
0.7501	0.050131
0.75639	0.018119
0.75395	-0.027957
0.75239	0.0069827
0.74924	-0.060529
0.75877	-0.032019
0.74125	-0.014241
0.75385	-0.0035008
0.74982	0
0.74943	-0.014363
0.7693	0.046032
0.76176	-0.048945
0.76481	0.014014
0.75318	-0.049305
0.75746	0.013923
0.75968	0.045286
0.75272	0.048958
0.74213	0.076316
0.76048	0.045553
0.75663	0.066937
0.77269	0.02114
0.75422	-0.046148
0.75999	0.0034821
0.75602	0.0070178
0.75974	0.031718
0.74827	0.052654
0.75944	0.063882
0.7609	0
0.75608	0.034749
0.75309	0.017655
0.76152	0.049476
0.74924	-0.017377
0.74714	-0.048781
0.75056	-0.06298
0.75086	-0.010511
0.76264	-0.073621
0.74439	-0.014363
0.74607	-0.05365
0.74402	0.053006
0.75007	-0.0069686
0.76173	-0.027826
0.75434	0.042521
0.7526	0.038717
0.74824	-0.039081
0.74482	0.045266
0.75562	0.027734
0.74222	-0.028341
0.75349	-0.017524
0.77095	-0.02089
0.74283	0.072532
0.74607	0.045993
0.76347	-0.038811
0.76368	0
0.75159	-0.049221
0.75318	0.010642
0.7541	-0.063053
0.75898	-0.0070118
0.75236	0.074136
0.74268	-0.034947
0.74995	0.049167
0.7458	0.0034563
0.75834	-0.034681
0.74866	0.035604
0.75285	-0.0070753
0.74781	0.031461
0.76026	-0.070296
0.75642	-0.014124
0.75605	0.03514
0.75062	0.056725
0.76191	-0.032051
0.75825	0.024682
0.74696	0.057072
0.75828	0.041841
0.76332	-0.028382
0.75907	0.0070482
0.76252	0.017935
0.75611	-0.082058
0.74989	-0.010573
0.75941	-0.027997
0.75749	-0.052885
0.76277	-0.071714
0.74616	-0.0034634
0.76332	0
0.75163	0.086965
0.75385	0.031765
0.74918	-0.083863
0.74402	0.0070723
0.76344	-0.021115
0.7523	0.049904
0.75117	0.064033
0.7494	0
0.77516	0.073033
0.74793	0.0035147
0.76512	-0.06725
0.7479	0.035852
0.75706	-0.0034785
0.75294	0.028512
0.75025	0.06718
0.75807	-0.017415
0.76408	-0.031964
0.76057	0.088037
0.73935	-0.01763
0.75947	-0.06055
0.75294	0.024336
0.74558	-0.031626
0.76032	0.035311
0.76326	-0.035756
0.74286	0.024579
0.75279	0.010665
0.75428	0.046125
0.75529	0.041657
0.76466	0.059577
0.75895	0.017661
0.75315	-0.038574
0.7617	-0.021198
0.76008	0.081105
0.75569	0.052261
0.75175	0
0.76683	0.021108
0.75611	-0.017709
0.73597	0.020827
0.76271	-0.024624
0.76194	0.01385
0.77186	0.0070207
0.7577	-0.013989
0.76032	-0.0070821
0.7563	0
0.76585	0.010501
0.75108	-0.077415
0.74674	0.049228
0.76918	-0.02486
0.75199	0.010396
0.75013	-0.0489
0.75169	0.017606
0.7628	0.025215
0.76594	0.021199
0.75874	0
0.7512	0.069331
0.76338	0.07752
0.76335	-0.010549
0.75978	0.052387
0.75694	-0.088758
0.75245	-0.031182
0.75123	-0.031699
0.74286	0.0071936
0.73746	-0.0069575
0.74781	0.014077
0.75749	-0.02117
0.77211	0.007169
0.75553	0.072937
0.76017	-0.014181
0.7508	0.051897
0.75053	-0.024593
0.75742	0.0035415
0.76643	0.049395
0.75904	-0.087773
0.75156	0.0070266
0.76054	0.020919
0.75453	0.003566
0.75932	-0.052551
0.75492	0.013941
0.75651	0
0.76313	0.032213
0.76747	-0.020893
0.75239	-0.021509
0.76567	0.067495
0.75529	-0.056233
0.74079	-0.0035442
0.76219	-0.034976
0.76878	-0.098424
0.76896	-0.021079
0.75773	-0.071277
0.7613	-0.024598
0.75025	-0.038686
0.75825	0.056638
0.76536	-0.075584
0.77064	0.014142
0.75852	0.031288
0.75526	0.074254
0.76472	0.035233
0.74848	0.02457
0.75312	-0.031638
0.76747	0.0034719
0.75779	-0.034854
0.76008	0.02472
0.75422	0.021289
0.76057	-0.0035227
0.76576	-0.051842
0.74622	-0.063747
0.75923	0.024379
0.76026	0.06019
0.7555	0.0070144
0.75043	-0.013988
0.74717	-0.063199
0.75385	0.003517
0.74586	-0.092045
0.76252	0.0070093
0.75572	-0.028018
0.76677	0.052314
0.75352	0.080933
0.75098	-0.024223
0.74689	-0.017374
0.75101	-0.0070831
0.75233	-0.052332
0.74982	0.066723
0.74769	0.0069549
0.75535	-0.031537
0.75974	-0.035516
0.7588	-0.01783
0.75489	-0.024409
0.75938	-0.092026
0.76243	0.038574
0.73917	-0.059574
0.74787	-0.020756
0.75065	0
0.74665	0.067276
0.74784	0.010484
0.7533	-0.049218
0.75416	-0.0035272
0.75184	-0.017671
0.76658	-0.013886
0.75043	-0.035328
0.75495	-0.017404
0.76347	-0.014209
0.75627	0.0070271
0.75123	0.0035379
0.76963	0.038375
0.74882	0.0070683
0.74781	-0.010629
0.7465	-0.021018
0.75175	0.013958
0.75025	0.04549
0.75147	0.063082
0.76539	0
0.75034	0.074146
0.7537	0.031683
0.76234	0.021085
0.761	0.056138
0.75645	0.017709
0.76057	0.0036042
0.76771	-0.046364
0.74387	0.021044
0.76206	0.042294
0.76994	0.045779
0.75321	0.024742
0.76637	0.017397
0.76319	0.076849
0.76582	-0.04552
0.75953	-0.063471
0.75776	-0.062542
0.75306	-0.028519
0.74674	-0.0069843
0.7581	0.074496
0.7653	0.063349
0.75068	-0.038357
0.74949	0.056839
0.75111	-0.031808
0.753	-0.035469
0.75138	0.031678
0.75767	0.010775
0.76155	0.073324
0.76777	-0.0175
0.75837	-0.035408
0.76057	-0.042548
0.75779	0.028275
0.74116	0.024431
0.75825	0.0034742
0.76551	-0.013946
0.75004	0.013773
0.74799	-0.0035234
0.75202	-0.014111
0.7468	-0.028213
0.75611	-0.038537
0.77772	-0.0035875
0.76298	0.059456
0.75471	-0.074707
0.76667	0.027949
0.75947	0.014153
0.7667	0.081344
0.75715	0.0070541
0.75257	-0.0069787
0.76191	0.027711
0.75214	-0.0071287
0.76994	0.010509
0.7457	-0.035553
0.76448	0.035427
0.75019	-0.088006
0.74085	0.038345
0.74857	0.038501
0.75685	-0.021106
0.74802	0.076606
0.76286	0.03488
0.75135	0.070701
0.75086	0.051535
0.74934	-0.034996
0.7519	0.042193
0.75349	0.070518
0.74473	0.0035429
0.75852	-0.010448
0.76133	-0.010436
0.76063	0.0035037
0.74992	-0.0034898
0.75916	0.028123
0.75248	0
0.75074	0.014204
0.75361	0.080489
0.75929	0.044905
0.76011	0.069673
0.76197	0.0034801
0.74918	-0.071461
0.75449	-0.01742
0.75169	-0.035332
0.7486	0.045772
0.75147	0.021003
0.76597	-0.045771
0.74735	0.031241
0.75233	-0.075101
0.74302	-0.039153
0.77269	0.044554
0.75352	0.017344
0.75962	-0.0070773
0.76448	-0.024771
0.76231	-0.017498
0.76112	-0.0070315
0.7483	0.045233
0.76051	0.010484
0.76606	-0.017716
0.75614	-0.045522
0.75337	0.049328
0.76432	-0.0034802
0.75086	0.0070141
0.75742	0.042117
0.74088	0.0803
0.74283	0.0070657
0.75813	-0.0035644
0.74796	0.076765
0.7715	0.031244
0.75843	0.052359
0.74928	0.042943
0.76219	-0.024444
0.75047	0.07405
0.74103	-0.042173
0.75742	-0.020956
0.75706	0.0069701
0.74201	-0.01421
0.74607	0.076084
0.74122	-0.0070166
0.75343	0.010571
0.76219	0.0735
0.75135	-0.017566
0.76158	-0.031544
0.75776	-0.039389
0.74897	-0.038828
0.75282	0.038836
0.75071	0.031773
0.75227	0.077729
0.75514	-0.028029
0.76625	0.017622
0.77122	-0.0035507
0.76796	0.014144
0.76295	0.024623
0.76319	0.020908
0.76478	0.031654
0.76295	-0.038972
0.76661	0.066208
0.75416	0.017652
0.75364	-0.0035318
0.75999	0.010529
0.75605	-0.11305
0.76054	0.056741
0.74595	-0.021083
0.76161	-0.038181
0.75703	-0.024456
0.75172	0.038926
0.75324	0.035002
0.75926	0.035167
0.74708	0.066933
0.76002	-0.0034801
0.76377	-0.010435
0.75181	0.084863
0.76435	0.053105
0.75205	-0.017779
0.74366	-0.020839
0.76316	-0.010506
0.75764	0.035468
0.75581	-0.031335
0.75172	0.028193
0.74387	0.0068812
0.74772	-0.028409
0.75193	0.039214
0.758	-0.0035412
0.75831	0.01414
0.7541	0.039174
0.76503	-0.014124
0.74821	0.017553
0.74586	0.007003
0.74662	0.038575
0.75767	0.052688
0.75434	-0.010389
0.75303	0.057372
0.76796	0.031291
0.76683	0.03853
0.74763	-0.031886
0.74949	-0.027784
0.76237	-0.024503
0.75391	0.03534
0.76692	0
0.75047	0.02811
0.77223	-0.088486
0.75327	-0.014095
0.76167	-0.024537
0.74921	0.048754
0.75575	0.031979
0.74717	0.021132
0.76292	-0.021134
0.74305	0.0069879
0.74662	-0.042024
0.75471	-0.025014
0.75886	0.05901
0.76283	0.0070786
0.77379	-0.0071013
0.76808	-0.0071156
0.74506	0.038409
0.77806	0.077357
0.75547	0.045247
0.74607	-0.070352
0.74302	0.049523
0.75419	0.041817
0.74982	-0.0035499
0.75785	0.021045
0.75849	-0.0035496
0.73816	-0.077098
0.74619	0.077225
0.75996	0.059955

## Sheet: S2Fig
		Harmonization for independent validation dataset
		Without	ComBat
Harmonization for discovery dataset	Without	0.74424	0.77261
	ComBat	0.75268	0.77512
	Traveling subject	0.73999	0.76058

## Sheet: S3Fig(AUC)
HKH	HRC	HUH	UYA	OTHER
0.68869	0.81395	0.54861	0.81106	0.61939
0.64976	0.85907	0.74769	0.78821	0.61333
0.67305	0.8026	0.73437	0.83257	0.73276
0.74233	0.81944	0.67245	0.84799	0.654
0.66896	0.8076	0.58705	0.7981	0.67424
0.71631	0.91455	0.65498	0.74621	0.66106
0.69744	0.85077	0.72098	0.86962	0.77709
0.59652	0.86006	0.83259	0.81294	0.6047
0.72078	0.8978	0.624	0.83763	0.693
0.616	0.84434	0.57953	0.80689	0.78426
0.67619	0.84897	0.752	0.82289	0.67832
0.68535	0.89461	0.67789	0.85417	0.725
0.67324	0.85207	0.55582	0.80806	0.71623
0.67056	0.62	0.61927	0.81387	0.56948
0.63769	0.80079	0.72964	0.82714	0.72065
0.61621	0.8699	0.68238	0.85329	0.61598
0.61524	0.79044	0.82857	0.8521	0.64292
0.67633	0.73401	0.59733	0.76849	0.70165
0.79144	0.82493	0.68376	0.73863	0.54451
0.73182	0.91077	0.73667	0.78007	0.751
0.66764	0.82151	0.72433	0.79217	0.76141
0.60259	0.7574	0.51157	0.82691	0.7049
0.59254	0.84279	0.62612	0.80678	0.78314
0.69591	0.85714	0.69921	0.74743	0.63289
0.62383	0.85714	0.64739	0.76704	0.78009
0.67062	0.75148	0.79864	0.75643	0.70652
0.58964	0.70168	0.61179	0.83328	0.67583
0.63829	0.80112	0.62165	0.80746	0.62963
0.68568	0.87372	0.64556	0.80315	0.74476
0.68192	0.91582	0.67421	0.78175	0.75694
0.60398	0.75053	0.73029	0.79661	0.79594
0.63829	0.92997	0.69473	0.81707	0.76058
0.65172	0.85772	0.65271	0.79298	0.5641
0.67585	0.77104	0.65805	0.81746	0.60962
0.64124	0.7598	0.59107	0.77899	0.77745
0.69377	0.828	0.58484	0.78729	0.72194
0.68357	0.92138	0.6875	0.73601	0.74275
0.56645	0.84397	0.63575	0.80612	0.6891
0.60635	0.84182	0.57919	0.76626	0.66408
0.69284	0.82265	0.5905	0.8233	0.69971
0.56685	0.89333	0.56335	0.81656	0.79023
0.66791	0.80024	0.67556	0.79647	0.60475
0.57871	0.80667	0.63875	0.81202	0.739
0.7663	0.77056	0.64182	0.77714	0.58333
0.60789	0.76533	0.61842	0.80841	0.60648
0.68527	0.80642	0.59371	0.86667	0.74145
0.69144	0.82506	0.66855	0.74868	0.62179
0.67374	0.80331	0.79771	0.75718	0.59636
0.69456	0.86006	0.64027	0.86064	0.73156
0.67644	0.82073	0.63444	0.76758	0.7036
0.69403	0.89793	0.63889	0.75471	0.80485
0.69431	0.86613	0.77086	0.79781	0.72373
0.59576	0.91709	0.66296	0.83561	0.642
0.6672	0.87115	0.58145	0.82146	0.6679
0.69121	0.78676	0.73064	0.776	0.79891
0.63849	0.82533	0.65556	0.78847	0.5472
0.67806	0.87421	0.73529	0.83976	0.63929
0.61432	0.824	0.77009	0.8278	0.73363
0.558	0.80975	0.6801	0.80915	0.7297
0.66445	0.76667	0.68187	0.81832	0.59829
0.65943	0.88444	0.69967	0.7922	0.71795
0.65606	0.86735	0.65544	0.82222	0.66761
0.66933	0.91299	0.62402	0.81632	0.66761
0.59504	0.82506	0.63973	0.7904	0.7085
0.71451	0.82526	0.62217	0.7888	0.55995
0.64606	0.8801	0.76563	0.79996	0.71556
0.64648	0.87414	0.64236	0.82289	0.65428
0.6131	0.81933	0.57701	0.81633	0.56984
0.57831	0.87132	0.59933	0.78145	0.60301
0.71398	0.86765	0.76655	0.82459	0.71138
0.69995	0.94025	0.59152	0.76699	0.58279
0.61061	0.86761	0.74383	0.86767	0.59273
0.65112	0.86642	0.66442	0.79906	0.58681
0.60428	0.76838	0.70819	0.83152	0.65909
0.68598	0.73737	0.69792	0.82756	0.55682
0.61891	0.81773	0.68778	0.76881	0.64
0.7147	0.85173	0.73561	0.77621	0.717
0.68867	0.83946	0.70819	0.79723	0.64583
0.80516	0.71469	0.67411	0.8237	0.72101
0.64754	0.78533	0.59152	0.77647	0.64477
0.65647	0.85697	0.71652	0.80699	0.5786
0.5545	0.91737	0.74888	0.78481	0.61404
0.64271	0.75793	0.66741	0.822	0.675
0.65858	0.80496	0.72303	0.75665	0.53588
0.65228	0.79132	0.59375	0.82757	0.72917
0.6732	0.72294	0.72054	0.83379	0.73864
0.74254	0.89093	0.76116	0.77906	0.71001
0.64199	0.88267	0.63181	0.79569	0.50189
0.70156	0.83284	0.69633	0.83865	0.65047
0.64775	0.95414	0.60289	0.77386	0.71307
0.69412	0.8076	0.50281	0.82856	0.82265
0.59806	0.78133	0.74777	0.82019	0.68648
0.64244	0.77574	0.68287	0.81355	0.688
0.53254	0.685	0.57029	0.74663	0.77503
0.70873	0.8699	0.66891	0.80453	0.60739
0.62387	0.79044	0.65625	0.8102	0.72283
0.71256	0.81556	0.75543	0.77423	0.71686
0.70123	0.80444	0.68409	0.86436	0.54398
0.5291	0.78145	0.72917	0.82224	0.57169
0.73673	0.82526	0.725	0.84478	0.60681
0.62004	0.85842	0.64114	0.84181	0.6646
0.63705	0.87395	0.68076	0.82056	0.71311
0.6664	0.873	0.704	0.84557	0.72242
0.7184	0.75899	0.60635	0.84383	0.64637
0.6503	0.90306	0.74523	0.79608	0.71296
0.66499	0.73877	0.74148	0.81714	0.784
0.70424	0.92778	0.71413	0.81386	0.5129
0.64925	0.81455	0.69943	0.83893	0.63248
0.61444	0.85355	0.70078	0.80407	0.79167
0.74477	0.85539	0.76697	0.8107	0.709
0.68353	0.89429	0.6412	0.7504	0.71104
0.74404	0.86164	0.69029	0.82312	0.6087
0.63432	0.76263	0.7	0.83121	0.57008
0.59623	0.72104	0.74416	0.79603	0.73958
0.69509	0.81733	0.7823	0.7773	0.57699
0.67169	0.79634	0.75533	0.84528	0.55
0.77492	0.73067	0.70424	0.76715	0.57667
0.65508	0.84763	0.70153	0.86723	0.625
0.59893	0.82494	0.75645	0.79887	0.6859
0.62222	0.79405	0.67901	0.78281	0.6859
0.75661	0.78954	0.69191	0.83031	0.68356
0.58355	0.81778	0.56841	0.79119	0.64662
0.67054	0.82598	0.53535	0.83388	0.68121
0.708	0.84874	0.69097	0.83151	0.60836
0.71432	0.80206	0.68778	0.78367	0.65531
0.62553	0.90319	0.50834	0.82381	0.68923
0.65479	0.8026	0.66218	0.7662	0.67152
0.62348	0.59524	0.49046	0.83943	0.6494
0.6525	0.81606	0.77086	0.84314	0.64583
0.64569	0.77328	0.60517	0.85576	0.63822
0.7246	0.88113	0.65295	0.83111	0.67492
0.6129	0.80357	0.61574	0.74819	0.55624
0.60762	0.69643	0.78999	0.81103	0.65598
0.71265	0.74107	0.64759	0.82843	0.56761
0.64599	0.85746	0.792	0.78631	0.66071
0.71034	0.8351	0.58147	0.82844	0.59566
0.69015	0.86415	0.64062	0.8311	0.72917
0.65683	0.91824	0.73	0.75339	0.69475
0.73339	0.72832	0.73371	0.83869	0.53125
0.74286	0.72956	0.67111	0.79695	0.71234
0.66189	0.79556	0.62848	0.84149	0.80342
0.53616	0.89835	0.61624	0.84206	0.71241
0.66384	0.83456	0.68462	0.83414	0.45949
0.68297	0.83867	0.71771	0.83317	0.66815
0.65254	0.83111	0.84175	0.81396	0.817
0.62324	0.82727	0.74778	0.8007	0.84711
0.64868	0.87868	0.69444	0.79676	0.59626
0.64141	0.92296	0.66667	0.79082	0.7339
0.62156	0.73529	0.79067	0.74257	0.69244
0.65053	0.80637	0.6485	0.78951	0.67736
0.60796	0.76599	0.70023	0.79369	0.77511
0.62421	0.81884	0.68013	0.82594	0.73696
0.65912	0.78571	0.69967	0.79657	0.70175
0.67823	0.84821	0.50281	0.81356	0.70471
0.71796	0.90801	0.52121	0.80624	0.63328
0.68915	0.89502	0.78778	0.79921	0.68376
0.68235	0.79337	0.79977	0.81702	0.57778
0.64331	0.74704	0.78439	0.82157	0.68444
0.72908	0.89349	0.681	0.79901	0.68363
0.66766	0.74947	0.69097	0.8216	0.64678
0.61509	0.81273	0.70412	0.83502	0.65341
0.64672	0.84591	0.63314	0.77727	0.73932
0.63168	0.78267	0.67778	0.8017	0.64312
0.64412	0.852	0.59502	0.8405	0.81011
0.59444	0.70833	0.74266	0.8119	0.5464
0.6817	0.87107	0.73962	0.78479	0.712
0.66799	0.91071	0.71858	0.7584	0.70109
0.73862	0.896	0.75556	0.79989	0.773
0.66534	0.839	0.61167	0.81225	0.63263
0.70162	0.83053	0.71413	0.81922	0.6712
0.63639	0.91272	0.59259	0.75567	0.67754
0.67082	0.79142	0.55617	0.81739	0.69143
0.70392	0.812	0.75206	0.80933	0.61689
0.68787	0.83982	0.68013	0.83165	0.514
0.69036	0.85584	0.75196	0.7971	0.74301
0.60414	0.84632	0.68632	0.78761	0.70726
0.6814	0.94643	0.62778	0.79493	0.69565
0.62938	0.74852	0.58754	0.83057	0.65625
0.65873	0.69091	0.70595	0.80296	0.68089
0.61322	0.82622	0.63771	0.87275	0.73718
0.65412	0.84533	0.70623	0.83629	0.7654
0.65517	0.82773	0.73869	0.7963	0.73485
0.65306	0.86667	0.6595	0.78497	0.61742
0.7752	0.84848	0.55219	0.81949	0.75333
0.59947	0.74755	0.75645	0.83911	0.63848
0.64543	0.82544	0.7033	0.84924	0.75272
0.63824	0.85835	0.68171	0.82682	0.63261
0.67151	0.81653	0.71317	0.72636	0.55707
0.65374	0.86134	0.768	0.81414	0.74917
0.71432	0.81361	0.61143	0.787	0.69193
0.6873	0.91509	0.5323	0.78776	0.75645
0.58717	0.71849	0.61735	0.79623	0.679
0.61765	0.87455	0.73714	0.82246	0.67808
0.6634	0.90275	0.72054	0.73805	0.68364
0.73437	0.85503	0.67969	0.84005	0.68124
0.67833	0.73669	0.79657	0.81234	0.62681
0.59443	0.79882	0.70871	0.7938	0.66667
0.57593	0.79748	0.65544	0.8108	0.54283
0.63131	0.84694	0.74638	0.75255	0.7086
0.58182	0.75515	0.66778	0.77626	0.73252
0.64407	0.73333	0.65375	0.81543	0.60379
0.62698	0.84267	0.81556	0.8213	0.65032
0.61758	0.77946	0.8404	0.78254	0.6013
0.64493	0.88905	0.688	0.79249	0.7038
0.6672	0.7855	0.6574	0.84175	0.72109
0.72131	0.89429	0.47738	0.79934	0.8151
0.61224	0.91419	0.78002	0.78947	0.6515
0.70896	0.88905	0.64844	0.79196	0.595
0.61321	0.84467	0.75973	0.82366	0.74769
0.6435	0.80969	0.73192	0.75862	0.6568
0.67951	0.62107	0.77033	0.79525	0.71289
0.6983	0.73333	0.61921	0.8317	0.69096
0.63598	0.81067	0.64294	0.79129	0.68363
0.68677	0.81863	0.62625	0.87938	0.64293
0.7628	0.8125	0.71094	0.80444	0.70175
0.54663	0.82492	0.51404	0.82641	0.70457
0.71751	0.92297	0.55024	0.74808	0.71556
0.71417	0.79978	0.64085	0.79411	0.55983
0.66896	0.89598	0.72914	0.76148	0.66084
0.65385	0.85225	0.61991	0.79735	0.69473
0.64332	0.83215	0.69136	0.81821	0.55319
0.68209	0.77201	0.66629	0.85364	0.6235
0.7286	0.77069	0.66741	0.75609	0.74004
0.64074	0.67909	0.69444	0.87107	0.72692
0.65497	0.87037	0.62384	0.81927	0.58428
0.70074	0.85518	0.64474	0.87209	0.69124
0.68512	0.79692	0.7265	0.81322	0.68999
0.65916	0.81633	0.60343	0.85169	0.66872
0.55856	0.83876	0.55951	0.79096	0.70845
0.73698	0.8165	0.55729	0.82809	0.73397
0.53146	0.90385	0.7846	0.76073	0.69293
0.61422	0.884	0.63281	0.82596	0.70833
0.65391	0.8125	0.70255	0.86772	0.65217
0.63236	0.86478	0.70089	0.79452	0.65375
0.68655	0.77	0.69344	0.76189	0.61507
0.60948	0.83333	0.61958	0.80272	0.67735
0.71578	0.82353	0.63657	0.80799	0.62375
0.64493	0.86182	0.71205	0.9092	0.59439
0.63136	0.87103	0.67308	0.8361	0.80435
0.65523	0.80142	0.67408	0.83869	0.62063
0.69386	0.76611	0.66852	0.818	0.67803
0.68894	0.86613	0.74523	0.83827	0.62819
0.60485	0.884	0.64982	0.83057	0.75663
0.66438	0.79167	0.77329	0.78355	0.63152
0.7116	0.89016	0.67969	0.7681	0.598
0.64555	0.88018	0.59956	0.81793	0.7415
0.6746	0.848	0.76333	0.84663	0.74733
0.55368	0.79438	0.62443	0.79648	0.57065
0.55821	0.91342	0.72503	0.80296	0.60999
0.60374	0.74778	0.68013	0.75293	0.65306
0.68554	0.87071	0.6369	0.79273	0.72063
0.65943	0.79586	0.61458	0.81918	0.76688
0.65876	0.77067	0.56457	0.81123	0.70748
0.66774	0.83181	0.65184	0.74815	0.71991
0.64188	0.831	0.61841	0.79808	0.61931
0.56402	0.7577	0.74321	0.7847	0.772
0.77066	0.8076	0.62515	0.81411	0.6677
0.68674	0.87222	0.67421	0.8136	0.64364
0.72917	0.83838	0.65556	0.76466	0.71344
0.75731	0.89541	0.74972	0.79231	0.64121
0.6045	0.84369	0.67534	0.7915	0.7166
0.60349	0.84906	0.73192	0.81608	0.54302
0.66074	0.76961	0.6956	0.85181	0.669
0.70238	0.84267	0.59933	0.83124	0.7822
0.58005	0.78291	0.77715	0.78759	0.73011
0.7262	0.87067	0.65179	0.77652	0.66753
0.66631	0.85733	0.70696	0.77862	0.79076
0.66155	0.67751	0.59598	0.84263	0.70663
0.6753	0.95118	0.66406	0.79321	0.69223
0.64951	0.80206	0.64952	0.8293	0.60836
0.73109	0.89308	0.62045	0.799	0.79186
0.72004	0.86642	0.62612	0.81844	0.678
0.6617	0.788	0.63861	0.836	0.74786
0.6446	0.81333	0.76339	0.79252	0.65057
0.60822	0.8227	0.59375	0.75945	0.7028
0.60756	0.89941	0.72778	0.82007	0.65814
0.67002	0.91054	0.54839	0.82706	0.824
0.60882	0.85467	0.66667	0.78918	0.65954
0.60424	0.78799	0.65611	0.76746	0.696
0.63822	0.80621	0.67333	0.77933	0.70076
0.66323	0.89448	0.7842	0.84016	0.71949
0.69171	0.82151	0.6936	0.89339	0.66757
0.69762	0.93137	0.75196	0.7438	0.71827
0.70549	0.88994	0.74514	0.82156	0.66898
0.55635	0.85799	0.60333	0.80879	0.72065
0.67956	0.85307	0.67075	0.82916	0.67736
0.67606	0.78267	0.75335	0.83984	0.64477
0.61656	0.76913	0.71561	0.84774	0.68533
0.63663	0.81607	0.60766	0.83129	0.6419
0.61511	0.79329	0.68	0.83961	0.592
0.71285	0.80995	0.71987	0.77303	0.67736
0.74387	0.80952	0.8315	0.86932	0.60475
0.78628	0.94545	0.66171	0.79011	0.68089
0.62682	0.69733	0.70023	0.76744	0.64485
0.69206	0.7132	0.63086	0.85789	0.77936
0.64603	0.856	0.72556	0.8149	0.662
0.72802	0.78963	0.64509	0.78848	0.67736
0.65942	0.80952	0.67969	0.79643	0.72142
0.64358	0.73897	0.52232	0.84369	0.69034
0.71311	0.88725	0.60301	0.82217	0.7794
0.58582	0.86243	0.625	0.7718	0.70973
0.61105	0.83638	0.63839	0.82408	0.66454
0.69704	0.72449	0.71093	0.8432	0.67715
0.68174	0.92199	0.63839	0.79764	0.61487
0.65608	0.87132	0.59821	0.8246	0.68981
0.66601	0.77591	0.6875	0.79161	0.6531
0.68028	0.91877	0.68854	0.79397	0.73173
0.71363	0.85606	0.76157	0.86181	0.63362
0.7118	0.72622	0.6956	0.78068	0.72063
0.62884	0.77031	0.76	0.81427	0.68706
0.72	0.86667	0.70975	0.7746	0.60165
0.70296	0.84461	0.73796	0.81803	0.68923
0.64717	0.8074	0.81201	0.82027	0.74052
0.64646	0.83467	0.64198	0.82019	0.665
0.67412	0.86095	0.77262	0.78188	0.71644
0.64921	0.84191	0.59821	0.808	0.66933
0.70557	0.79669	0.72229	0.78664	0.7271
0.68783	0.89461	0.72727	0.75331	0.82102
0.69723	0.838	0.73678	0.76089	0.74923
0.60899	0.87535	0.75657	0.80624	0.63152
0.67804	0.82359	0.7433	0.83059	0.70845
0.65678	0.84988	0.73495	0.89398	0.61332
0.67389	0.75765	0.74554	0.80211	0.54487
0.74403	0.86095	0.73438	0.8173	0.66254
0.63317	0.91457	0.69095	0.72208	0.71766
0.82032	0.82155	0.71306	0.81954	0.71526
0.6817	0.81121	0.58482	0.85943	0.56606
0.62983	0.82233	0.57731	0.86791	0.60701
0.668	0.83889	0.63086	0.77681	0.653
0.63448	0.83456	0.65394	0.87227	0.78504
0.68406	0.81447	0.80376	0.78505	0.57539
0.67905	0.76611	0.69522	0.82133	0.61867
0.71109	0.79878	0.68056	0.8714	0.51387
0.63945	0.75059	0.69005	0.83005	0.58824
0.74933	0.90566	0.68638	0.80948	0.57609
0.73899	0.752	0.65517	0.82211	0.75393
0.59569	0.87234	0.6396	0.85024	0.64423
0.6955	0.84821	0.58637	0.75533	0.74466
0.67639	0.76593	0.66183	0.78534	0.71587
0.62882	0.89636	0.66185	0.76634	0.72222
0.68541	0.88836	0.59484	0.83847	0.68356
0.65789	0.804	0.61496	0.84989	0.694
0.72894	0.83211	0.58014	0.81921	0.73636
0.65527	0.72704	0.66964	0.76815	0.5914
0.67177	0.853	0.65556	0.76165	0.68008
0.60314	0.82633	0.71719	0.83662	0.65112
0.71659	0.83066	0.76968	0.79951	0.66783
0.68009	0.86478	0.76307	0.77262	0.69697
0.68411	0.77031	0.66667	0.822	0.71323
0.67037	0.87542	0.71317	0.80507	0.63258
0.68577	0.84897	0.71094	0.83779	0.70255
0.69041	0.80364	0.65257	0.80083	0.62877
0.74297	0.69556	0.53846	0.77942	0.60268
0.70507	0.84559	0.69231	0.84214	0.6861
0.63528	0.69841	0.65769	0.80819	0.747
0.74868	0.89461	0.703	0.76289	0.713
0.68315	0.77451	0.59484	0.83216	0.696
0.61724	0.84211	0.7319	0.81129	0.688
0.66738	0.84533	0.5692	0.76703	0.70833
0.70125	0.8026	0.60943	0.79441	0.59961
0.59365	0.78896	0.60526	0.75405	0.65222
0.60673	0.73778	0.72556	0.81723	0.62578
0.66089	0.84911	0.58147	0.83029	0.59188
0.63242	0.86134	0.66518	0.79753	0.73295
0.75173	0.84515	0.71946	0.80738	0.65127
0.66219	0.74485	0.624	0.7986	0.68513
0.59122	0.78501	0.71531	0.80753	0.58796
0.59788	0.71698	0.68462	0.77995	0.70924
0.59407	0.85698	0.65432	0.79774	0.70718
0.67012	0.81232	0.69136	0.82472	0.68455
0.67169	0.88757	0.6369	0.77151	0.62689
0.69751	0.81467	0.72303	0.78571	0.59378
0.71257	0.77183	0.71625	0.81336	0.65051
0.67302	0.94398	0.76111	0.83015	0.73514
0.7254	0.76331	0.63122	0.82798	0.77613
0.62582	0.93254	0.67421	0.8292	0.6642
0.57059	0.67647	0.66963	0.87346	0.73761
0.67426	0.888	0.71717	0.75437	0.79072
0.78464	0.81232	0.62171	0.78516	0.75121
0.67058	0.83754	0.67075	0.82185	0.70756
0.68209	0.81378	0.67075	0.82066	0.76264
0.70175	0.84325	0.6596	0.78314	0.74053
0.59385	0.87883	0.64397	0.85132	0.71914
0.62374	0.8747	0.64	0.81295	0.61422
0.72249	0.82	0.59375	0.81148	0.714
0.74881	0.852	0.83079	0.77885	0.68416
0.66711	0.836	0.72624	0.85449	0.72066
0.65676	0.86333	0.60943	0.76187	0.631
0.68981	0.87013	0.712	0.81261	0.6977
0.66781	0.85333	0.74665	0.8272	0.69244
0.68254	0.77867	0.69308	0.78127	0.74
0.5903	0.82111	0.57297	0.83664	0.64946
0.70353	0.88902	0.70034	0.76845	0.64727
0.62302	0.79787	0.57579	0.79542	0.70076
0.78283	0.9279	0.67299	0.78871	0.66837
0.66049	0.80975	0.54525	0.90259	0.65625
0.70439	0.73249	0.62397	0.79031	0.56347
0.69778	0.84576	0.64686	0.82481	0.704
0.70179	0.89359	0.68056	0.82034	0.679
0.73537	0.75444	0.70595	0.85499	0.63678
0.75477	0.93021	0.66853	0.82171	0.43606
0.64596	0.88267	0.71987	0.81245	0.792
0.67982	0.89218	0.74416	0.75293	0.697
0.72589	0.80667	0.63572	0.85725	0.64773
0.6937	0.78369	0.67708	0.78631	0.67541
0.63448	0.84911	0.6792	0.84412	0.67822
0.60898	0.78	0.77864	0.7861	0.70629
0.68143	0.91121	0.67076	0.84496	0.69475
0.67579	0.75444	0.68409	0.78034	0.71207
0.675	0.848	0.70136	0.78448	0.60322
0.62926	0.8223	0.70388	0.82919	0.78584
0.68141	0.88133	0.56585	0.82468	0.707
0.73348	0.88618	0.76	0.7985	0.69231
0.72475	0.83067	0.66964	0.83916	0.59281
0.73854	0.77041	0.64457	0.83963	0.68939
0.62658	0.80778	0.72398	0.78795	0.63557
0.69783	0.80392	0.67076	0.89037	0.534
0.72487	0.76241	0.66779	0.82235	0.711
0.60108	0.70755	0.66518	0.79042	0.79348
0.66843	0.87589	0.73982	0.80782	0.64815
0.64712	0.74142	0.61846	0.8091	0.69034
0.60556	0.70858	0.68862	0.85596	0.607
0.69015	0.94394	0.5904	0.81356	0.85927
0.68562	0.73778	0.62851	0.75342	0.73891
0.63082	0.84556	0.65045	0.74136	0.666
0.60885	0.86933	0.6087	0.81465	0.86222
0.63178	0.76786	0.68444	0.80711	0.49818
0.63233	0.79412	0.7168	0.83578	0.7297
0.72884	0.79889	0.69829	0.84125	0.68215
0.58262	0.79082	0.63849	0.80702	0.77551
0.65597	0.8487	0.6169	0.74881	0.552
0.60529	0.80325	0.76889	0.821	0.72622
0.65915	0.91317	0.6225	0.79803	0.7297
0.64472	0.68133	0.70858	0.78991	0.64817
0.66261	0.77574	0.62054	0.81471	0.62812
0.5848	0.86111	0.66185	0.77302	0.696
0.54811	0.83801	0.72964	0.84437	0.606
0.78302	0.89111	0.63801	0.79733	0.61808
0.68809	0.85207	0.74629	0.81712	0.72438
0.63344	0.75649	0.71942	0.83172	0.656
0.67302	0.87579	0.68966	0.74239	0.68178
0.59057	0.90667	0.66406	0.8309	0.70085
0.65639	0.85969	0.66889	0.82198	0.66667
0.59878	0.8978	0.63222	0.80006	0.71022
0.72075	0.94118	0.76992	0.79273	0.67068
0.61563	0.92985	0.62616	0.75978	0.78426
0.60428	0.88545	0.62269	0.84825	0.59112
0.69502	0.87628	0.55892	0.80006	0.8062
0.73781	0.80303	0.74375	0.77697	0.60374
0.66604	0.94444	0.74305	0.84394	0.77899
0.74356	0.82861	0.68409	0.79889	0.5704
0.53571	0.83232	0.62959	0.79786	0.627
0.73929	0.72066	0.64683	0.83292	0.68902
0.63915	0.8	0.61616	0.81508	0.66395
0.63673	0.93556	0.75657	0.80243	0.72808
0.68219	0.77689	0.65045	0.8307	0.61598
0.6887	0.85059	0.60938	0.84353	0.56826
0.6607	0.81808	0.6532	0.80317	0.66998
0.6183	0.81985	0.67901	0.7458	0.67492
0.67703	0.87778	0.63849	0.83605	0.692
0.64582	0.81067	0.72667	0.80252	0.75641
0.70535	0.82773	0.72738	0.81983	0.61713
0.56171	0.73428	0.7221	0.84745	0.64402
0.66552	0.81918	0.62667	0.83352	0.60985
0.77825	0.91751	0.66779	0.83514	0.67347
0.54005	0.73374	0.66295	0.79401	0.57939
0.65507	0.83111	0.51469	0.77367	0.67177
0.60867	0.83688	0.70778	0.82415	0.67206
0.70122	0.87529	0.72851	0.82434	0.63163
0.69063	0.86397	0.63657	0.79594	0.74424
0.62599	0.7855	0.63737	0.87669	0.73778
0.67943	0.8358	0.64932	0.83493	0.64815
0.73666	0.87107	0.73222	0.81707	0.68902
0.60722	0.79607	0.728	0.74141	0.59822
0.64164	0.788	0.73958	0.79741	0.80157
0.66658	0.75128	0.71829	0.80716	0.60578
0.6381	0.75444	0.69522	0.80253	0.64087
0.75151	0.89394	0.7319	0.75765	0.50427
0.59598	0.83556	0.71946	0.82287	0.72606
0.74456	0.77328	0.67344	0.80335	0.70109
0.68248	0.81985	0.6412	0.7485	0.71556
0.64301	0.7987	0.58597	0.76229	0.63731
0.72042	0.89951	0.65837	0.80585	0.80671
0.66286	0.84434	0.68415	0.82687	0.754
0.66011	0.73407	0.61806	0.81554	0.55332
0.6855	0.75219	0.7	0.86799	0.58565
0.6875	0.81915	0.66111	0.79068	0.625
0.65466	0.76838	0.69754	0.79475	0.74303
0.65205	0.84594	0.80903	0.84133	0.65385
0.77725	0.89817	0.61279	0.83422	0.642
0.60872	0.80889	0.67228	0.81594	0.66171
0.67797	0.81915	0.69778	0.77038	0.73581
0.64737	0.728	0.78394	0.78912	0.6284
0.61887	0.77609	0.68155	0.81088	0.62585
0.71459	0.73413	0.6532	0.81278	0.73469
0.71976	0.96556	0.73415	0.86491	0.84159
0.67373	0.79175	0.57127	0.76222	0.70909
0.66384	0.82843	0.8	0.8111	0.75663
0.72908	0.7521	0.67195	0.84151	0.56889
0.7524	0.94485	0.784	0.83836	0.79072
0.64354	0.82133	0.72667	0.79124	0.748
0.61958	0.89731	0.62867	0.85271	0.72364
0.67214	0.72667	0.72285	0.76656	0.71378
0.58699	0.72959	0.65805	0.81329	0.64706
0.52684	0.82073	0.84144	0.72204	0.62121
0.6978	0.89541	0.63773	0.77696	0.78579
0.63494	0.74632	0.73749	0.81878	0.63225
0.71712	0.86681	0.70146	0.81662	0.59058
0.67624	0.82037	0.61161	0.82632	0.62927
0.58982	0.78431	0.62171	0.81118	0.63731
0.646	0.86607	0.68415	0.85862	0.73291
0.62292	0.93262	0.70201	0.83918	0.74538
0.61343	0.86267	0.65625	0.79963	0.778
0.75586	0.85111	0.77632	0.76568	0.61055
0.65233	0.856	0.73304	0.77737	0.66098
0.63918	0.82033	0.59929	0.82425	0.67736
0.72779	0.82233	0.72851	0.7635	0.7017
0.63862	0.89	0.62848	0.80886	0.62755
0.64748	0.86184	0.61667	0.77191	0.80398
0.62692	0.75111	0.77111	0.82328	0.73684
0.62148	0.86364	0.74665	0.77444	0.60739
0.63696	0.84874	0.578	0.7927	0.67985
0.69814	0.80252	0.82759	0.78284	0.66254
0.60943	0.90196	0.85889	0.7603	0.64957
0.6715	0.90079	0.67522	0.82299	0.83392
0.67507	0.87867	0.75543	0.82501	0.64957
0.7508	0.8135	0.69643	0.8441	0.62642
0.57356	0.88138	0.71635	0.84323	0.66327
0.59471	0.90074	0.54505	0.8489	0.71739
0.65749	0.84667	0.64983	0.81004	0.62587
0.59275	0.7896	0.625	0.777	0.7062
0.67145	0.88235	0.5982	0.80331	0.74247
0.64762	0.94853	0.65851	0.78838	0.71723
0.58347	0.76316	0.56222	0.82408	0.67614
0.6822	0.92364	0.59778	0.84815	0.60475
0.62829	0.88667	0.61227	0.77963	0.75152
0.65618	0.88603	0.65881	0.79246	0.76721
0.66164	0.85355	0.55444	0.77985	0.72524
0.65989	0.85849	0.56285	0.83333	0.70457
0.66176	0.80909	0.62736	0.79639	0.72727
0.66776	0.8852	0.74638	0.82709	0.60784
0.60428	0.79974	0.72619	0.83835	0.71414
0.72173	0.7234	0.69754	0.68593	0.6935
0.60611	0.90686	0.74219	0.79103	0.65039
0.78097	0.80503	0.76111	0.84528	0.64427
0.64695	0.9222	0.73996	0.72651	0.69975
0.60212	0.76667	0.67	0.8012	0.68111
0.68895	0.90169	0.82379	0.81168	0.72206
0.70469	0.86391	0.82784	0.81103	0.63644
0.60899	0.80357	0.66275	0.82481	0.65889
0.69153	0.80325	0.74884	0.81207	0.68533
0.66896	0.88923	0.65179	0.77575	0.63889
0.7516	0.76923	0.6936	0.83824	0.62325
0.76944	0.88235	0.61086	0.77598	0.62862
0.72329	0.88648	0.63572	0.80848	0.55612
0.65931	0.872	0.6663	0.83573	0.75645
0.66684	0.875	0.69967	0.85453	0.808
0.63075	0.88267	0.60591	0.81213	0.61156
0.7283	0.70448	0.72343	0.81535	0.71489
0.68791	0.80147	0.59694	0.83793	0.75634
0.61061	0.96627	0.75528	0.8169	0.77627
0.67154	0.78468	0.64571	0.80329	0.63542
0.62011	0.83333	0.744	0.85314	0.65222
0.66417	0.8027	0.6734	0.83887	0.712
0.67724	0.812	0.42647	0.85821	0.72697
0.70329	0.79974	0.74434	0.80762	0.74097
0.64037	0.70533	0.63875	0.80621	0.63258
0.57507	0.89394	0.69967	0.81054	0.72863
0.58727	0.78251	0.5945	0.82028	0.78314
0.65137	0.85784	0.67886	0.86563	0.69837
0.67412	0.82862	0.73443	0.81789	0.68939
0.71266	0.89793	0.58147	0.81294	0.74344
0.70307	0.82353	0.74095	0.80729	0.66327
0.67062	0.71006	0.66073	0.80782	0.71902
0.70582	0.89308	0.6875	0.81624	0.71591
0.67978	0.85225	0.61444	0.78478	0.676
0.66746	0.93137	0.74665	0.81167	0.72917
0.65704	0.86397	0.64932	0.76618	0.65761
0.63088	0.86889	0.68891	0.81202	0.75121
0.65651	0.86887	0.69486	0.81497	0.71508
0.67454	0.78032	0.66779	0.84033	0.57046
0.6674	0.77067	0.71086	0.79497	0.58996
0.70988	0.87867	0.69697	0.79803	0.60932
0.68767	0.85444	0.77455	0.82292	0.71809
0.68016	0.7783	0.70189	0.79989	0.70485
0.7566	0.7598	0.72414	0.75914	0.662
0.74562	0.7435	0.80324	0.76401	0.62877
0.65455	0.86224	0.57143	0.80978	0.59784
0.65862	0.7956	0.78472	0.84823	0.65217
0.64224	0.87736	0.61444	0.79605	0.60322
0.6271	0.73284	0.73427	0.77562	0.73339
0.68056	0.80133	0.61049	0.76356	0.61154
0.6746	0.88667	0.71296	0.74065	0.74733
0.67398	0.91877	0.71445	0.86061	0.71117
0.70341	0.85469	0.71858	0.87193	0.75705
0.67763	0.82133	0.65179	0.85357	0.7104
0.69199	0.81657	0.66444	0.82582	0.723
0.67119	0.79974	0.71719	0.8545	0.6087
0.60398	0.77556	0.64294	0.81149	0.69765
0.61085	0.88333	0.73996	0.74546	0.701
0.69677	0.89867	0.67116	0.78444	0.742
0.67781	0.79717	0.65737	0.80602	0.7308
0.59995	0.80303	0.62291	0.79234	0.68089
0.67164	0.77367	0.68056	0.81472	0.7012
0.67804	0.89941	0.57943	0.74846	0.77296
0.63836	0.72222	0.6875	0.82152	0.71066
0.6307	0.71598	0.73304	0.82878	0.54719
0.62103	0.82398	0.73749	0.76937	0.59086
0.70335	0.75368	0.66406	0.85047	0.54891
0.54343	0.80736	0.71413	0.83406	0.60268
0.67091	0.88133	0.63122	0.772	0.75335
0.6617	0.684	0.71429	0.83746	0.70026
0.71538	0.76036	0.62667	0.83103	0.71467
0.59516	0.68855	0.6052	0.79748	0.68267
0.7067	0.79847	0.73138	0.79165	0.581
0.63808	0.912	0.72268	0.81433	0.5625
0.63314	0.72321	0.75771	0.79514	0.52821
0.70441	0.67818	0.64395	0.82704	0.52541
0.72977	0.89091	0.7074	0.80645	0.75906
0.68035	0.848	0.624	0.78621	0.78322
0.72388	0.76751	0.63462	0.79222	0.74653
0.65042	0.81078	0.62333	0.84884	0.64642
0.6955	0.82015	0.63849	0.83761	0.66084
0.67251	0.77806	0.62835	0.83409	0.73372
0.64912	0.91755	0.6532	0.80977	0.73032
0.67951	0.81793	0.60845	0.81448	0.68
0.68365	0.74133	0.66891	0.83479	0.70833
0.71958	0.76183	0.69719	0.84356	0.60544
0.65401	0.86695	0.66898	0.78706	0.59961
0.62838	0.7937	0.67986	0.83476	0.72606
0.64198	0.8176	0.65385	0.80023	0.727
0.63569	0.88182	0.60294	0.82953	0.64236
0.66684	0.8227	0.70146	0.85548	0.86909
0.65019	0.81333	0.63688	0.81402	0.67492
0.74349	0.87755	0.62515	0.78912	0.60711
0.6781	0.81467	0.75421	0.78656	0.67822
0.61508	0.80589	0.79755	0.8037	0.605
0.75836	0.77551	0.60973	0.80028	0.6935
0.6037	0.81289	0.60571	0.78533	0.74685
0.6773	0.67222	0.71635	0.86243	0.55871
0.68037	0.84314	0.60973	0.84827	0.65695
0.64706	0.82933	0.65741	0.74725	0.64686
0.64062	0.7849	0.703	0.83512	0.74419
0.55202	0.75314	0.64405	0.82008	0.46233
0.62273	0.91568	0.62277	0.74778	0.62812
0.634	0.80267	0.75781	0.79672	0.69193
0.68935	0.76427	0.67075	0.8138	0.61645
0.6457	0.852	0.68126	0.82167	0.76136
0.78265	0.79733	0.77232	0.79249	0.61952
0.67193	0.85907	0.65222	0.84895	0.74145
0.70484	0.78369	0.70982	0.81939	0.697
0.67326	0.78571	0.65257	0.78763	0.80448
0.69385	0.93818	0.67634	0.75921	0.74242
0.64992	0.81579	0.60633	0.79194	0.68182
0.69733	0.72485	0.63886	0.81032	0.72109
0.6463	0.79972	0.59389	0.80388	0.64015
0.66374	0.79657	0.75314	0.80074	0.6553
0.66208	0.85799	0.71563	0.77116	0.70213
0.69351	0.84591	0.77329	0.77319	0.7049
0.71349	0.88215	0.72556	0.77554	0.765
0.68167	0.68909	0.73625	0.78427	0.74191
0.72276	0.88133	0.65257	0.80978	0.73148
0.67914	0.96691	0.53114	0.74748	0.73504
0.74603	0.82667	0.68686	0.86246	0.60727
0.65466	0.83117	0.59333	0.85077	0.72449
0.68919	0.82033	0.7119	0.81621	0.67993
0.68545	0.89731	0.56052	0.81441	0.69223
0.65535	0.78487	0.62626	0.80315	0.63848
0.61727	0.93853	0.72952	0.81307	0.793
0.69909	0.74074	0.68632	0.85225	0.63949
0.62712	0.87426	0.59491	0.80253	0.62535
0.6983	0.85714	0.60571	0.78413	0.58212
0.69947	0.78571	0.59389	0.78733	0.69866
0.72431	0.75	0.58057	0.82747	0.54451
0.5614	0.91067	0.71875	0.81127	0.81115
0.63181	0.7254	0.63515	0.81069	0.61265
0.58224	0.76599	0.73749	0.8268	0.68727
0.58886	0.86842	0.8009	0.81772	0.69444
0.67055	0.85204	0.64294	0.78794	0.66181
0.67029	0.76	0.69097	0.79396	0.54696
0.66415	0.8787	0.64062	0.74322	0.60889
0.53289	0.81495	0.7175	0.81262	0.65889
0.60424	0.7907	0.63412	0.81236	0.678
0.70185	0.85377	0.6129	0.83263	0.79196
0.62721	0.75067	0.608	0.8389	0.65209
0.63511	0.8	0.61392	0.79232	0.64352
0.58912	0.86134	0.64071	0.81976	0.60648
0.61056	0.73737	0.54743	0.82194	0.74251
0.60079	0.744	0.67889	0.75415	0.64817
0.71212	0.84906	0.60714	0.83279	0.65705
0.64907	0.80733	0.68111	0.78401	0.46994
0.68122	0.88648	0.73772	0.7778	0.657
0.66472	0.80849	0.67297	0.75223	0.77264
0.58621	0.90789	0.66319	0.81182	0.74053
0.65683	0.79902	0.59615	0.77332	0.687
0.66667	0.89931	0.73326	0.76389	0.745
0.67466	0.88836	0.61958	0.73958	0.78146
0.60603	0.78291	0.77217	0.78683	0.6216
0.65122	0.8648	0.60847	0.81508	0.529
0.59074	0.81746	0.69444	0.82424	0.76836
0.61534	0.85294	0.63951	0.81545	0.611
0.59064	0.7197	0.68409	0.78787	0.70192
0.7274	0.85812	0.73756	0.76769	0.62222
0.72732	0.81213	0.74761	0.84286	0.64493
0.57354	0.79296	0.80111	0.81344	0.76606
0.72196	0.85662	0.66435	0.79189	0.68697
0.74718	0.87554	0.67105	0.84864	0.78225
0.64526	0.84889	0.63616	0.81523	0.61
0.71208	0.85733	0.76584	0.8204	0.63636
0.66182	0.82101	0.54514	0.79065	0.6938
0.61872	0.79966	0.71969	0.82466	0.73761
0.67116	0.86982	0.68866	0.83387	0.56624
0.66818	0.80975	0.7386	0.808	0.51902
0.57786	0.76623	0.64005	0.83313	0.65741
0.67898	0.94	0.67986	0.77042	0.6124
0.57143	0.87426	0.78356	0.82513	0.78704
0.59232	0.78814	0.66514	0.80625	0.75612
0.71257	0.82981	0.63375	0.81349	0.807
0.67674	0.78533	0.48597	0.78611	0.6125
0.78995	0.91919	0.73438	0.83248	0.60417
0.60367	0.86905	0.6	0.76945	0.68731
0.69305	0.82979	0.74972	0.80331	0.66047
0.67558	0.92	0.76228	0.78862	0.68619
0.60979	0.90584	0.53507	0.73394	0.69
0.60926	0.76786	0.70732	0.80403	0.77891
0.68523	0.82233	0.72333	0.81347	0.60417
0.64659	0.86688	0.66514	0.82308	0.60372
0.66932	0.85091	0.6936	0.87101	0.68421
0.70888	0.82598	0.72303	0.79256	0.62883
0.6687	0.78151	0.74219	0.8261	0.68089
0.65889	0.91457	0.69486	0.77328	0.78898
0.63851	0.82493	0.6596	0.81245	0.753
0.71283	0.69067	0.52344	0.82289	0.60155
0.69703	0.86478	0.81335	0.79965	0.6712
0.68868	0.74745	0.53829	0.82235	0.76693
0.69564	0.86532	0.54882	0.85888	0.67956
0.62297	0.83946	0.77791	0.80802	0.67519
0.67066	0.875	0.79771	0.8148	0.72433
0.67271	0.86288	0.74444	0.74722	0.7192
0.65725	0.89216	0.74286	0.84531	0.69866
0.62884	0.79078	0.70089	0.82145	0.71476
0.70492	0.87333	0.77009	0.76667	0.64662
0.64699	0.83087	0.83259	0.7852	0.65814
0.6446	0.84311	0.69118	0.86707	0.63678
0.59312	0.81402	0.56335	0.78357	0.74905
0.60377	0.80995	0.69371	0.83065	0.64312
0.69708	0.85733	0.76863	0.79107	0.72253
0.69112	0.75636	0.65829	0.81307	0.79156
0.59958	0.86133	0.72166	0.75387	0.5903
0.62631	0.83136	0.74537	0.79448	0.62047
0.59767	0.84311	0.66071	0.76642	0.52799
0.56525	0.80642	0.73304	0.79354	0.66861
0.69973	0.816	0.7037	0.85671	0.80848
0.68641	0.85059	0.60156	0.77648	0.67289
0.72968	0.86695	0.62851	0.82986	0.60236
0.65647	0.8747	0.64294	0.80382	0.84606
0.65856	0.80147	0.71657	0.8241	0.60933
0.67466	0.71939	0.67534	0.84732	0.70943
0.68466	0.88515	0.71606	0.80836	0.76161
0.59716	0.85355	0.63404	0.78719	0.69231
0.66123	0.77778	0.656	0.78402	0.655
0.68724	0.81092	0.69683	0.83243	0.78535
0.66604	0.87395	0.67297	0.77378	0.69417
0.65423	0.848	0.49074	0.83759	0.74527
0.64619	0.78064	0.54209	0.82717	0.74337
0.65325	0.89535	0.70833	0.78262	0.74893
0.6557	0.79209	0.76562	0.82315	0.76364
0.71217	0.78487	0.71117	0.84542	0.61816
0.67063	0.90931	0.66148	0.86941	0.65697
0.73232	0.85469	0.69829	0.77521	0.53312
0.60788	0.88018	0.73884	0.78807	0.74844
0.74178	0.85106	0.7297	0.80682	0.69866
0.56823	0.68787	0.74747	0.8521	0.70667
0.63115	0.75943	0.68171	0.84452	0.77519
0.68556	0.77489	0.70023	0.82235	0.65841
0.6303	0.6875	0.7284	0.83133	0.5492
0.65676	0.87589	0.65881	0.87234	0.69576
0.66816	0.83091	0.75314	0.85876	0.71137
0.62745	0.82692	0.69308	0.84529	0.67389
0.66234	0.75858	0.56174	0.78433	0.59564
0.69572	0.81067	0.64286	0.77183	0.64267
0.68548	0.90667	0.76974	0.74814	0.70588
0.68889	0.89413	0.65714	0.77382	0.62078
0.60287	0.80195	0.67215	0.79831	0.594
0.76528	0.81618	0.68778	0.86406	0.59822
0.66846	0.82	0.70208	0.79767	0.71
0.63205	0.91864	0.60289	0.77118	0.642
0.64648	0.76333	0.54545	0.87459	0.65399
0.66658	0.72267	0.79745	0.82259	0.7038
0.70507	0.75397	0.62222	0.79475	0.75
0.67733	0.76183	0.65045	0.78333	0.64711
0.60196	0.83638	0.70146	0.76555	0.75383
0.64815	0.79692	0.72879	0.85528	0.55644
0.7165	0.79966	0.67543	0.86972	0.73514
0.65757	0.75	0.66218	0.7693	0.85
0.66101	0.84439	0.7779	0.80423	0.78125
0.7831	0.8032	0.63111	0.77577	0.73168
0.75053	0.84314	0.67986	0.76809	0.7197
0.63374	0.72222	0.70171	0.83951	0.5161
0.65415	0.90944	0.57486	0.8261	0.65162
0.64683	0.80189	0.65217	0.81619	0.71688
0.76027	0.88312	0.65509	0.78446	0.75095
0.61806	0.87333	0.64961	0.77653	0.575
0.64107	0.89776	0.63626	0.80691	0.63022
0.61765	0.85011	0.62443	0.83751	0.57292
0.66585	0.84096	0.54464	0.75395	0.75851
0.64675	0.89016	0.64253	0.72432	0.72343
0.58571	0.85126	0.56841	0.81301	0.68222
0.63796	0.83648	0.73667	0.75051	0.74432
0.58156	0.81121	0.77022	0.78315	0.66149
0.62877	0.8648	0.72952	0.79534	0.69303
0.61909	0.86538	0.57143	0.77514	0.69423
0.71061	0.79	0.71875	0.82162	0.61322
0.61931	0.80303	0.63543	0.83515	0.67148
0.71509	0.836	0.76085	0.79946	0.80797
0.66043	0.69504	0.65687	0.83012	0.64678
0.67091	0.848	0.73643	0.84061	0.68803
0.73806	0.86892	0.71987	0.79507	0.59511
0.69629	0.87121	0.61846	0.80405	0.70546
0.71126	0.81944	0.73438	0.82759	0.62812
0.61343	0.86391	0.72859	0.82899	0.53704
0.65888	0.88936	0.74638	0.8162	0.74185
0.58636	0.90896	0.76418	0.80857	0.679
0.66138	0.85222	0.63181	0.83316	0.65705
0.634	0.82133	0.71719	0.81916	0.70985
0.6841	0.82721	0.71172	0.74572	0.72254
0.63261	0.80556	0.7309	0.83594	0.69907
0.70873	0.91017	0.58743	0.81804	0.71591
0.71114	0.67677	0.72172	0.81982	0.716
0.69706	0.7426	0.70857	0.80829	0.59441
0.62575	0.7673	0.67647	0.8317	0.67201
0.67884	0.77484	0.59771	0.84238	0.66239
0.71417	0.89308	0.61055	0.78591	0.64121
0.52169	0.7695	0.66403	0.84787	0.622
0.65655	0.79667	0.62291	0.75501	0.659
0.66128	0.86	0.71719	0.81792	0.69643
0.6442	0.76732	0.55882	0.77311	0.73264
0.72861	0.85812	0.62959	0.83048	0.75083
0.63103	0.89937	0.66551	0.84274	0.55199
0.6627	0.89349	0.73032	0.77746	0.74621
0.62076	0.93939	0.64062	0.79908	0.75862
0.62291	0.86667	0.43778	0.86184	0.643
0.65181	0.78333	0.76778	0.83869	0.67873
0.7214	0.79222	0.70814	0.8094	0.65635
0.72504	0.84211	0.56473	0.78383	0.6679
0.69064	0.88889	0.62783	0.8059	0.65039
0.69936	0.82781	0.68343	0.73693	0.53939
0.67084	0.80892	0.71829	0.78661	0.72464
0.58488	0.80021	0.70968	0.80324	0.73333
0.59973	0.86407	0.51244	0.81608	0.75862
0.64872	0.79082	0.55769	0.8366	0.61197
0.65069	0.79974	0.71875	0.79697	0.52808
0.69153	0.91872	0.73923	0.84754	0.60889
0.68209	0.72832	0.79686	0.79377	0.709
0.57682	0.82114	0.73222	0.81952	0.72101
0.58199	0.84515	0.64739	0.76079	0.73422
0.64966	0.84397	0.78754	0.80526	0.73939
0.69703	0.872	0.56404	0.83827	0.61939
0.72642	0.85093	0.67873	0.80428	0.71827
0.6991	0.88648	0.68632	0.81303	0.79378
0.64232	0.71854	0.58486	0.78975	0.77913
0.71073	0.86975	0.73884	0.83607	0.861
0.70201	0.94133	0.60269	0.77136	0.8042
0.65122	0.844	0.73565	0.72552	0.722
0.68793	0.80533	0.55204	0.76746	0.65212
0.72115	0.79088	0.64534	0.77933	0.65647
0.65741	0.95938	0.71111	0.82575	0.64796
0.64765	0.81	0.69378	0.82415	0.53061
0.67925	0.81333	0.78222	0.85789	0.69333
0.67534	0.84874	0.74095	0.78528	0.5641
0.60867	0.74632	0.61958	0.8374	0.781
0.6756	0.94005	0.5905	0.78978	0.73422
0.65512	0.85333	0.66071	0.83482	0.69679
0.66393	0.92857	0.73326	0.81382	0.68416
0.66455	0.80102	0.66551	0.85553	0.6721
0.67145	0.88994	0.65095	0.82983	0.5903
0.65767	0.80667	0.74107	0.80644	0.66132
0.63889	0.92474	0.71	0.82896	0.6875
0.70955	0.844	0.61765	0.78838	0.672
0.77619	0.82033	0.6	0.82855	0.73825
0.61857	0.86762	0.6317	0.85887	0.81178
0.68882	0.87372	0.62963	0.78388	0.699
0.6127	0.84172	0.79864	0.83147	0.60752
0.6295	0.8355	0.6431	0.83714	0.563
0.69312	0.74828	0.8125	0.81972	0.58829
0.67305	0.70266	0.74548	0.81407	0.73821
0.66215	0.79289	0.57464	0.80683	0.70675
0.65466	0.71889	0.82267	0.85456	0.72808
0.70546	0.88416	0.7	0.81797	0.72159
0.6887	0.85714	0.58586	0.80409	0.70667
0.71576	0.8027	0.79129	0.85855	0.81631
0.64868	0.87722	0.6392	0.75323	0.68545
0.58382	0.76891	0.66333	0.83772	0.6827
0.63913	0.89556	0.68778	0.80749	0.79356
0.65714	0.87535	0.7386	0.78975	0.56937
0.65753	0.91447	0.66741	0.89444	0.73178
0.66498	0.82667	0.68966	0.81857	0.6236
0.76598	0.92088	0.67186	0.84168	0.625
0.67647	0.84933	0.64253	0.7876	0.63859
0.63342	0.78675	0.60943	0.87086	0.78801
0.73054	0.875	0.62946	0.82013	0.69112
0.72573	0.88111	0.69556	0.89213	0.62784
0.61058	0.81132	0.67969	0.8482	0.792
0.65056	0.75794	0.68415	0.82478	0.693
0.62695	0.84694	0.779	0.80647	0.62997
0.64615	0.88384	0.6651	0.80755	0.5967
0.57639	0.91222	0.6629	0.77005	0.73664
0.67745	0.93639	0.77778	0.84756	0.69511
0.7304	0.89958	0.66218	0.83673	0.62117
0.69471	0.71818	0.6941	0.82752	0.68094
0.61364	0.80867	0.69856	0.84582	0.64015
0.62322	0.79291	0.76786	0.8108	0.49745
0.78449	0.88923	0.5933	0.81471	0.69288
0.59096	0.86695	0.65724	0.84898	0.63467
0.64627	0.82742	0.58036	0.82094	0.86127
0.69893	0.93553	0.62556	0.81205	0.65772
0.71202	0.83636	0.77941	0.82473	0.62762
0.66425	0.82843	0.68	0.75486	0.70284
0.72007	0.80655	0.69097	0.77866	0.72142
0.66801	0.83067	0.71413	0.80193	0.63782
0.66871	0.868	0.66171	0.8204	0.7036
0.6107	0.86179	0.77489	0.79205	0.67492
0.62264	0.85333	0.70718	0.81216	0.69318
0.60451	0.93097	0.656	0.82789	0.66327
0.70709	0.77673	0.61005	0.7494	0.76572
0.73232	0.72549	0.56787	0.73028	0.66883
0.62387	0.84524	0.70968	0.74552	0.85587
0.71186	0.87037	0.61105	0.8178	0.44643
0.69109	0.84311	0.80247	0.74557	0.646
0.66506	0.77171	0.77149	0.82652	0.56268
0.71786	0.80252	0.66898	0.80811	0.68706
0.72749	0.93021	0.57127	0.83773	0.66239
0.70571	0.87245	0.62	0.78719	0.71739
0.72913	0.86695	0.63412	0.81103	0.64341
0.59603	0.84752	0.80571	0.82898	0.61458
0.65882	0.76832	0.61312	0.78664	0.56365
0.68037	0.81232	0.7587	0.79149	0.67857
0.73636	0.84211	0.73756	0.83099	0.73543
0.72521	0.84007	0.62896	0.79963	0.77536
0.64939	0.84444	0.59955	0.78963	0.78953
0.56905	0.7602	0.68742	0.78975	0.71173
0.74744	0.73669	0.54658	0.792	0.64043
0.6455	0.81273	0.78472	0.84083	0.71111
0.60982	0.77193	0.53943	0.74102	0.62196
0.67292	0.88133	0.69643	0.81613	0.69473
0.69492	0.83991	0.67584	0.82173	0.76344
0.63984	0.91054	0.78	0.79802	0.624
0.70847	0.84926	0.53535	0.84474	0.65889
0.66089	0.93067	0.67116	0.84863	0.5322
0.61706	0.83053	0.64914	0.82736	0.6309
0.58153	0.70824	0.74638	0.88312	0.66235
0.73663	0.66709	0.72768	0.77093	0.64205
0.64779	0.88416	0.7121	0.83407	0.64817
0.66799	0.88522	0.83556	0.80421	0.62689
0.61772	0.8833	0.77279	0.76315	0.78134
0.62057	0.8227	0.67003	0.83175	0.77091
0.54603	0.76611	0.81594	0.84237	0.60889
0.72992	0.89467	0.64222	0.81037	0.65598
0.62797	0.77663	0.6956	0.77269	0.63364
0.63902	0.72054	0.66556	0.80049	0.59733
0.66162	0.90503	0.67081	0.85285	0.72485
0.76175	0.81918	0.58929	0.7981	0.65261
0.68009	0.78175	0.69737	0.82555	0.55527
0.70494	0.80844	0.51004	0.82064	0.73279
0.64619	0.80921	0.72114	0.84332	0.534
0.64709	0.90307	0.62963	0.81002	0.768
0.67107	0.87209	0.72098	0.79817	0.56633
0.70229	0.82598	0.73756	0.75063	0.65919
0.63989	0.80933	0.76736	0.81262	0.6714
0.70267	0.70137	0.64512	0.8213	0.68803
0.64883	0.83333	0.81369	0.84798	0.67754
0.69735	0.81232	0.63925	0.81536	0.58152
0.58621	0.85651	0.63973	0.78959	0.60268
0.58095	0.80111	0.73504	0.81489	0.72801
0.59788	0.87883	0.75347	0.77651	0.635
0.69751	0.83097	0.7119	0.77561	0.67803
0.71717	0.8474	0.61222	0.83523	0.65278
0.62807	0.85692	0.62177	0.81458	0.66304
0.67439	0.80178	0.68854	0.78215	0.60301
0.69544	0.85812	0.61402	0.81043	0.75413
0.72541	0.76659	0.664	0.75561	0.66383
0.56798	0.82667	0.7475	0.75108	0.60417
0.69351	0.83284	0.56635	0.80529	0.724
0.69408	0.75444	0.62443	0.82028	0.72338
0.68541	0.85812	0.64516	0.84389	0.70833
0.6724	0.77867	0.61714	0.79798	0.59046
0.63904	0.90933	0.75905	0.82901	0.69337
0.55528	0.89006	0.7309	0.8375	0.69338
0.71908	0.85535	0.72333	0.79597	0.69638
0.66237	0.90307	0.74444	0.80119	0.58824
0.69761	0.91273	0.66627	0.77096	0.64456
0.63586	0.83805	0.71719	0.86044	0.72155
0.65731	0.864	0.68	0.76631	0.7227
0.72648	0.82353	0.65111	0.81814	0.75996
0.73971	0.764	0.69139	0.82366	0.70833
0.70022	0.84454	0.59375	0.77933	0.697
0.61752	0.784	0.69676	0.79174	0.66569
0.67709	0.8341	0.72847	0.85035	0.73485
0.7103	0.79966	0.65179	0.80807	0.61276
0.58347	0.69149	0.61105	0.79661	0.73065

## Sheet: SFig3(accu)
HKH	HRC	HUH	UYA	OTHER
0.56911	0.69231	0.5	0.72959	0.61429
0.57724	0.78462	0.63333	0.72959	0.6
0.61789	0.58462	0.65	0.7398	0.65714
0.64228	0.67692	0.56667	0.82143	0.58571
0.57724	0.72308	0.46667	0.7398	0.62857
0.64228	0.66154	0.51667	0.69898	0.6
0.56911	0.58462	0.65	0.80102	0.71429
0.52846	0.69231	0.63333	0.71939	0.62857
0.61789	0.8	0.6	0.75	0.6
0.56911	0.75385	0.46667	0.72959	0.72857
0.58537	0.69231	0.65	0.7449	0.65714
0.5935	0.75385	0.6	0.79082	0.7
0.60976	0.56923	0.48333	0.69898	0.62857
0.60976	0.56923	0.5	0.7398	0.55714
0.55285	0.70769	0.65	0.7449	0.62857
0.50407	0.69231	0.61667	0.76531	0.6
0.56911	0.63077	0.66667	0.77551	0.64286
0.56911	0.69231	0.5	0.70408	0.61429
0.69106	0.63077	0.63333	0.68367	0.48571
0.64228	0.58462	0.56667	0.75	0.65714
0.57724	0.70769	0.65	0.69898	0.67143
0.56911	0.6	0.43333	0.73469	0.58571
0.50407	0.72308	0.51667	0.69388	0.7
0.60976	0.70769	0.61667	0.70918	0.55714
0.56098	0.56923	0.5	0.70408	0.71429
0.60163	0.58462	0.65	0.70408	0.67143
0.52846	0.58462	0.46667	0.79082	0.58571
0.56098	0.61538	0.51667	0.77041	0.55714
0.60163	0.66154	0.51667	0.73469	0.7
0.62602	0.72308	0.56667	0.71939	0.68571
0.56098	0.58462	0.63333	0.7398	0.7
0.57724	0.76923	0.56667	0.7602	0.67143
0.56098	0.75385	0.55	0.75	0.6
0.58537	0.61538	0.53333	0.7602	0.58571
0.5122	0.61538	0.46667	0.71429	0.68571
0.61789	0.78462	0.58333	0.71939	0.67143
0.54472	0.73846	0.61667	0.71939	0.7
0.4878	0.69231	0.53333	0.72449	0.65714
0.52846	0.75385	0.45	0.71429	0.62857
0.60976	0.64615	0.53333	0.77041	0.62857
0.50407	0.67692	0.46667	0.75	0.74286
0.58537	0.66154	0.56667	0.70918	0.6
0.52033	0.70769	0.56667	0.7551	0.62857
0.66667	0.61538	0.53333	0.73469	0.54286
0.58537	0.64615	0.48333	0.73469	0.55714
0.65041	0.70769	0.51667	0.77041	0.68571
0.56911	0.69231	0.55	0.69898	0.58571
0.61789	0.69231	0.71667	0.68878	0.6
0.57724	0.67692	0.51667	0.73469	0.64286
0.56098	0.63077	0.55	0.67347	0.62857
0.65041	0.64615	0.53333	0.69388	0.68571
0.56911	0.72308	0.65	0.72449	0.68571
0.55285	0.73846	0.6	0.75	0.57143
0.60163	0.78462	0.46667	0.73469	0.62857
0.60163	0.61538	0.56667	0.73469	0.67143
0.56911	0.67692	0.53333	0.71429	0.55714
0.5935	0.66154	0.61667	0.72959	0.62857
0.56098	0.61538	0.6	0.73469	0.7
0.54472	0.61538	0.6	0.71939	0.65714
0.5935	0.63077	0.55	0.75	0.58571
0.57724	0.75385	0.56667	0.72959	0.67143
0.56911	0.70769	0.55	0.75	0.65714
0.56911	0.8	0.55	0.7602	0.62857
0.52846	0.72308	0.6	0.67857	0.61429
0.60163	0.67692	0.53333	0.71429	0.54286
0.61789	0.73846	0.65	0.7602	0.61429
0.56911	0.72308	0.55	0.7551	0.64286
0.54472	0.67692	0.51667	0.70918	0.47143
0.47967	0.67692	0.45	0.75	0.61429
0.61789	0.76923	0.6	0.7551	0.67143
0.61789	0.72308	0.46667	0.70408	0.48571
0.5935	0.66154	0.61667	0.79082	0.6
0.53659	0.72308	0.56667	0.71429	0.58571
0.53659	0.63077	0.58333	0.72959	0.57143
0.60163	0.6	0.6	0.77041	0.54286
0.5935	0.66154	0.5	0.69898	0.54286
0.65041	0.67692	0.6	0.70408	0.64286
0.57724	0.69231	0.55	0.72959	0.61429
0.69919	0.64615	0.56667	0.7551	0.68571
0.55285	0.63077	0.46667	0.7449	0.58571
0.56098	0.70769	0.56667	0.7398	0.52857
0.47154	0.76923	0.6	0.72449	0.62857
0.54472	0.61538	0.55	0.72959	0.65714
0.55285	0.64615	0.58333	0.66327	0.55714
0.61789	0.64615	0.48333	0.7449	0.64286
0.5935	0.63077	0.63333	0.7449	0.67143
0.64228	0.73846	0.66667	0.71939	0.68571
0.5935	0.75385	0.56667	0.7449	0.45714
0.60976	0.73846	0.56667	0.77551	0.6
0.56911	0.76923	0.53333	0.72959	0.67143
0.60976	0.64615	0.41667	0.7449	0.71429
0.53659	0.61538	0.6	0.76531	0.6
0.52846	0.63077	0.63333	0.71939	0.61429
0.47154	0.56923	0.51667	0.68878	0.71429
0.62602	0.75385	0.58333	0.72959	0.65714
0.56911	0.67692	0.56667	0.7551	0.61429
0.62602	0.69231	0.6	0.70918	0.61429
0.61789	0.64615	0.56667	0.78571	0.54286
0.47967	0.66154	0.58333	0.77041	0.52857
0.64228	0.73846	0.61667	0.7449	0.6
0.55285	0.70769	0.6	0.7449	0.6
0.5935	0.67692	0.56667	0.7449	0.67143
0.55285	0.76923	0.61667	0.78061	0.65714
0.61789	0.6	0.53333	0.76531	0.6
0.52033	0.76923	0.61667	0.72449	0.61429
0.60163	0.63077	0.66667	0.7602	0.67143
0.5935	0.81538	0.58333	0.71429	0.51429
0.5935	0.6	0.56667	0.77041	0.62857
0.55285	0.69231	0.56667	0.7551	0.71429
0.66667	0.69231	0.66667	0.72449	0.62857
0.60976	0.78462	0.56667	0.68878	0.68571
0.65854	0.66154	0.55	0.73469	0.58571
0.58537	0.64615	0.56667	0.77551	0.47143
0.54472	0.6	0.6	0.73469	0.68571
0.60976	0.69231	0.66667	0.71429	0.5
0.58537	0.70769	0.7	0.77041	0.48571
0.68293	0.63077	0.66667	0.72959	0.54286
0.60976	0.69231	0.61667	0.76531	0.55714
0.53659	0.75385	0.6	0.68367	0.6
0.5122	0.66154	0.61667	0.73469	0.58571
0.61789	0.66154	0.6	0.7602	0.64286
0.52846	0.75385	0.5	0.72959	0.57143
0.63415	0.64615	0.41667	0.79082	0.65714
0.58537	0.63077	0.63333	0.7602	0.54286
0.65041	0.63077	0.51667	0.71939	0.6
0.52033	0.76923	0.43333	0.77041	0.67143
0.57724	0.70769	0.55	0.69388	0.6
0.58537	0.50769	0.41667	0.78571	0.51429
0.57724	0.70769	0.66667	0.73469	0.64286
0.57724	0.66154	0.51667	0.7449	0.57143
0.5935	0.70769	0.55	0.7551	0.62857
0.55285	0.69231	0.51667	0.67857	0.54286
0.57724	0.55385	0.66667	0.77551	0.54286
0.60976	0.63077	0.51667	0.77041	0.47143
0.60163	0.56923	0.6	0.71939	0.6
0.60976	0.72308	0.51667	0.78571	0.7
0.64228	0.75385	0.53333	0.72449	0.61429
0.55285	0.78462	0.63333	0.71939	0.62857
0.5935	0.6	0.63333	0.81633	0.5
0.65854	0.69231	0.53333	0.7602	0.62857
0.60163	0.63077	0.55	0.77041	0.74286
0.47967	0.78462	0.5	0.73469	0.6
0.58537	0.70769	0.61667	0.76531	0.57143
0.64228	0.69231	0.58333	0.7398	0.64286
0.60163	0.66154	0.68333	0.7551	0.7
0.56911	0.73846	0.6	0.75	0.72857
0.58537	0.72308	0.55	0.72959	0.57143
0.56911	0.78462	0.63333	0.70918	0.62857
0.55285	0.66154	0.66667	0.70408	0.6
0.55285	0.70769	0.55	0.75	0.58571
0.53659	0.64615	0.65	0.7449	0.71429
0.52846	0.66154	0.53333	0.79082	0.65714
0.58537	0.64615	0.61667	0.69898	0.67143
0.60163	0.63077	0.46667	0.7398	0.54286
0.6748	0.78462	0.46667	0.7449	0.68571
0.63415	0.67692	0.63333	0.7398	0.65714
0.62602	0.64615	0.7	0.7449	0.55714
0.56098	0.64615	0.63333	0.75	0.61429
0.60163	0.69231	0.51667	0.73469	0.61429
0.58537	0.6	0.61667	0.72959	0.61429
0.53659	0.63077	0.63333	0.69388	0.62857
0.56911	0.61538	0.53333	0.71939	0.65714
0.5935	0.64615	0.55	0.71939	0.57143
0.56098	0.73846	0.5	0.77551	0.72857
0.49593	0.58462	0.65	0.75	0.62857
0.5935	0.67692	0.61667	0.73469	0.58571
0.61789	0.64615	0.63333	0.69898	0.65714
0.64228	0.70769	0.6	0.71939	0.65714
0.57724	0.75385	0.55	0.71429	0.65714
0.60976	0.70769	0.65	0.7449	0.6
0.57724	0.72308	0.53333	0.68878	0.6
0.58537	0.58462	0.51667	0.73469	0.65714
0.60976	0.70769	0.63333	0.7449	0.52857
0.57724	0.72308	0.55	0.78061	0.6
0.61789	0.67692	0.6	0.70408	0.65714
0.54472	0.72308	0.51667	0.70918	0.65714
0.63415	0.75385	0.51667	0.71429	0.61429
0.5935	0.58462	0.48333	0.76531	0.64286
0.57724	0.61538	0.61667	0.77041	0.52857
0.53659	0.67692	0.48333	0.77551	0.55714
0.56911	0.69231	0.51667	0.76531	0.72857
0.60163	0.6	0.53333	0.75	0.67143
0.53659	0.61538	0.56667	0.71429	0.62857
0.66667	0.67692	0.48333	0.7398	0.71429
0.57724	0.64615	0.65	0.7398	0.62857
0.56911	0.66154	0.58333	0.78061	0.67143
0.62602	0.61538	0.55	0.7551	0.55714
0.56098	0.64615	0.6	0.67347	0.54286
0.65041	0.69231	0.61667	0.77041	0.72857
0.61789	0.56923	0.51667	0.72449	0.65714
0.60976	0.72308	0.45	0.69898	0.68571
0.54472	0.55385	0.51667	0.73469	0.64286
0.52846	0.64615	0.56667	0.75	0.61429
0.60976	0.67692	0.56667	0.69388	0.75714
0.66667	0.6	0.53333	0.78571	0.6
0.5935	0.58462	0.68333	0.78571	0.61429
0.53659	0.69231	0.6	0.71429	0.55714
0.4878	0.67692	0.56667	0.7602	0.58571
0.56911	0.70769	0.6	0.69898	0.62857
0.50407	0.61538	0.56667	0.70918	0.68571
0.57724	0.66154	0.51667	0.73469	0.51429
0.54472	0.76923	0.68333	0.76531	0.6
0.53659	0.72308	0.71667	0.71939	0.58571
0.58537	0.64615	0.53333	0.72959	0.61429
0.5935	0.6	0.51667	0.79592	0.68571
0.63415	0.75385	0.48333	0.75	0.77143
0.52846	0.78462	0.63333	0.7449	0.62857
0.60163	0.75385	0.55	0.71939	0.6
0.55285	0.56923	0.58333	0.80102	0.68571
0.5935	0.70769	0.56667	0.69898	0.58571
0.5935	0.47692	0.65	0.72959	0.61429
0.60163	0.61538	0.53333	0.77041	0.58571
0.58537	0.67692	0.55	0.71939	0.62857
0.55285	0.67692	0.53333	0.80612	0.6
0.64228	0.67692	0.63333	0.76531	0.64286
0.5122	0.70769	0.41667	0.79082	0.62857
0.60976	0.72308	0.45	0.70408	0.65714
0.63415	0.64615	0.51667	0.69388	0.52857
0.65854	0.75385	0.58333	0.7398	0.57143
0.56098	0.69231	0.53333	0.70918	0.64286
0.55285	0.69231	0.6	0.7449	0.57143
0.58537	0.55385	0.5	0.78571	0.54286
0.65041	0.55385	0.5	0.71429	0.7
0.62602	0.58462	0.6	0.80102	0.65714
0.5935	0.55385	0.53333	0.7602	0.55714
0.61789	0.67692	0.6	0.79082	0.71429
0.63415	0.61538	0.58333	0.71939	0.6
0.61789	0.64615	0.5	0.7551	0.62857
0.47967	0.66154	0.46667	0.72449	0.67143
0.62602	0.6	0.46667	0.7449	0.67143
0.50407	0.72308	0.68333	0.68367	0.65714
0.56911	0.73846	0.56667	0.7602	0.71429
0.58537	0.66154	0.65	0.75	0.64286
0.54472	0.64615	0.56667	0.70408	0.57143
0.60163	0.63077	0.55	0.72959	0.58571
0.55285	0.64615	0.5	0.72959	0.6
0.61789	0.72308	0.55	0.7551	0.58571
0.53659	0.63077	0.55	0.82143	0.54286
0.52033	0.69231	0.48333	0.7602	0.67143
0.58537	0.66154	0.53333	0.78571	0.58571
0.57724	0.63077	0.55	0.77551	0.6
0.61789	0.67692	0.63333	0.7551	0.62857
0.52846	0.69231	0.56667	0.76531	0.68571
0.65854	0.66154	0.63333	0.69388	0.6
0.65854	0.72308	0.55	0.68878	0.54286
0.52846	0.6	0.53333	0.7398	0.67143
0.5935	0.66154	0.61667	0.78571	0.64286
0.5122	0.63077	0.53333	0.7449	0.5
0.52033	0.73846	0.61667	0.7551	0.62857
0.54472	0.61538	0.6	0.71429	0.58571
0.56098	0.75385	0.48333	0.70918	0.64286
0.58537	0.69231	0.5	0.7602	0.68571
0.55285	0.56923	0.51667	0.7398	0.62857
0.60976	0.67692	0.55	0.69898	0.55714
0.56911	0.66154	0.53333	0.70918	0.58571
0.52033	0.69231	0.61667	0.71939	0.74286
0.61789	0.67692	0.5	0.73469	0.58571
0.65854	0.66154	0.58333	0.72959	0.61429
0.60163	0.63077	0.5	0.69898	0.64286
0.68293	0.78462	0.6	0.73469	0.67143
0.53659	0.69231	0.6	0.71939	0.67143
0.54472	0.69231	0.66667	0.72959	0.51429
0.58537	0.67692	0.63333	0.80612	0.58571
0.66667	0.64615	0.46667	0.71939	0.74286
0.50407	0.70769	0.68333	0.68367	0.68571
0.61789	0.70769	0.51667	0.70918	0.55714
0.60976	0.67692	0.58333	0.73469	0.72857
0.56911	0.61538	0.48333	0.73469	0.65714
0.62602	0.73846	0.58333	0.73469	0.65714
0.5935	0.72308	0.53333	0.73469	0.52857
0.68293	0.75385	0.56667	0.73469	0.64286
0.66667	0.67692	0.55	0.72959	0.65714
0.5935	0.64615	0.58333	0.77551	0.62857
0.5935	0.70769	0.63333	0.7398	0.61429
0.52846	0.66154	0.51667	0.71429	0.65714
0.52033	0.78462	0.6	0.7602	0.64286
0.60976	0.73846	0.41667	0.78571	0.7
0.5122	0.66154	0.56667	0.71429	0.55714
0.52033	0.69231	0.56667	0.71429	0.6
0.54472	0.75385	0.53333	0.69388	0.57143
0.5935	0.76923	0.65	0.7551	0.64286
0.62602	0.69231	0.55	0.80612	0.64286
0.62602	0.73846	0.61667	0.64796	0.65714
0.5935	0.76923	0.61667	0.73469	0.6
0.52033	0.72308	0.56667	0.7398	0.61429
0.61789	0.75385	0.5	0.71939	0.62857
0.60163	0.72308	0.63333	0.7551	0.6
0.54472	0.64615	0.58333	0.79082	0.61429
0.53659	0.64615	0.51667	0.71939	0.61429
0.55285	0.64615	0.51667	0.76531	0.55714
0.66667	0.63077	0.6	0.72449	0.65714
0.6748	0.6	0.71667	0.7602	0.57143
0.72358	0.72308	0.56667	0.72959	0.62857
0.55285	0.53846	0.58333	0.71939	0.62857
0.65041	0.56923	0.46667	0.76531	0.74286
0.5935	0.73846	0.58333	0.71429	0.64286
0.65854	0.63077	0.56667	0.71429	0.58571
0.56911	0.64615	0.58333	0.71939	0.64286
0.56098	0.55385	0.46667	0.77551	0.64286
0.61789	0.67692	0.53333	0.7551	0.67143
0.49593	0.72308	0.5	0.71429	0.6
0.56911	0.66154	0.5	0.7602	0.62857
0.61789	0.63077	0.58333	0.7551	0.61429
0.57724	0.73846	0.53333	0.7602	0.65714
0.54472	0.69231	0.51667	0.7551	0.72857
0.58537	0.66154	0.58333	0.67857	0.54286
0.60163	0.69231	0.56667	0.71939	0.65714
0.60976	0.73846	0.65	0.78571	0.64286
0.65854	0.58462	0.58333	0.70408	0.58571
0.56098	0.63077	0.61667	0.7551	0.6
0.5935	0.73846	0.63333	0.68878	0.58571
0.5935	0.69231	0.58333	0.77041	0.74286
0.56098	0.69231	0.68333	0.76531	0.65714
0.58537	0.69231	0.55	0.75	0.54286
0.60163	0.64615	0.6	0.71429	0.67143
0.58537	0.69231	0.51667	0.7449	0.6
0.69106	0.63077	0.61667	0.70408	0.62857
0.60976	0.72308	0.65	0.69898	0.71429
0.61789	0.72308	0.65	0.67347	0.7
0.53659	0.8	0.61667	0.77041	0.57143
0.61789	0.75385	0.61667	0.72449	0.65714
0.5935	0.70769	0.65	0.77041	0.54286
0.58537	0.63077	0.68333	0.72959	0.55714
0.65041	0.64615	0.53333	0.72959	0.62857
0.54472	0.75385	0.58333	0.64796	0.67143
0.70732	0.69231	0.58333	0.76531	0.65714
0.60976	0.61538	0.48333	0.77041	0.6
0.60976	0.56923	0.45	0.81122	0.58571
0.63415	0.67692	0.53333	0.72959	0.6
0.5935	0.69231	0.53333	0.77551	0.72857
0.5935	0.64615	0.65	0.72959	0.48571
0.5935	0.63077	0.58333	0.7398	0.57143
0.65041	0.66154	0.53333	0.79592	0.48571
0.53659	0.66154	0.61667	0.7551	0.54286
0.61789	0.75385	0.65	0.75	0.54286
0.65041	0.67692	0.6	0.73469	0.64286
0.55285	0.66154	0.53333	0.77551	0.65714
0.62602	0.56923	0.45	0.69898	0.68571
0.61789	0.56923	0.56667	0.72959	0.6
0.56911	0.67692	0.48333	0.70918	0.7
0.60976	0.73846	0.5	0.7551	0.58571
0.56911	0.63077	0.53333	0.76531	0.64286
0.62602	0.66154	0.55	0.7602	0.64286
0.56098	0.67692	0.6	0.71429	0.47143
0.60976	0.75385	0.58333	0.68878	0.57143
0.53659	0.70769	0.61667	0.7551	0.67143
0.58537	0.66154	0.65	0.7551	0.58571
0.58537	0.69231	0.66667	0.72449	0.62857
0.61789	0.69231	0.55	0.77041	0.68571
0.56911	0.69231	0.55	0.77041	0.57143
0.61789	0.75385	0.61667	0.7449	0.65714
0.62602	0.61538	0.56667	0.7398	0.54286
0.65854	0.53846	0.5	0.72449	0.55714
0.5935	0.69231	0.58333	0.7602	0.65714
0.58537	0.53846	0.53333	0.68878	0.68571
0.68293	0.67692	0.56667	0.72449	0.64286
0.60976	0.63077	0.56667	0.76531	0.62857
0.54472	0.72308	0.61667	0.72959	0.64286
0.60163	0.69231	0.5	0.72449	0.62857
0.62602	0.63077	0.51667	0.72449	0.58571
0.50407	0.69231	0.55	0.68878	0.62857
0.55285	0.61538	0.66667	0.73469	0.62857
0.53659	0.73846	0.55	0.7449	0.62857
0.60163	0.66154	0.53333	0.70408	0.7
0.65041	0.73846	0.6	0.7449	0.57143
0.56098	0.69231	0.58333	0.71429	0.61429
0.5122	0.73846	0.68333	0.72449	0.58571
0.52846	0.66154	0.58333	0.7449	0.64286
0.52033	0.66154	0.53333	0.72449	0.67143
0.58537	0.6	0.55	0.7449	0.58571
0.56911	0.73846	0.58333	0.69898	0.64286
0.60976	0.75385	0.68333	0.7602	0.55714
0.63415	0.61538	0.65	0.7398	0.61429
0.56911	0.56923	0.7	0.77551	0.61429
0.66667	0.67692	0.5	0.72959	0.72857
0.5122	0.66154	0.51667	0.76531	0.61429
0.54472	0.66154	0.56667	0.81122	0.67143
0.61789	0.67692	0.63333	0.67857	0.71429
0.66667	0.66154	0.55	0.73469	0.64286
0.60163	0.70769	0.55	0.76531	0.64286
0.5935	0.66154	0.58333	0.7398	0.68571
0.62602	0.61538	0.55	0.73469	0.67143
0.49593	0.69231	0.55	0.79082	0.62857
0.58537	0.72308	0.46667	0.69898	0.61429
0.62602	0.69231	0.46667	0.7398	0.64286
0.62602	0.69231	0.71667	0.72449	0.64286
0.58537	0.75385	0.63333	0.80102	0.64286
0.54472	0.70769	0.5	0.69898	0.57143
0.58537	0.64615	0.61667	0.70408	0.71429
0.52033	0.73846	0.61667	0.7449	0.67143
0.57724	0.63077	0.51667	0.71939	0.61429
0.53659	0.67692	0.48333	0.77551	0.61429
0.62602	0.73846	0.65	0.70408	0.7
0.52846	0.6	0.48333	0.7551	0.62857
0.70732	0.83077	0.58333	0.71429	0.62857
0.57724	0.67692	0.48333	0.81633	0.62857
0.64228	0.55385	0.51667	0.73469	0.54286
0.61789	0.72308	0.55	0.7449	0.65714
0.64228	0.78462	0.58333	0.76531	0.67143
0.64228	0.66154	0.63333	0.76531	0.61429
0.66667	0.84615	0.58333	0.71429	0.55714
0.57724	0.75385	0.58333	0.72959	0.72857
0.58537	0.72308	0.66667	0.68367	0.67143
0.62602	0.70769	0.58333	0.81122	0.64286
0.60976	0.66154	0.53333	0.71429	0.6
0.60163	0.70769	0.55	0.80102	0.61429
0.56911	0.63077	0.66667	0.7449	0.61429
0.60163	0.76923	0.6	0.78061	0.62857
0.65041	0.64615	0.6	0.69898	0.61429
0.60163	0.75385	0.55	0.70918	0.58571
0.52846	0.70769	0.5	0.78571	0.72857
0.57724	0.70769	0.53333	0.73469	0.7
0.60976	0.76923	0.68333	0.72959	0.67143
0.65041	0.70769	0.55	0.75	0.54286
0.66667	0.6	0.6	0.71939	0.61429
0.57724	0.61538	0.55	0.73469	0.6
0.62602	0.67692	0.53333	0.79592	0.5
0.63415	0.64615	0.56667	0.7398	0.68571
0.53659	0.58462	0.55	0.73469	0.68571
0.60163	0.72308	0.65	0.7449	0.6
0.63415	0.63077	0.53333	0.69898	0.65714
0.55285	0.52308	0.6	0.79082	0.54286
0.58537	0.73846	0.48333	0.78571	0.78571
0.5935	0.61538	0.55	0.70918	0.64286
0.56911	0.72308	0.56667	0.68367	0.67143
0.53659	0.73846	0.56667	0.7449	0.8
0.58537	0.67692	0.58333	0.7449	0.6
0.58537	0.61538	0.58333	0.76531	0.68571
0.65041	0.64615	0.51667	0.79082	0.62857
0.53659	0.63077	0.51667	0.69898	0.65714
0.58537	0.72308	0.55	0.66837	0.52857
0.56911	0.70769	0.68333	0.72959	0.58571
0.5935	0.69231	0.55	0.71429	0.68571
0.56911	0.6	0.65	0.70408	0.64286
0.57724	0.64615	0.5	0.73469	0.57143
0.52033	0.69231	0.46667	0.69898	0.64286
0.50407	0.64615	0.58333	0.76531	0.58571
0.6748	0.70769	0.48333	0.71429	0.54286
0.61789	0.70769	0.58333	0.7449	0.64286
0.5935	0.61538	0.58333	0.75	0.58571
0.60976	0.72308	0.51667	0.67857	0.65714
0.50407	0.75385	0.53333	0.72959	0.67143
0.60976	0.70769	0.56667	0.72959	0.61429
0.52846	0.73846	0.53333	0.71939	0.65714
0.63415	0.67692	0.61667	0.72959	0.62857
0.54472	0.70769	0.53333	0.66837	0.74286
0.5122	0.67692	0.56667	0.78571	0.57143
0.60976	0.67692	0.43333	0.75	0.72857
0.62602	0.63077	0.6	0.71429	0.55714
0.56098	0.72308	0.6	0.78571	0.67143
0.60163	0.69231	0.63333	0.73469	0.61429
0.50407	0.75385	0.5	0.68367	0.55714
0.66667	0.64615	0.56667	0.78061	0.64286
0.57724	0.64615	0.55	0.78061	0.61429
0.57724	0.76923	0.63333	0.71429	0.75714
0.62602	0.69231	0.6	0.7398	0.58571
0.62602	0.78462	0.48333	0.73469	0.58571
0.5935	0.70769	0.5	0.72449	0.62857
0.55285	0.64615	0.58333	0.65816	0.62857
0.57724	0.75385	0.55	0.7398	0.71429
0.56098	0.64615	0.55	0.7602	0.65714
0.60163	0.66154	0.65	0.7398	0.58571
0.55285	0.56923	0.55	0.80102	0.58571
0.60163	0.75385	0.51667	0.75	0.61429
0.69106	0.72308	0.58333	0.7449	0.61429
0.52846	0.72308	0.56667	0.72959	0.58571
0.56911	0.69231	0.45	0.71429	0.61429
0.58537	0.75385	0.56667	0.7602	0.65714
0.64228	0.66154	0.6	0.7449	0.57143
0.62602	0.70769	0.58333	0.7551	0.68571
0.52033	0.58462	0.51667	0.82143	0.64286
0.58537	0.66154	0.53333	0.7398	0.6
0.65854	0.6	0.61667	0.7602	0.68571
0.52033	0.67692	0.66667	0.69388	0.52857
0.55285	0.63077	0.6	0.7551	0.67143
0.58537	0.6	0.6	0.71939	0.57143
0.54472	0.6	0.63333	0.7398	0.55714
0.64228	0.72308	0.61667	0.64796	0.6
0.56911	0.69231	0.6	0.73469	0.67143
0.63415	0.67692	0.55	0.7398	0.62857
0.61789	0.69231	0.6	0.69388	0.61429
0.56911	0.72308	0.56667	0.68367	0.6
0.62602	0.70769	0.56667	0.7449	0.71429
0.56098	0.67692	0.55	0.7551	0.72857
0.55285	0.66154	0.55	0.7551	0.54286
0.61789	0.63077	0.56667	0.79082	0.64286
0.60976	0.66154	0.58333	0.70918	0.52857
0.56911	0.67692	0.58333	0.69388	0.67143
0.56911	0.61538	0.7	0.7551	0.57143
0.69919	0.72308	0.5	0.7551	0.6
0.52033	0.64615	0.55	0.70408	0.57143
0.62602	0.66154	0.61667	0.72449	0.64286
0.60163	0.52308	0.66667	0.67347	0.52857
0.49593	0.56923	0.55	0.7602	0.51429
0.61789	0.64615	0.55	0.7449	0.65714
0.57724	0.8	0.56667	0.78571	0.78571
0.57724	0.66154	0.48333	0.69388	0.64286
0.61789	0.70769	0.65	0.7449	0.65714
0.63415	0.49231	0.55	0.77041	0.54286
0.61789	0.66154	0.7	0.78571	0.67143
0.56098	0.72308	0.63333	0.72449	0.75714
0.54472	0.72308	0.55	0.79592	0.68571
0.62602	0.63077	0.66667	0.67857	0.62857
0.47967	0.66154	0.56667	0.71429	0.58571
0.4878	0.69231	0.71667	0.67857	0.64286
0.63415	0.69231	0.53333	0.68878	0.74286
0.60163	0.55385	0.56667	0.73469	0.6
0.63415	0.67692	0.51667	0.75	0.55714
0.55285	0.64615	0.53333	0.7602	0.62857
0.52846	0.66154	0.56667	0.70918	0.58571
0.54472	0.78462	0.56667	0.78061	0.62857
0.53659	0.84615	0.53333	0.78571	0.68571
0.56098	0.67692	0.58333	0.72959	0.67143
0.64228	0.70769	0.7	0.73469	0.57143
0.56098	0.72308	0.68333	0.70918	0.58571
0.57724	0.69231	0.51667	0.77041	0.6
0.60976	0.70769	0.56667	0.70408	0.64286
0.58537	0.73846	0.5	0.71939	0.62857
0.52846	0.69231	0.5	0.7398	0.72857
0.5122	0.69231	0.68333	0.7398	0.74286
0.56911	0.73846	0.65	0.71429	0.61429
0.53659	0.67692	0.48333	0.7449	0.64286
0.5935	0.73846	0.7	0.70408	0.65714
0.53659	0.72308	0.73333	0.69388	0.61429
0.60976	0.70769	0.56667	0.7398	0.74286
0.60976	0.72308	0.61667	0.77551	0.61429
0.68293	0.75385	0.61667	0.7602	0.6
0.52846	0.69231	0.53333	0.78571	0.58571
0.52033	0.78462	0.41667	0.78061	0.62857
0.53659	0.72308	0.55	0.7602	0.58571
0.50407	0.67692	0.55	0.7449	0.6
0.55285	0.64615	0.45	0.7602	0.68571
0.58537	0.78462	0.53333	0.7398	0.71429
0.49593	0.55385	0.38333	0.7449	0.61429
0.62602	0.72308	0.45	0.78571	0.57143
0.54472	0.76923	0.45	0.71939	0.72857
0.54472	0.76923	0.56667	0.7551	0.7
0.61789	0.67692	0.51667	0.7449	0.65714
0.55285	0.70769	0.46667	0.72959	0.6
0.60163	0.61538	0.48333	0.73469	0.62857
0.52846	0.70769	0.61667	0.71429	0.64286
0.52846	0.66154	0.61667	0.73469	0.65714
0.60163	0.58462	0.58333	0.63265	0.62857
0.53659	0.70769	0.55	0.72449	0.62857
0.65854	0.61538	0.61667	0.79082	0.57143
0.56911	0.81538	0.63333	0.65816	0.68571
0.57724	0.64615	0.55	0.7602	0.62857
0.62602	0.75385	0.66667	0.72959	0.65714
0.60163	0.69231	0.75	0.70408	0.6
0.52033	0.75385	0.58333	0.7602	0.65714
0.60976	0.69231	0.61667	0.73469	0.62857
0.54472	0.75385	0.58333	0.71429	0.67143
0.69919	0.58462	0.56667	0.7602	0.54286
0.64228	0.70769	0.5	0.70918	0.6
0.60976	0.76923	0.6	0.7398	0.65714
0.60976	0.72308	0.53333	0.7602	0.72857
0.57724	0.70769	0.56667	0.76531	0.75714
0.56098	0.78462	0.56667	0.70918	0.55714
0.65854	0.67692	0.63333	0.72959	0.58571
0.58537	0.70769	0.51667	0.76531	0.67143
0.57724	0.63077	0.63333	0.73469	0.68571
0.62602	0.69231	0.56667	0.7449	0.57143
0.55285	0.69231	0.63333	0.78061	0.62857
0.60163	0.72308	0.53333	0.75	0.64286
0.65041	0.61538	0.35	0.77551	0.75714
0.63415	0.64615	0.66667	0.71429	0.68571
0.60976	0.58462	0.51667	0.72449	0.6
0.53659	0.76923	0.56667	0.75	0.68571
0.52846	0.67692	0.51667	0.76531	0.71429
0.54472	0.66154	0.58333	0.78571	0.65714
0.53659	0.70769	0.55	0.75	0.61429
0.60163	0.52308	0.46667	0.7449	0.68571
0.60976	0.72308	0.68333	0.7398	0.6
0.61789	0.53846	0.55	0.7551	0.65714
0.5935	0.64615	0.61667	0.76531	0.65714
0.5935	0.70769	0.58333	0.73469	0.6
0.60976	0.75385	0.65	0.72959	0.7
0.54472	0.66154	0.53333	0.7449	0.6
0.52846	0.64615	0.55	0.7602	0.64286
0.58537	0.70769	0.55	0.72959	0.62857
0.60976	0.69231	0.58333	0.72449	0.54286
0.56911	0.61538	0.66667	0.76531	0.55714
0.58537	0.76923	0.55	0.70408	0.58571
0.57724	0.78462	0.66667	0.7449	0.68571
0.60163	0.66154	0.56667	0.7449	0.65714
0.66667	0.6	0.56667	0.7449	0.52857
0.69106	0.64615	0.7	0.69898	0.52857
0.56911	0.63077	0.55	0.72449	0.6
0.57724	0.58462	0.66667	0.77041	0.58571
0.57724	0.70769	0.55	0.69388	0.57143
0.56098	0.63077	0.63333	0.69388	0.61429
0.55285	0.64615	0.51667	0.70408	0.52857
0.58537	0.75385	0.58333	0.67347	0.64286
0.62602	0.78462	0.56667	0.77551	0.64286
0.57724	0.70769	0.61667	0.82653	0.68571
0.5935	0.69231	0.56667	0.78061	0.65714
0.5935	0.64615	0.53333	0.76531	0.62857
[truncated: 403 more rows]

## Sheet: SFig3(sens)
HKH	HRC	HUH	UYA	OTHER
[truncated: 1,000 more rows]

[truncated: 5 more sheets: SFig3(spec), S4Fig, S5Fig (MDD-ness), S5Fig (SCZ-ness), S5Fig (ASD-ness)]
