# Supplementary material for: Generalizable brain network markers of major depressive disorder across multiple imaging sites
Source: PLoS Biol. 2020 Dec 7;18(12):e3000966. doi: 10.1371/journal.pbio.3000966 (PMC7721148; doi:10.1371/journal.pbio.3000966)
Supplement: S1 Table — (XLSX) [file pbio.3000966.s013.xlsx]

## Sheet: Sheet1
S1 Table. Imaging protocols for resting-state fMRI in both datasets
Site	Center of Innovation in Hiroshima University	Kyoto University TimTrio	Showa University	University of Tokyo	Hiroshima Kajikawa Hospital	Hiroshima Rehabilitation Center	Hiroshima University Hospital	Yamaguchi University	Kyoto University Trio
Abbreviation	COI	KUT	SWA	UTO	HKH	HRC	HUH	UYA	KTT
MRI scanner	Siemens	Siemens	Siemens	GE	Siemens	GE	GE	Siemens	Siemens
	Verio	TimTrio	Verio	MR750w	Spectra	Signa HDxt	Signa HDxt	Skyra	Trio
Magnetic field strength	3.0 T
Channels per coil	12	32	12	24	12	8	8	20	8
Field-of-view (mm)	212 × 212				192 × 192	256 × 256	256 × 256	220 × 220	256 × 192
Matrix	64 × 64								64 × 48
Number of slices	40				38	32	32	34	30
Number of volumes	240				107	143	143	200	180
In-plane resolution (mm)	3.3125 × 3.3125				3.0 × 3.0	4.0 × 4.0	4.0 × 4.0	3.4 × 3.4	4.0 × 4.0
Slice thickness (mm)	3.2				3	4	4	4	4
Slice gap (mm)	0.8				0	0	0	1	0
TR (ms)	2500				2700	2000	2000	2500	2000
TE (ms)	30				31	27	27	30	30
Total scan time (min:s)	10:00:00				05:00:00	04:46:00	05:00:00	08:28:00	06:00:00
Flip angle (degree)	80				90	90	90	80	90
Slice acquisition order	Ascending				Ascending	Ascending	Ascending	Ascending	Ascending
						(Interleaved)	(Interleaved)		(Interleaved)
Phase encoding	AP	PA	PA	PA	AP	AP	PA	PA	AP
Eyes closed/ open/ fixate	Fixate				Fixate	Fixate	Fixate	Closed	Fixate
*Type of data availability	1	2	2	2	1	1	1	4	2
*Type of data availability, 1) freely available without restriction allowing commercial reuse, 2) freely available but not allowing commercial reuse, 3) available after registration to our record but not allowing commercial reuse, 4) available only to our research group
