# Supplementary material for: Generalizable brain network markers of major depressive disorder across multiple imaging sites
Source: PLoS Biol. 2020 Dec 7;18(12):e3000966. doi: 10.1371/journal.pbio.3000966 (PMC7721148; doi:10.1371/journal.pbio.3000966)
Supplement: S2 Table — (XLSX) [file pbio.3000966.s014.xlsx]

## Sheet: Sheet1
S2 Table. Clinical characteristics of major depressive disorder patients in the discovery dataset
Site	Center of Innovation in Hiroshima University (COI)	Kyoto University (KUT)	University of Tokyo (UTO)
HAMD17 total (mean±1SD)	15.7±5.1	13.1±5.1	10.8±6.3
Diagnostic criteria	MINI	SCID	SCID
Duration of disease (since the first onset)	NA	11±5.4 (yr)	9±7.7 (yr)
Occurrence of suicide attempt	0.55	0.06	0.18
Psychiatric Comorbidities
GAD	0.03	0.06	0
OCD	0.07	0.06	0
ASD	0	0.06	0
Panic	0	0.13	0
Psychiatric medications
Anxiolytic	0.51	0.63	0.77
Antipsychotic	0.24	0.31	0.32
Mood stabilizer	0.06	0.06	0.45
Antidepressant	0.9	0.94	0.69
Subtype of major depressive disorder
Melancholic	0.64	NA	0.39
Treatment-resistant	NA*	1	NA
*Not applicable because of early treatment data. MINI: Mini International Neuropsychiatric Interview, SCID: Structured Clinical Interview for DSM-IV, NA: Not applicable, HAMD: Hamilton Depression Rating Scale, GAD: Generalized anxiety disorder, OCD: Obsessive di-compulsive disorder, ASD: Autism spectrum disorder.
