# Supplementary material for: Generalizable brain network markers of major depressive disorder across multiple imaging sites
Source: PLoS Biol. 2020 Dec 7;18(12):e3000966. doi: 10.1371/journal.pbio.3000966 (PMC7721148; doi:10.1371/journal.pbio.3000966)
Supplement: S3 Table — (XLSX) [file pbio.3000966.s015.xlsx]

## Sheet: Sheet1
S3 Table. Imaging protocols for resting-state fMRI in the traveling-subject dataset
Site	ATR TimTrio	ATR Verio	Center of Innovation in Hiroshima University	Hiroshima University Hospital	Hiroshima Kajikawa Hospital	Kyoto Prefectural University of Medicine	Showa University	Kyoto University TimTrio	Kyoto University Skyra	University of Tokyo	Yaesu-clinic scanner 1	Yaesu-clinic scanner 2
Abbreviation	ATT	ATV	COI	HUH	HKH	KPM	SWA	KUT	KUS	UTO	YC1	YC2
MRI scanner	Siemens TimTrio	Siemens Verio	Siemens Verio	GE Signa HDxt	Siemens Spectra	Philips Achieva	Siemens Verio	Siemens TimTrio	Siemens Skyra	GE MR750W	Philips Achieva	Philips Achieva
Number of scans	132	27	27	18	18	27	27	27	27	27	27	27
Magnetic field strength	3T
Number of channels per coil	12	12	12	8	12	8	12	32	32	24	8	8
Field-of-view (mm)	212 x 212
Matrix	64 × 64
Number of slices	40	39	40	35	35	40	40	40	40	40	40	40
Number of volumes	240
In-plane resolution (mm)	3.3125 × 3.3125
Slice thickness (mm)	3.2
Slice gap (mm)	0.8
TR (ms)	2500
TE (ms)	30
Total scan time (min:s)	10:00:00
Flip angle (deg)	80
Slice acquisition order	Ascending
Phase encoding	PA	PA	AP	PA	PA	AP	PA	PA	AP	PA	AP	AP
Eye closed / fixate	Fixate
Field map	✔	✔	✔	-	-	✔	✔	✔	✔	✔	✔	-
Nine healthy participants (all male participants; age range, 24–32 years; mean age, 27 ± 2.6 years) were scanned at each of 12 sites, producing a total of 411 scan sessions.
Each participant underwent three rs-fMRI sessions of 10 min each at nine sites, two sessions of 10 min each at two sites (HKH & HUH), and five cycles (morning, afternoon, next day, next week, next month) consisting of three 10-minute sessions each at a single site (ATT).
In the latter situation, one participant underwent four rather than five sessions at the ATT site because of a poor physical condition.
Thus, a total of 411 sessions were conducted. UTO: University of Tokyo; HUH: Hiroshima University Hospital; KUT: Siemens TimTrio scanner at Kyoto University; ATT: Siemens TimTrio scanner at Advanced Telecommunications Research Institute International; ATV: Siemens Verio scanner at Advanced Telecommunications Research Institute International; SWA: Showa University; HKH: Hiroshima Kajikawa Hospital…
