# Supplementary material for: Generalizable brain network markers of major depressive disorder across multiple imaging sites
Source: PLoS Biol. 2020 Dec 7;18(12):e3000966. doi: 10.1371/journal.pbio.3000966 (PMC7721148; doi:10.1371/journal.pbio.3000966)
Supplement: S4 Table — (XLSX) [file pbio.3000966.s016.xlsx]

## Sheet: Sheet1
S4 Table. Prediction performances in the independent validation dataset for different harmonization schemes
		Harmonization for the discovery dataset
		Without harmonization	ComBat	Traveling subject
Number of connections		23 connections	21 connections	25 connections
Harmonization for the independent validation dataset	Without harmonization	AUC = 0.74	AUC = 0.74	AUC = 0.73
		Accuracy = 0.68	Accuracy = 0.69	Accuracy = 0.67
		Sensitivity = 0.72	Sensitivity = 0.74	Sensitivity = 0.71
		Specificity = 0.65	Specificity = 0.65	Specificity = 0.63
	ComBat	AUC = 0.75	AUC = 0.75	AUC = 0.74
		Accuracy = 0.67	Accuracy = 0.68	Accuracy = 0.66
		Sensitivity = 0.74	Sensitivity = 0.74	Sensitivity = 0.72
		Specificity = 0.61	Specificity = 0.62	Specificity = 0.61
