# Supplementary material for: Generalizable brain network markers of major depressive disorder across multiple imaging sites
Source: PLoS Biol. 2020 Dec 7;18(12):e3000966. doi: 10.1371/journal.pbio.3000966 (PMC7721148; doi:10.1371/journal.pbio.3000966)
Supplement: S5 Table — (XLSX) [file pbio.3000966.s017.xlsx]

## Sheet: Sheet1
S5 Table. Description of important FCs
ID	ROI1			ROI2			rHC	rMDD	t-value	p-value
	Glasser	AAL label	Network	Glasser	AAL label	Network
1	L.MST	Occipital_Mid	Visual	R.FST	Temporal_Mid	Visual	0.49	0.41	-2.94	0.0034
2	L.3b	Postcentral	Motor	L.IFSa	Frontal_Inf_Tri	FPN	-0.08	-0.06	0.83	0.4065
3	L.2	Postcentral	Motor	R.5m	Paracentral_Lobule	Salience	0.37	0.29	-2.95	0.0033
4	L.8BM	Frontal_Sup_Medial	FPN	L.Thalamus	Thalamus	Subcortical	0.15	0.1	-2.63	0.0089
5	L.47m	Frontal_Inf_Orb	DMN	R.52	Insula	Auditory	0.08	0.05	-2.01	0.0448
6	L.OP1	Rolandic_Oper	Auditory	R.OP2-3	Rolandic_Oper	Motor	0.5	0.38	-4.65	< 0.0001
7	L.Pir	Insula	Subcortical	R.p24	Cingulum_Ant	DMN	0.15	0.13	-0.89	0.3752
8	L.PFt	Parietal_Inf	Motor	R.Amy	Hippocampus	Uncertain	0.01	0.02	0.52	0.6005
9	L.PBelt	Temporal_Sup	Auditory	L.A4	Temporal_Sup	Auditory	0.97	0.9	-2.49	0.0131
10	L.TE2p	Temporal_Inf	Uncertain	R.TE2p	Temporal_Inf	Uncertain	0.35	0.29	-2.7	0.0071
11	L.IP0	Occipital_Mid	Visual	L.s32	Frontal_Med_Orb	DMN	-0.05	-0.06	-0.39	0.6942
12	L.Ig	Insula	Auditory	R.Ig	Insula	Motor	0.73	0.56	-6.26	< 0.0001
13	L.TGv	Temporal_Inf	Uncertain	R.STSvp	Temporal_Mid	DMN	0.09	0.08	-0.89	0.3758
14	L.A4	Temporal_Sup	Auditory	R.POS2	Cuneus	Visual	-0.13	-0.07	3.06	0.0023
15	R.3b	Precentral_R	Motor	R.Thalamus	Thalamus_R	Subcortical	-0.03	0.06	3.68	0.0003
16	R.POS2	Cuneus	Visual	R.A4	Temporal_Sup	Auditory	-0.14	-0.08	2.91	0.0037
17	R.5m	Paracentral_Lobule	Salience	R.1	Postcentral	Motor	0.48	0.36	-4.09	< 0.0001
18	R.a24	Cingulum_Ant	DMN	R.52	Insula	Auditory	0.11	0.07	-1.62	0.106
19	R.9-46d	Frontal_Mid_R	Salience	L.Pallidum	Pallidum_L	Subcortical	0.05	0.03	-1.02	0.3098
20	R.OP1	Rolandic_Oper	Auditory	R.OP2-3	Rolandic_Oper	Motor	0.7	0.57	-5.54	< 0.0001
21	R.OP1	Rolandic_Oper	Auditory	R.FOP2	Rolandic_Oper_R	Motor	0.46	0.37	-4.29	< 0.0001
22	R.OP2-3	Rolandic_Oper	Motor	L.Thalamus	Thalamus	Subcortical	0.14	0.17	1.07	0.2859
23	R.52	Insula	Auditory	R.s32	Frontal_Med_Orb	DMN	0.07	0.04	-1.41	0.1584
24	R.FOP4	Insula	Attention	R.Thalamus	Thalamus	Subcortical	0.16	0.09	-3.89	0.0001
25	L.Caudate	Caudate	Subcortical	R.Thalamus	Thalamus	Subcortical	0.35	0.27	-3.55	0.0004
ROI labels were determined by referring to AAL and Neurosynth (http://neurosynth.org/locations/)
DMN: Default mode network; FPN: Fronto-parietal task control; MR: Memory retrieval. t-value and p-value are the results of a t-test for functional connectivity values between patients with MDD and HCs in the independent validation dataset.
