# Supplementary material for: Generalizable brain network markers of major depressive disorder across multiple imaging sites
Source: PLoS Biol. 2020 Dec 7;18(12):e3000966. doi: 10.1371/journal.pbio.3000966 (PMC7721148; doi:10.1371/journal.pbio.3000966)
Supplement: S6 Table — (XLSX) [file pbio.3000966.s018.xlsx]

## Sheet: Sheet1
S6 Table. Demographic characteristics of participants in both datasets
Site	SCZ			ASD			HC
	Number	Male/Female	Age (y)	Number	Male/Female	Age (y)	Number	Male/Female	Age (y)
Kyoto University (KUT)	48	24/24	41.5 ± 10.4	0	-	-	see Table 1 in the main text
Showa University (SWA)	18	14/4	42.8 ± 8.6	111	96/15	32.0 ± 7.5	see Table 1 in the main text
University of Tokyo (UTO)	36	24/12	31.4 ± 10.3	10	9/1	37.0± 9.6	see Table 1 in the main text
Kyoto University Trio (KTT)	52	27/25	37.2 ± 9.4	0	-	-	75	48/27	28.9± 9.1
SCZ: Schizophrenia, ASD: Autism spectrum disorder, HC: Healthy control.
